# Supplementary material for: SPOROCYTELESS/NOZZLE cooperates with MADS-domain transcription factors to regulate an auxin-dependent network controlling Megaspore-Mother-Cell differentiation
Source: Nat Commun. 2025 Dec 14;17:683. doi: 10.1038/s41467-025-67343-x (PMC12820212; doi:10.1038/s41467-025-67343-x)
Supplement: Supplementary file 5 — Supplementary Data 3 [file 41467_2025_67343_MOESM5_ESM.xlsx]

## Sheet: 1_Description
Sheet number	Sheet name	Description
1	Description	Sheet infromations
2	DEGs	DEGs of spl-1 versus wild type pistils at stage 9, DEGs are considered significant with a p adjusted ≤ 0.05
3	RNA-ChIP	Cross betwenn SPL-SEP3 target genes and spl-1 versus wild type DEGs
4	GO_BP_Upregulates_DEGS	Biological process GO term enrichment analysis done on upregulated DEGs
5	GO_BP_Downregulated_DEGS	Biological process GO term enrichment analysis done on downregulated DEGs
6	Auxin Biosynt	spl-1 versus wild type DEGs involved in auxin biosynthesis

## Sheet: 2_DEGs
AGcode	Gene_name_1	Gene_name_2	p.adjusted	log2FoldChange	Description
AT1G01010	ANAC001	NAC001	0.0471601	0.445291	NAC domain containing protein 1 [Source:NCBI gene (formerly Entrezgene);Acc:839580]
AT1G01060	LHY	LHY	0.00895063	0.546426	Homeodomain-like superfamily protein [Source:NCBI gene (formerly Entrezgene);Acc:839341]
AT1G01120	KCS1	KCS1	4.57288e-05	0.474292	3-ketoacyl-CoA synthase 1 [Source:NCBI gene (formerly Entrezgene);Acc:839395]
AT1G01160	GIF2	GIF2	2.93234e-05	-0.294958	GRF1-interacting factor 2 [Source:NCBI gene (formerly Entrezgene);Acc:839278]
AT1G01170	NA	AT1G01170	3.41848e-07	-0.822816	ozone-responsive stress-like protein (DUF1138) [Source:NCBI gene (formerly Entrezgene);Acc:839263]
AT1G01220	AtFKGP	FKGP	0.00117942	0.284245	L-fucokinase/GDP-L-fucose pyrophosphorylase [Source:NCBI gene (formerly Entrezgene);Acc:839420]
AT1G01240	NA	AT1G01240	1.10786e-17	-1.13547	transmembrane protein [Source:NCBI gene (formerly Entrezgene);Acc:839274]
AT1G01250	NA	AT1G01250	1.25525e-06	1.30258	Integrase-type DNA-binding superfamily protein [Source:NCBI gene (formerly Entrezgene);Acc:839322]
AT1G01260	bHLH013	AT1G01260	0.0273472	0.190413	basic helix-loop-helix (bHLH) DNA-binding superfamily protein [Source:NCBI gene (formerly Entrezgene);Acc:839545]
AT1G01280	CYP703	CYP703A2	2.77185e-06	-10.8944	cytochrome P450, family 703, subfamily A, polypeptide 2 [Source:NCBI gene (formerly Entrezgene);Acc:839470]
AT1G01290	CNX3	CNX3	0.045391	-0.250814	cofactor of nitrate reductase and xanthine dehydrogenase 3 [Source:NCBI gene (formerly Entrezgene);Acc:839445]
AT1G01300	NA	AT1G01300	1.57681e-13	0.678532	Eukaryotic aspartyl protease family protein [Source:NCBI gene (formerly Entrezgene);Acc:839375]
AT1G01320	FLL2	AT1G01320	0.0415672	0.16447	Tetratricopeptide repeat (TPR)-like superfamily protein [Source:NCBI gene (formerly Entrezgene);Acc:839293]
AT1G01360	PYL9	RCAR1	1.66037e-05	-0.746203	regulatory component of ABA receptor 1 [Source:NCBI gene (formerly Entrezgene);Acc:838452]
AT1G01448	NA	NA	0.00299711	-0.36496	NA
AT1G01570	NA	AT1G01570	4.66501e-05	-0.756263	transferring glycosyl group transferase (DUF604) [Source:NCBI gene (formerly Entrezgene);Acc:837183]
AT1G01600	CYP86A4	CYP86A4	0.00331727	0.871407	cytochrome P450, family 86, subfamily A, polypeptide 4 [Source:NCBI gene (formerly Entrezgene);Acc:839347]
AT1G01610	ATGPAT4	GPAT4	0.00236372	-0.20286	glycerol-3-phosphate acyltransferase 4 [Source:NCBI gene (formerly Entrezgene);Acc:839297]
AT1G01620	PIP1;3	PIP1C	0.0297081	0.155611	plasma membrane intrinsic protein 1C [Source:NCBI gene (formerly Entrezgene);Acc:839235]
AT1G01660	PUB55	AT1G01660	0.0304104	-0.483235	RING/U-box superfamily protein [Source:NCBI gene (formerly Entrezgene);Acc:839461]
AT1G01670	PUB56	AT1G01670	0.00879591	-0.507427	RING/U-box superfamily protein [Source:NCBI gene (formerly Entrezgene);Acc:839365]
AT1G01700	ATROPGEF2	ROPGEF2	0.0126972	0.719896	RHO guanyl-nucleotide exchange factor 2 [Source:NCBI gene (formerly Entrezgene);Acc:839250]
AT1G01715	NA	NA	0.0491259	-0.254194	NA
AT1G01725	NA	AT1G01725	0.000182477	-0.826791	adenylosuccinate synthetase [Source:NCBI gene (formerly Entrezgene);Acc:839271]
AT1G01770	NA	AT1G01770	0.000445135	-0.414317	propionyl-CoA carboxylase [Source:NCBI gene (formerly Entrezgene);Acc:837323]
AT1G01780	PLIM2b	PLIM2b	0.000122026	-0.620727	GATA type zinc finger transcription factor family protein [Source:NCBI gene (formerly Entrezgene);Acc:839267]
AT1G01790	ATKEA1	KEA1	0.00018083	0.267815	K+ efflux antiporter 1 [Source:NCBI gene (formerly Entrezgene);Acc:837332]
AT1G01800	NA	AT1G01800	0.0446355	-0.172018	NAD(P)-binding Rossmann-fold superfamily protein [Source:NCBI gene (formerly Entrezgene);Acc:839259]
AT1G01820	PEX11C	PEX11C	0.0058433	-0.277153	peroxin 11c [Source:NCBI gene (formerly Entrezgene);Acc:839257]
AT1G01910	AtGET3a	AT1G01910	0.0369738	0.158366	P-loop containing nucleoside triphosphate hydrolases superfamily protein [Source:NCBI gene (formerly Entrezgene);Acc:839305]
AT1G01920	NA	AT1G01920	0.00353659	-0.208422	SET domain-containing protein [Source:NCBI gene (formerly Entrezgene);Acc:839313]
AT1G01960	BIG3	EDA10	0.0134645	0.159001	SEC7-like guanine nucleotide exchange family protein [Source:NCBI gene (formerly Entrezgene);Acc:839301]
AT1G01980	AtBBE1	AT1G01980	0.0432345	-0.975866	FAD-binding Berberine family protein [Source:NCBI gene (formerly Entrezgene);Acc:839296]
AT1G02010	SEC1A	SEC1A	0.0339559	-0.272428	secretory 1A [Source:NCBI gene (formerly Entrezgene);Acc:839288]
AT1G02050	LAP6	LAP6	0.021355	-0.987669	Chalcone and stilbene synthase family protein [Source:NCBI gene (formerly Entrezgene);Acc:839280]
AT1G02060	NA	AT1G02060	6.11923e-07	-0.451067	Tetratricopeptide repeat (TPR)-like superfamily protein [Source:NCBI gene (formerly Entrezgene);Acc:839279]
AT1G02065	SPL8	SPL8	3.21187e-17	-0.607154	squamosa promoter binding protein-like 8 [Source:NCBI gene (formerly Entrezgene);Acc:839275]
AT1G02070	NA	AT1G02070	4.84735e-07	-0.783891	zinc ion-binding protein [Source:NCBI gene (formerly Entrezgene);Acc:839270]
AT1G02100	LCMT1	SBI1	0.00114704	-0.281303	Leucine carboxyl methyltransferase [Source:NCBI gene (formerly Entrezgene);Acc:837541]
AT1G02120	VAD1	VAD1	0.00657505	-0.186766	GRAM domain family protein [Source:NCBI gene (formerly Entrezgene);Acc:839232]
AT1G02160	NA	AT1G02160	0.0102055	-0.350017	Cox19 family protein (CHCH motif) [Source:NCBI gene (formerly Entrezgene);Acc:839554]
AT1G02190	CER1-L1	AT1G02190	1.43606e-10	-0.431386	Fatty acid hydroxylase superfamily [Source:NCBI gene (formerly Entrezgene);Acc:839541]
AT1G02260	NA	AT1G02260	0.00156431	-0.315217	Divalent ion symporter [Source:NCBI gene (formerly Entrezgene);Acc:839344]
AT1G02280	ATTOC33	TOC33	9.32735e-12	-0.445377	translocon at the outer envelope membrane of chloroplasts 33 [Source:NCBI gene (formerly Entrezgene);Acc:839248]
AT1G02300	AtcathB1	AT1G02300	6.02365e-25	-0.902062	Cysteine proteinases superfamily protein [Source:NCBI gene (formerly Entrezgene);Acc:839576]
AT1G02305	AtcathB2	AT1G02305	2.32293e-08	-0.502092	Cysteine proteinases superfamily protein [Source:NCBI gene (formerly Entrezgene);Acc:839538]
AT1G02340	FBI1	HFR1	6.67492e-14	-1.13884	basic helix-loop-helix (bHLH) DNA-binding superfamily protein [Source:NCBI gene (formerly Entrezgene);Acc:839300]
AT1G02560	CLPP5	CLPP5	0.0253621	0.145012	nuclear encoded CLP protease 5 [Source:NCBI gene (formerly Entrezgene);Acc:839433]
AT1G02610	NA	AT1G02610	3.22425e-07	-4.70662	RING/FYVE/PHD zinc finger superfamily protein [Source:NCBI gene (formerly Entrezgene);Acc:837915]
AT1G02640	ATBXL2	BXL2	1.57597e-06	-0.514155	beta-xylosidase 2 [Source:NCBI gene (formerly Entrezgene);Acc:837940]
AT1G02680	TAF13	TAF13	0.0232958	-0.296499	TBP-associated factor 13 [Source:NCBI gene (formerly Entrezgene);Acc:837962]
AT1G02730	ATCSLD5	CSLD5	9.57494e-07	0.406275	cellulose synthase-like D5 [Source:NCBI gene (formerly Entrezgene);Acc:839467]
AT1G02740	MRG2	AT1G02740	0.0123044	-0.279495	MRG family protein [Source:NCBI gene (formerly Entrezgene);Acc:839455]
AT1G02780	emb2386	emb2386	0.0103428	0.156372	Ribosomal protein L19e family protein [Source:NCBI gene (formerly Entrezgene);Acc:839407]
AT1G02790	PG45	PGA4	3.84993e-08	-1.35224	polygalacturonase 4 [Source:NCBI gene (formerly Entrezgene);Acc:839391]
AT1G02810	PMEI-PME7	AT1G02810	0.000119999	0.630971	Plant invertase/pectin methylesterase inhibitor superfamily [Source:NCBI gene (formerly Entrezgene);Acc:838078]
AT1G02813	NA	AT1G02813	1.48844e-07	-5.72614	pectinesterase (Protein of unknown function, DUF538) [Source:NCBI gene (formerly Entrezgene);Acc:839360]
AT1G02840	At-SR34	SR34	7.60678e-07	-0.435734	RNA-binding (RRM/RBD/RNP motifs) family protein [Source:NCBI gene (formerly Entrezgene);Acc:839262]
AT1G02850	BGLU11	BGLU11	6.04115e-05	0.493799	beta glucosidase 11 [Source:NCBI gene (formerly Entrezgene);Acc:839435]
AT1G02880	TPK1	TPK1	0.000445135	0.324673	thiamin pyrophosphokinase1 [Source:NCBI gene (formerly Entrezgene);Acc:839303]
AT1G02960	NA	AT1G02960	0.000267797	-0.329961	kinetochore protein [Source:NCBI gene (formerly Entrezgene);Acc:839363]
AT1G02970	ATWEE1	WEE1	0.020109	0.29088	WEE1-like kinase [Source:NCBI gene (formerly Entrezgene);Acc:839453]
AT1G02990	NA	AT1G02990	0.0186158	0.209425
AT1G03090	MCCA	MCCA	0.00368896	-0.388409	methylcrotonyl-CoA carboxylase alpha chain [Source:NCBI gene (formerly Entrezgene);Acc:838362]
AT1G03100	NA	AT1G03100	0.0244532	0.374393	Pentatricopeptide repeat (PPR) superfamily protein [Source:NCBI gene (formerly Entrezgene);Acc:839573]
AT1G03110	AtTRM82	TRM82	6.97355e-05	0.340511	Transducin/WD40 repeat-like superfamily protein [Source:NCBI gene (formerly Entrezgene);Acc:839572]
AT1G03130	PSAD-2	PSAD-2	5.25677e-11	-0.733306	photosystem I subunit D-2 [Source:NCBI gene (formerly Entrezgene);Acc:838400]
AT1G03140	PRP18a	AT1G03140	0.0300695	-0.184308	splicing factor Prp18 family protein [Source:NCBI gene (formerly Entrezgene);Acc:839567]
AT1G03170	FAF2	FAF2	0.0114142	0.464312	FANTASTIC four-like protein (DUF3049) [Source:NCBI gene (formerly Entrezgene);Acc:839563]
AT1G03230	SAP1	AT1G03230	0.0254021	0.270298	Eukaryotic aspartyl protease family protein [Source:NCBI gene (formerly Entrezgene);Acc:838532]
AT1G03250	NA	AT1G03250	0.0495852	0.196195	R3H domain protein [Source:NCBI gene (formerly Entrezgene);Acc:838557]
AT1G03290	NA	AT1G03290	0.0163855	-0.240571	ELKS/Rab6-interacting/CAST family protein [Source:NCBI gene (formerly Entrezgene);Acc:838603]
AT1G03310	AtBE2	DBE1	0.00640213	0.25168	debranching enzyme 1 [Source:NCBI gene (formerly Entrezgene);Acc:839531]
AT1G03350	NA	AT1G03350	0.000332785	0.298105	BSD domain-containing protein [Source:NCBI gene (formerly Entrezgene);Acc:838679]
AT1G03380	ATATG18G	ATG18G	4.28554e-06	-0.553108	autophagy 18 G-like protein [Source:NCBI gene (formerly Entrezgene);Acc:838702]
AT1G03430	AHP5	AHP5	0.00730788	-0.348141	histidine-containing phosphotransfer factor 5 [Source:NCBI gene (formerly Entrezgene);Acc:839506]
AT1G03550	AtSCAMP4	SCAMP4	0.0027641	-0.32783	Secretory carrier membrane protein (SCAMP) family protein [Source:NCBI gene (formerly Entrezgene);Acc:839464]
AT1G03560	NA	AT1G03560	0.00628864	0.307891	Pentatricopeptide repeat (PPR-like) superfamily protein [Source:NCBI gene (formerly Entrezgene);Acc:839458]
AT1G03590	NA	AT1G03590	0.00022701	-0.34414	Protein phosphatase 2C family protein [Source:NCBI gene (formerly Entrezgene);Acc:839447]
AT1G03600	PSB27	PSB27	6.00138e-07	-0.593	photosystem II family protein [Source:NCBI gene (formerly Entrezgene);Acc:839449]
AT1G03610	NA	AT1G03610	0.00129906	-0.691168	plant/protein (DUF789) [Source:NCBI gene (formerly Entrezgene);Acc:838961]
AT1G03630	POR	POR C	0.00615064	-0.243417	protochlorophyllide oxidoreductase C [Source:NCBI gene (formerly Entrezgene);Acc:839009]
AT1G03760	NA	AT1G03760	0.0450867	-0.238135	Prefoldin chaperone subunit family protein [Source:NCBI gene (formerly Entrezgene);Acc:839119]
AT1G03820	NA	AT1G03820	0.00096332	0.939685	E6-like protein [Source:NCBI gene (formerly Entrezgene);Acc:839400]
AT1G03870	FLA9	FLA9	0.000326292	1.29261	FASCICLIN-like arabinoogalactan 9 [Source:NCBI gene (formerly Entrezgene);Acc:839384]
AT1G03930	ADK1	ADK1	1.90449e-05	0.430851	dual specificity kinase 1 [Source:NCBI gene (formerly Entrezgene);Acc:839368]
AT1G03970	GBF4	GBF4	0.000520069	-0.552822	G-box binding factor 4 [Source:NCBI gene (formerly Entrezgene);Acc:839356]
AT1G04007	NA	NA	0.0244819	-0.871874	NA
AT1G04020	ATBARD1	BARD1	0.0204455	0.250103	breast cancer associated RING 1 [Source:NCBI gene (formerly Entrezgene);Acc:839329]
AT1G04040	NA	AT1G04040	0.0243949	0.489253	HAD superfamily, subfamily IIIB acid phosphatase [Source:NCBI gene (formerly Entrezgene);Acc:839325]
AT1G04120	ABCC5	ABCC5	0.000373396	0.260293	multidrug resistance-associated protein 5 [Source:NCBI gene (formerly Entrezgene);Acc:839277]
AT1G04150	MCTP10	AT1G04150	4.95845e-22	-0.791012	C2 calcium/lipid-binding plant phosphoribosyltransferase family protein [Source:NCBI gene (formerly Entrezgene);Acc:839249]
AT1G04160	ATXIB	XIB	0.0115869	0.247289	myosin XI B [Source:NCBI gene (formerly Entrezgene);Acc:839246]
AT1G04170	EIF2	EIF2 GAMMA	0.000123366	0.293507	eukaryotic translation initiation factor 2 gamma subunit [Source:NCBI gene (formerly Entrezgene);Acc:839238]
AT1G04183	NA	NA	1.42056e-07	0.446578	NA
AT1G04190	TPR3	TPR3	0.0311833	0.163775	Tetratricopeptide repeat (TPR)-like superfamily protein [Source:NCBI gene (formerly Entrezgene);Acc:839442]
AT1G04210	NA	AT1G04210	0.00976111	0.222564	Leucine-rich repeat protein kinase family protein [Source:NCBI gene (formerly Entrezgene);Acc:839441]
AT1G04220	DAISY	KCS2	0.0437544	0.201515	3-ketoacyl-CoA synthase 2 [Source:NCBI gene (formerly Entrezgene);Acc:839578]
AT1G04270	RPS15	RPS15	0.00606218	0.180107	cytosolic ribosomal protein S15 [Source:NCBI gene (formerly Entrezgene);Acc:839564]
AT1G04280	NADKc	AT1G04280	5.2972e-12	-0.663943	P-loop containing nucleoside triphosphate hydrolases superfamily protein [Source:NCBI gene (formerly Entrezgene);Acc:839555]
AT1G04310	ERS2	ERS2	0.0138407	-0.276641	ethylene response sensor 2 [Source:NCBI gene (formerly Entrezgene);Acc:839549]
AT1G04340	NA	AT1G04340	0.000155849	0.297261	HR-like lesion-inducing protein-like protein [Source:NCBI gene (formerly Entrezgene);Acc:839547]
AT1G04400	AT-PHH1	CRY2	0.000180207	-0.338316	cryptochrome 2 [Source:NCBI gene (formerly Entrezgene);Acc:839529]
AT1G04410	c-NAD-MDH1	c-NAD-MDH1	0.00406285	0.224426	Lactate/malate dehydrogenase family protein [Source:NCBI gene (formerly Entrezgene);Acc:839527]
AT1G04420	NA	AT1G04420	0.0134645	-0.282109	NAD(P)-linked oxidoreductase superfamily protein [Source:NCBI gene (formerly Entrezgene);Acc:839524]
AT1G04430	NA	AT1G04430	1.28247e-09	0.516029	S-adenosyl-L-methionine-dependent methyltransferases superfamily protein [Source:NCBI gene (formerly Entrezgene);Acc:839522]
AT1G04510	MAC3A	MAC3A	0.0107671	0.184866	MOS4-associated complex 3A [Source:NCBI gene (formerly Entrezgene);Acc:839503]
AT1G04520	PDLP2	PDLP2	3.45657e-06	0.573307	plasmodesmata-located protein 2 [Source:NCBI gene (formerly Entrezgene);Acc:839502]
AT1G04530	TPR4	TPR4	5.92955e-05	-0.321385	Tetratricopeptide repeat (TPR)-like superfamily protein [Source:NCBI gene (formerly Entrezgene);Acc:839500]
AT1G04550	BDL	IAA12	0.00847382	0.22374	AUX/IAA transcriptional regulator family protein [Source:NCBI gene (formerly Entrezgene);Acc:839495]
AT1G04580	AAO4	AO4	0.0198772	0.278041	aldehyde oxidase 4 [Source:NCBI gene (formerly Entrezgene);Acc:839488]
AT1G04660	NA	AT1G04660	5.65192e-09	0.85861	glycine-rich protein [Source:NCBI gene (formerly Entrezgene);Acc:839454]
AT1G04680	NA	AT1G04680	3.73427e-09	0.57106	Pectin lyase-like superfamily protein [Source:NCBI gene (formerly Entrezgene);Acc:839452]
AT1G04690	KAB1	KAB1	0.0436506	0.15462	potassium channel beta subunit 1 [Source:NCBI gene (formerly Entrezgene);Acc:839450]
AT1G04730	CTF18	CTF18	0.0201839	0.245745	P-loop containing nucleoside triphosphate hydrolases superfamily protein [Source:NCBI gene (formerly Entrezgene);Acc:839431]
AT1G04810	NA	AT1G04810	0.0255124	0.180308	26S proteasome regulatory complex, non-ATPase subcomplex, Rpn2/Psmd1 subunit [Source:NCBI gene (formerly Entrezgene);Acc:839409]
AT1G04820	TOR2	TUA4	0.000999609	0.319185	tubulin alpha-4 chain [Source:NCBI gene (formerly Entrezgene);Acc:839405]
AT1G04860	ATUBP2	UBP2	2.76177e-07	0.460042	ubiquitin-specific protease 2 [Source:NCBI gene (formerly Entrezgene);Acc:839397]
AT1G04870	ATPRMT10	PRMT10	0.010902	0.232056	protein arginine methyltransferase 10 [Source:NCBI gene (formerly Entrezgene);Acc:839393]
AT1G04880	AtHMGB15	AT1G04880	1.15115e-35	-2.36776	HMG (high mobility group) box protein with ARID/BRIGHT DNA-binding domain-containing protein [Source:NCBI gene (formerly Entrezgene);Acc:839388]
AT1G04950	ATTAF6	TAFII59	3.36741e-05	-0.338142	TATA BOX ASSOCIATED FACTOR II 59 [Source:NCBI gene (formerly Entrezgene);Acc:839370]
AT1G04980	ATPDI10	PDIL2-2	2.30763e-08	0.878473	PDI-like 2-2 [Source:NCBI gene (formerly Entrezgene);Acc:839355]
AT1G04985	NA	AT1G04985	0.0271686	-0.267273	triacylglycerol lipase-like protein [Source:NCBI gene (formerly Entrezgene);Acc:839352]
AT1G04990	NA	AT1G04990	9.2087e-05	-0.377817	Zinc finger C-x8-C-x5-C-x3-H type family protein [Source:NCBI gene (formerly Entrezgene);Acc:839351]
AT1G05010	ACO4	EFE	7.84181e-08	-1.13383	ethylene-forming enzyme [Source:NCBI gene (formerly Entrezgene);Acc:839345]
AT1G05055	ATGTF2H2	GTF2H2	0.0176556	0.260526	ral transcription factor II H2 [Source:NCBI gene (formerly Entrezgene);Acc:839332]
AT1G05060	NA	AT1G05060	0.000743639	-0.440825	coiled-coil protein [Source:NCBI gene (formerly Entrezgene);Acc:839336]
AT1G05150	NA	AT1G05150	0.00225379	0.263972	Calcium-binding tetratricopeptide family protein [Source:NCBI gene (formerly Entrezgene);Acc:839312]
AT1G05190	EMB2394	emb2394	0.0230905	-0.181563	Ribosomal protein L6 family [Source:NCBI gene (formerly Entrezgene);Acc:839273]
AT1G05360	KMS2	KMS2	0.0108439	-0.279096	vacuole membrane-like protein [Source:NCBI gene (formerly Entrezgene);Acc:837035]
AT1G05460	SDE3	SDE3	0.0481548	-0.171091	P-loop containing nucleoside triphosphate hydrolases superfamily protein [Source:NCBI gene (formerly Entrezgene);Acc:837047]
AT1G05470	CVP2	CVP2	3.6109e-08	0.482508	DNAse I-like superfamily protein [Source:NCBI gene (formerly Entrezgene);Acc:837048]
AT1G05520	AtSEC23B	AT1G05520	6.58623e-07	0.348212	Sec23/Sec24 protein transport family protein [Source:NCBI gene (formerly Entrezgene);Acc:837054]
AT1G05540	AtDOA1	AT1G05540	0.0079909	0.268632
AT1G05550	AtDOA2	AT1G05550	2.2977e-36	-1.05626
AT1G05570	ATGSL06	CALS1	0.000684173	-0.311538	callose synthase 1 [Source:NCBI gene (formerly Entrezgene);Acc:837059]
AT1G05710	NA	AT1G05710	0.01187	0.220306	basic helix-loop-helix (bHLH) DNA-binding superfamily protein [Source:NCBI gene (formerly Entrezgene);Acc:837078]
AT1G05730	NA	AT1G05730	0.000811418	0.5493	FAM136A-like protein (DUF842) [Source:NCBI gene (formerly Entrezgene);Acc:837080]
AT1G05805	AKS2	AT1G05805	0.00437568	-0.288286	basic helix-loop-helix (bHLH) DNA-binding superfamily protein [Source:NCBI gene (formerly Entrezgene);Acc:837090]
AT1G05840	NA	AT1G05840	0.000481083	-0.393779	Eukaryotic aspartyl protease family protein [Source:NCBI gene (formerly Entrezgene);Acc:837094]
AT1G05850	ATCTL1	POM1	0.0103034	0.194518	Chitinase family protein [Source:NCBI gene (formerly Entrezgene);Acc:837095]
AT1G05890	ARI5	ARI5	8.33231e-09	-0.562362	RING/U-box superfamily protein [Source:NCBI gene (formerly Entrezgene);Acc:837099]
AT1G05910	BRAT1	AT1G05910	1.22034e-06	0.331478	cell division cycle protein 48-related / CDC48-like protein [Source:NCBI gene (formerly Entrezgene);Acc:837101]
AT1G05970	AIPP1	AT1G05970	6.26791e-05	-0.551102	RNA-binding (RRM/RBD/RNP motifs) family protein [Source:NCBI gene (formerly Entrezgene);Acc:837107]
AT1G06000	UGT89C1	AT1G06000	2.65304e-26	1.18079	UDP-Glycosyltransferase superfamily protein [Source:NCBI gene (formerly Entrezgene);Acc:837109]
AT1G06010	NA	AT1G06010	0.0476201	-0.290411	basic leucine zipper/W2 domain protein [Source:NCBI gene (formerly Entrezgene);Acc:837110]
AT1G06040	BBX24	STO	0.00963399	-0.210374	B-box zinc finger family protein [Source:NCBI gene (formerly Entrezgene);Acc:837113]
AT1G06060	NA	AT1G06060	0.0175998	-0.300283	LisH and RanBPM domains containing protein [Source:NCBI gene (formerly Entrezgene);Acc:837115]
AT1G06080	ADS1	ADS1	5.88826e-21	-0.581593	delta 9 desaturase 1 [Source:NCBI gene (formerly Entrezgene);Acc:837117]
AT1G06110	SKIP16	SKIP16	3.90702e-06	-0.403429	SKP1/ASK-interacting protein 16 [Source:NCBI gene (formerly Entrezgene);Acc:837120]
AT1G06130	GLX2-4	GLX2-4	0.00457814	-0.303233	glyoxalase 2-4 [Source:NCBI gene (formerly Entrezgene);Acc:837122]
AT1G06150	EMB1444	EMB1444	8.52786e-06	0.348909	basic helix loop helix (bHLH) DNA-binding superfamily protein [Source:NCBI gene (formerly Entrezgene);Acc:6241227]
AT1G06180	ATMYB13	MYB13	0.044621	0.271754	myb domain protein 13 [Source:NCBI gene (formerly Entrezgene);Acc:837127]
AT1G06190	RHON1	RHON1	0.0442341	0.182535	Rho termination factor [Source:NCBI gene (formerly Entrezgene);Acc:837128]
AT1G06200	NA	AT1G06200	0.00811982	-0.281778	Peptidase S24/S26A/S26B/S26C family protein [Source:NCBI gene (formerly Entrezgene);Acc:837129]
AT1G06220	CLO	MEE5	2.04297e-05	0.247226	Ribosomal protein S5/Elongation factor G/III/V family protein [Source:NCBI gene (formerly Entrezgene);Acc:837131]
AT1G06265	NA	NA	0.000230689	-0.533559	NA
AT1G06280	LBD2	LBD2	4.59124e-05	-10.2413	LOB domain-containing protein 2 [Source:NCBI gene (formerly Entrezgene);Acc:837139]
AT1G06290	ACX3	ACX3	7.19884e-06	-0.378437	acyl-CoA oxidase 3 [Source:NCBI gene (formerly Entrezgene);Acc:837140]
AT1G06350	ADS4	ADS4	0.0475153	0.180074	Fatty acid desaturase family protein [Source:NCBI gene (formerly Entrezgene);Acc:837146]
AT1G06360	ADS4.2	AT1G06360	6.48643e-12	-0.584945	Fatty acid desaturase family protein [Source:NCBI gene (formerly Entrezgene);Acc:837147]
AT1G06390	ATGSK1	GSK1	0.0172914	-0.177801	GSK3/SHAGGY-like protein kinase 1 [Source:NCBI gene (formerly Entrezgene);Acc:837150]
AT1G06400	ARA-2	ARA-2	4.10513e-05	-0.437299	Ras-related small GTP-binding family protein [Source:NCBI gene (formerly Entrezgene);Acc:837151]
AT1G06420	NA	AT1G06420	0.0254754	-0.199258	DNA ligase-like protein [Source:NCBI gene (formerly Entrezgene);Acc:837153]
AT1G06430	FTSH8	FTSH8	1.24309e-05	-0.715478	FTSH protease 8 [Source:NCBI gene (formerly Entrezgene);Acc:837154]
AT1G06470	NA	AT1G06470	0.00512351	0.274592	Nucleotide/sugar transporter family protein [Source:NCBI gene (formerly Entrezgene);Acc:837159]
AT1G06510	NA	AT1G06510	0.0106989	-0.486925	forkhead-associated domain protein [Source:NCBI gene (formerly Entrezgene);Acc:837162]
AT1G06550	NA	AT1G06550	7.45407e-07	0.38546	ATP-dependent caseinolytic (Clp) protease/crotonase family protein [Source:NCBI gene (formerly Entrezgene);Acc:837166]
AT1G06570	HPD	PDS1	0.00235581	-0.788891	4-hydroxyphenylpyruvate dioxygenase [Source:NCBI gene (formerly Entrezgene);Acc:837168]
AT1G06587	NA	NA	0.00132859	-0.729862	NA
AT1G06590	NA	AT1G06590	0.0412599	0.163776	anaphase-promoting complex subunit [Source:NCBI gene (formerly Entrezgene);Acc:837170]
AT1G06620	NA	AT1G06620	0.0113382	0.348727	2-oxoglutarate (2OG) and Fe(II)-dependent oxygenase superfamily protein [Source:NCBI gene (formerly Entrezgene);Acc:837171]
AT1G06630	NA	AT1G06630	4.20821e-05	-0.328762	F-box/RNI-like superfamily protein [Source:NCBI gene (formerly Entrezgene);Acc:837172]
AT1G06640	NA	AT1G06640	8.45982e-24	0.752666	2-oxoglutarate (2OG) and Fe(II)-dependent oxygenase superfamily protein [Source:NCBI gene (formerly Entrezgene);Acc:837173]
AT1G06660	JASON	JASON	0.0419426	0.217764	aspartyl/glutamyl-tRNA(Asn/Gln) amidotransferase subunit [Source:NCBI gene (formerly Entrezgene);Acc:837176]
AT1G06670	NIH	NIH	0.00115905	0.232568	nuclear DEIH-boxhelicase [Source:NCBI gene (formerly Entrezgene);Acc:837177]
AT1G06680	OE23	PSBP-1	6.0381e-13	-0.441029	photosystem II subunit P-1 [Source:NCBI gene (formerly Entrezgene);Acc:837178]
AT1G06700	CARK7	AT1G06700	5.32701e-06	-0.323533	Protein kinase superfamily protein [Source:NCBI gene (formerly Entrezgene);Acc:837180]
AT1G06720	NA	AT1G06720	1.29412e-05	0.337976	P-loop containing nucleoside triphosphate hydrolases superfamily protein [Source:NCBI gene (formerly Entrezgene);Acc:837182]
AT1G06833	NA	NA	9.59001e-16	-3.27158	NA
AT1G06850	AtbZIP52	bZIP52	0.0217287	0.273895	basic leucine-zipper 52 [Source:NCBI gene (formerly Entrezgene);Acc:837197]
AT1G06870	Plsp2A	Plsp2A	0.000233683	0.290648	Peptidase S24/S26A/S26B/S26C family protein [Source:NCBI gene (formerly Entrezgene);Acc:837198]
AT1G06890	UXT3	AT1G06890	0.0109379	0.174223	nodulin MtN21 /EamA-like transporter family protein [Source:NCBI gene (formerly Entrezgene);Acc:837199]
AT1G06950	ATTIC110	TIC110	0.00187724	0.216902	translocon at the inner envelope membrane of chloroplasts 110 [Source:NCBI gene (formerly Entrezgene);Acc:837205]
AT1G07010	AtSLP1	SLP1	0.0150776	-0.291038	Calcineurin-like metallo-phosphoesterase superfamily protein [Source:NCBI gene (formerly Entrezgene);Acc:837211]
AT1G07050	FITNESS	AT1G07050	3.98647e-05	0.962183	CCT motif family protein [Source:NCBI gene (formerly Entrezgene);Acc:837216]
AT1G07070	NA	AT1G07070	0.0208776	0.287704	Ribosomal protein L35Ae family protein [Source:NCBI gene (formerly Entrezgene);Acc:837218]
AT1G07090	LSH6	LSH6	5.54336e-05	1.15929
AT1G07135	NA	AT1G07135	0.0137387	-1.03692	glycine-rich protein [Source:NCBI gene (formerly Entrezgene);Acc:837224]
AT1G07140	SIRANBP	SIRANBP	0.00102957	0.27366	Pleckstrin homology (PH) domain superfamily protein [Source:NCBI gene (formerly Entrezgene);Acc:837225]
AT1G07170	NA	AT1G07170	0.000108052	-0.443311	PHF5-like protein [Source:NCBI gene (formerly Entrezgene);Acc:837228]
AT1G07200	SMXL6	AT1G07200	3.27828e-06	-0.599075	Double Clp-N motif-containing P-loop nucleoside triphosphate hydrolases superfamily protein [Source:NCBI gene (formerly Entrezgene);Acc:837231]
AT1G07203	NA	NA	0.000577481	-0.632729	NA
AT1G07230	NPC1	NPC1	9.08265e-09	-0.435374	non-specific phospholipase C1 [Source:NCBI gene (formerly Entrezgene);Acc:837234]
AT1G07300	NA	AT1G07300	0.0203708	-0.352417	josephin protein-like protein [Source:NCBI gene (formerly Entrezgene);Acc:837241]
AT1G07320	EMB2784	RPL4	1.50507e-05	-0.276944	ribosomal protein L4 [Source:NCBI gene (formerly Entrezgene);Acc:837243]
AT1G07340	ATSTP2	STP2	1.96653e-13	-9.59081	sugar transporter 2 [Source:NCBI gene (formerly Entrezgene);Acc:837245]
AT1G07350	SR45a	SR45a	0.0291895	-0.207452	RNA-binding (RRM/RBD/RNP motifs) family protein [Source:NCBI gene (formerly Entrezgene);Acc:837246]
AT1G07360	MAC5A	MAC5A	0.0263102	0.187294	CCCH-type zinc fingerfamily protein with RNA-binding domain-containing protein [Source:NCBI gene (formerly Entrezgene);Acc:837248]
AT1G07370	ATPCNA1	PCNA1	0.000262607	0.473888	proliferating cellular nuclear antigen 1 [Source:NCBI gene (formerly Entrezgene);Acc:837249]
AT1G07380	AtNCER1	AT1G07380	0.0268639	-0.420013	Neutral/alkaline non-lysosomal ceramidase [Source:NCBI gene (formerly Entrezgene);Acc:837250]
AT1G07400	HSP17.8	AT1G07400	6.44596e-15	-1.20574	HSP20-like chaperones superfamily protein [Source:NCBI gene (formerly Entrezgene);Acc:837252]
AT1G07420	ATSMO1	SMO2-1	0.00205239	0.232993	sterol 4-alpha-methyl-oxidase 2-1 [Source:NCBI gene (formerly Entrezgene);Acc:837254]
AT1G07440	NA	AT1G07440	1.20998e-06	-0.727557	NAD(P)-binding Rossmann-fold superfamily protein [Source:NCBI gene (formerly Entrezgene);Acc:837256]
AT1G07520	NA	AT1G07520	0.00495191	-0.314812	GRAS family transcription factor [Source:NCBI gene (formerly Entrezgene);Acc:837266]
AT1G07530	ATGRAS2	SCL14	3.53863e-06	-0.491619	SCARECROW-like 14 [Source:NCBI gene (formerly Entrezgene);Acc:837267]
AT1G07570	APK1	APK1A	0.00350414	-0.249859	Protein kinase superfamily protein [Source:NCBI gene (formerly Entrezgene);Acc:837271]
AT1G07630	PLL5	PLL5	0.022903	-0.222616	pol-like 5 [Source:NCBI gene (formerly Entrezgene);Acc:837276]
AT1G07670	ATECA4	ECA4	0.00132046	0.273661	endomembrane-type CA-ATPase 4 [Source:NCBI gene (formerly Entrezgene);Acc:837280]
AT1G07705	NOT2a	AT1G07705	0.000217764	0.320902	NOT2 / NOT3 / NOT5 family [Source:NCBI gene (formerly Entrezgene);Acc:837284]
AT1G07790	HTB1	HTB1	1.49874e-05	0.340993	Histone superfamily protein [Source:NCBI gene (formerly Entrezgene);Acc:837293]
AT1G07830	NA	AT1G07830	0.0004637	-0.281584	ribosomal protein L29 family protein [Source:NCBI gene (formerly Entrezgene);Acc:837298]
AT1G07867	NA	NA	0.0140774	-0.7658	NA
AT1G07870	NA	AT1G07870	0.0214055	-0.252331	Protein kinase superfamily protein [Source:NCBI gene (formerly Entrezgene);Acc:837302]
AT1G07890	APX1	APX1	8.97584e-06	0.349485	ascorbate peroxidase 1 [Source:NCBI gene (formerly Entrezgene);Acc:837304]
AT1G07920	ELONGATION	AT1G07920	1.66037e-05	0.296724	GTP binding Elongation factor Tu family protein [Source:NCBI gene (formerly Entrezgene);Acc:837307]
AT1G07930	NA	AT1G07930	0.00666376	0.248379	GTP binding Elongation factor Tu family protein [Source:NCBI gene (formerly Entrezgene);Acc:837308]
AT1G07940	EF1a	AT1G07940	9.35434e-06	0.318522	GTP binding Elongation factor Tu family protein [Source:NCBI gene (formerly Entrezgene);Acc:837309]
AT1G08030	AQC1	TPST	0.00274062	0.260593	tyrosylprotein sulfotransferase [Source:NCBI gene (formerly Entrezgene);Acc:837318]
AT1G08040	NA	AT1G08040	0.0409261	-0.176024	trimethylguanosine synthase (DUF707) [Source:NCBI gene (formerly Entrezgene);Acc:837320]
AT1G08065	ACA5	ACA5	0.000677332	-8.99927	alpha carbonic anhydrase 5 [Source:NCBI gene (formerly Entrezgene);Acc:837324]
AT1G08110	AtGLYI2	AT1G08110	0.000119789	-0.316457	lactoylglutathione lyase family protein / glyoxalase I family protein [Source:NCBI gene (formerly Entrezgene);Acc:837330]
AT1G08130	ATLIG1	LIG1	0.015075	0.182115	DNA ligase 1 [Source:NCBI gene (formerly Entrezgene);Acc:837333]
AT1G08190	ATVAM2	VPS41	0.0360012	0.146682	vacuolar protein sorting 41 [Source:NCBI gene (formerly Entrezgene);Acc:837340]
AT1G08200	AXS2	AXS2	4.75417e-05	0.286114	UDP-D-apiose/UDP-D-xylose synthase 2 [Source:NCBI gene (formerly Entrezgene);Acc:837341]
AT1G08210	NA	AT1G08210	0.000712883	-0.255054	Eukaryotic aspartyl protease family protein [Source:NCBI gene (formerly Entrezgene);Acc:837342]
AT1G08220	NA	AT1G08220	0.0289571	0.29423	ATPase complex subunit [Source:NCBI gene (formerly Entrezgene);Acc:837343]
AT1G08230	NA	AT1G08230	0.00356995	-0.293283	Transmembrane amino acid transporter family protein [Source:NCBI gene (formerly Entrezgene);Acc:837344]
AT1G08260	ABO4	TIL1	0.0250453	0.175259	DNA polymerase epsilon catalytic subunit [Source:NCBI gene (formerly Entrezgene);Acc:837346]
AT1G08280	GALT29A	AT1G08280	4.74533e-06	0.600445	Glycosyltransferase family 29 (sialyltransferase) family protein [Source:NCBI gene (formerly Entrezgene);Acc:837348]
AT1G08300	NVL	NVL	1.03033e-09	-0.728499	no vein-like protein [Source:NCBI gene (formerly Entrezgene);Acc:837350]
AT1G08350	NA	AT1G08350	0.0375271	-0.206951	Endomembrane protein 70 protein family [Source:NCBI gene (formerly Entrezgene);Acc:837355]
AT1G08360	NA	AT1G08360	0.00153756	0.166944	Ribosomal protein L1p/L10e family [Source:NCBI gene (formerly Entrezgene);Acc:837356]
AT1G08380	PSAO	PSAO	1.55181e-06	-0.51125	photosystem I subunit O [Source:NCBI gene (formerly Entrezgene);Acc:837358]
AT1G08400	NA	AT1G08400	0.00162286	0.430939	RINT-1 / TIP-1 family [Source:NCBI gene (formerly Entrezgene);Acc:837360]
AT1G08410	DIG6	AT1G08410	0.00390297	0.261443	P-loop containing nucleoside triphosphate hydrolases superfamily protein [Source:NCBI gene (formerly Entrezgene);Acc:837361]
AT1G08450	AtCRT3	CRT3	0.035213	-0.175024	calreticulin 3 [Source:NCBI gene (formerly Entrezgene);Acc:837365]
AT1G08460	ATHDA8	HDA08	1.22485e-06	-0.564527	histone deacetylase 8 [Source:NCBI gene (formerly Entrezgene);Acc:837366]
AT1G08465	YAB2	YAB2	0.0197236	-0.176638	Plant-specific transcription factor YABBY family protein [Source:NCBI gene (formerly Entrezgene);Acc:3766682]
AT1G08480	SDH6	SDH6	0.000684355	0.240192	succinate dehydrogenase subunit [Source:NCBI gene (formerly Entrezgene);Acc:837369]
AT1G08490	ATCPNIFS	CPNIFS	0.0174765	0.239342	chloroplastic NIFS-like cysteine desulfurase [Source:NCBI gene (formerly Entrezgene);Acc:837370]
AT1G08570	ACHT4	ACHT4	0.000175755	-0.869194	atypical CYS HIS rich thioredoxin 4 [Source:NCBI gene (formerly Entrezgene);Acc:837379]
AT1G08580	NA	AT1G08580	3.59684e-06	0.345298
AT1G08630	THA1	THA1	0.0194097	-0.332194	threonine aldolase 1 [Source:NCBI gene (formerly Entrezgene);Acc:837385]
AT1G08720	ATEDR1	EDR1	0.0421785	-0.207303	Protein kinase superfamily protein [Source:NCBI gene (formerly Entrezgene);Acc:837393]
AT1G08750	ATGPI8	AT1G08750	0.0350185	0.265546	Peptidase C13 family [Source:NCBI gene (formerly Entrezgene);Acc:837397]
AT1G08820	VAP27-2	VAP27-2	0.0318196	-0.195155	vamp/synaptobrevin-associated protein 27-2 [Source:NCBI gene (formerly Entrezgene);Acc:837404]
AT1G08830	AtSOD1	CSD1	3.91326e-53	1.51017	copper/zinc superoxide dismutase 1 [Source:NCBI gene (formerly Entrezgene);Acc:837405]
AT1G08840	emb2411	emb2411	2.59886e-06	0.412252	DNA replication helicase [Source:NCBI gene (formerly Entrezgene);Acc:837406]
AT1G08980	AMI1	AMI1	1.59737e-05	-0.466613	amidase 1 [Source:NCBI gene (formerly Entrezgene);Acc:837418]
AT1G09000	ANP1	NP1	0.0031647	0.376776	NPK1-related protein kinase 1 [Source:NCBI gene (formerly Entrezgene);Acc:837421]
AT1G09010	NA	AT1G09010	0.00113666	-0.304963	glycoside hydrolase family 2 protein [Source:NCBI gene (formerly Entrezgene);Acc:837422]
AT1G09020	ATSNF4	SNF4	0.0101239	0.200787	sucrose nonfermenting-like protein [Source:NCBI gene (formerly Entrezgene);Acc:837423]
AT1G09023	NA	NA	1.92546e-05	-0.771355	NA
AT1G09027	NA	NA	2.25255e-09	-1.02486	NA
AT1G09070	(AT)SRC2	SRC2	0.00416914	-0.610376	soybean regulated by cold-2 [Source:NCBI gene (formerly Entrezgene);Acc:837428]
AT1G09130	CLPR3	AT1G09130	0.00609361	0.213161	ATP-dependent caseinolytic (Clp) protease/crotonase family protein [Source:NCBI gene (formerly Entrezgene);Acc:837432]
AT1G09140	At-SR30	SR30	3.12139e-10	-0.448109	SERINE-ARGININE PROTEIN 30 [Source:NCBI gene (formerly Entrezgene);Acc:837433]
AT1G09160	NA	AT1G09160	5.155e-05	0.295748	Protein phosphatase 2C family protein [Source:NCBI gene (formerly Entrezgene);Acc:837436]
AT1G09185	NA	NA	4.54125e-05	-0.984519	NA
AT1G09195	NA	AT1G09195	0.00501699	-0.382824	Ppx-GppA phosphatase [Source:NCBI gene (formerly Entrezgene);Acc:6241311]
AT1G09200	H3.1	AT1G09200	0.0337303	0.249591	Histone superfamily protein [Source:NCBI gene (formerly Entrezgene);Acc:837440]
AT1G09210	AtCRT1b	CRT1b	7.82273e-20	0.627452	calreticulin 1b [Source:NCBI gene (formerly Entrezgene);Acc:837441]
AT1G09280	NA	AT1G09280	0.0122043	-0.273489	rhodanese-like domain protein [Source:NCBI gene (formerly Entrezgene);Acc:837449]
AT1G09300	AtICP55	AT1G09300	5.94819e-05	0.424608	Metallopeptidase M24 family protein [Source:NCBI gene (formerly Entrezgene);Acc:837451]
AT1G09310	SVB2	AT1G09310	7.04456e-06	0.417172	plant/protein (Protein of unknown function, DUF538) [Source:NCBI gene (formerly Entrezgene);Acc:837452]
AT1G09390	NA	AT1G09390	0.000106909	-0.423133	GDSL-like Lipase/Acylhydrolase superfamily protein [Source:NCBI gene (formerly Entrezgene);Acc:837461]
AT1G09420	G6PD4	G6PD4	0.00422164	-0.248889	glucose-6-phosphate dehydrogenase 4 [Source:NCBI gene (formerly Entrezgene);Acc:837465]
AT1G09430	ACLA-3	ACLA-3	0.000733811	-0.286187	ATP-citrate lyase A-3 [Source:NCBI gene (formerly Entrezgene);Acc:837466]
AT1G09467	NA	NA	0.00921321	-0.649348	NA
AT1G09470	AtNEAP3	AT1G09470	0.000129749	0.37151	myosin heavy chain, cardiac protein [Source:NCBI gene (formerly Entrezgene);Acc:837470]
AT1G09520	NA	AT1G09520	0.00747457	-0.247497
AT1G09570	FHY2	PHYA	9.97097e-06	0.258614	phytochrome A [Source:NCBI gene (formerly Entrezgene);Acc:837483]
AT1G09590	NA	AT1G09590	0.000211343	0.253292	Translation protein SH3-like family protein [Source:NCBI gene (formerly Entrezgene);Acc:837486]
AT1G09600	NA	AT1G09600	0.0212268	0.320029	Protein kinase superfamily protein [Source:NCBI gene (formerly Entrezgene);Acc:837487]
AT1G09640	NA	AT1G09640	0.0437963	-0.126934	Translation elongation factor EF1B, gamma chain [Source:NCBI gene (formerly Entrezgene);Acc:837491]
AT1G09750	NA	AT1G09750	0.0131302	-0.217407	Eukaryotic aspartyl protease family protein [Source:NCBI gene (formerly Entrezgene);Acc:837504]
AT1G09770	ATCDC5	CDC5	3.82323e-05	-0.32573	cell division cycle 5 [Source:NCBI gene (formerly Entrezgene);Acc:837506]
AT1G09780	iPGAM1	iPGAM1	5.5265e-13	0.722842	Phosphoglycerate mutase, 2,3-bisphosphoglycerate-independent [Source:NCBI gene (formerly Entrezgene);Acc:837507]
AT1G09810	ECT11	ECT11	0.00923614	0.273781	evolutionarily conserved C-terminal region 11 [Source:NCBI gene (formerly Entrezgene);Acc:837511]
AT1G09830	PUR2	PUR2	0.0008984	0.332023	Glycinamide ribonucleotide (GAR) synthetase [Source:NCBI gene (formerly Entrezgene);Acc:837515]
AT1G09863	NA	NA	0.00201931	-0.315595	NA
AT1G09910	NA	AT1G09910	2.6381e-05	-0.464226	Rhamnogalacturonate lyase family protein [Source:NCBI gene (formerly Entrezgene);Acc:837523]
AT1G09915	NA	NA	0.0269027	0.39382	NA
AT1G09940	HEMA2	HEMA2	0.000755606	-0.463846	Glutamyl-tRNA reductase family protein [Source:NCBI gene (formerly Entrezgene);Acc:837528]
AT1G09945	NA	NA	0.0362179	-0.302577	NA
AT1G09970	LRR	LRR XI-23	0.000750389	0.449649	Leucine-rich receptor-like protein kinase family protein [Source:NCBI gene (formerly Entrezgene);Acc:837531]
AT1G09980	NA	AT1G09980	2.1413e-05	0.262722	Putative serine esterase family protein [Source:NCBI gene (formerly Entrezgene);Acc:837532]
AT1G10060	ATBCAT-1	BCAT-1	0.000742955	-0.809081	branched-chain amino acid transaminase 1 [Source:NCBI gene (formerly Entrezgene);Acc:837542]
AT1G10070	ATBCAT-2	BCAT-2	0.00635611	-2.09241	branched-chain amino acid transaminase 2 [Source:NCBI gene (formerly Entrezgene);Acc:837543]
AT1G10120	CIB4	AT1G10120	0.00296185	-0.257417	basic helix-loop-helix (bHLH) DNA-binding superfamily protein [Source:NCBI gene (formerly Entrezgene);Acc:837549]
AT1G10150	NA	AT1G10150	0.0198485	-0.295174	Carbohydrate-binding protein [Source:NCBI gene (formerly Entrezgene);Acc:837552]
AT1G10170	ATNFXL1	NFXL1	0.0122559	-0.176286	NF-X-like 1 [Source:NCBI gene (formerly Entrezgene);Acc:837555]
AT1G10210	ATMPK1	MPK1	0.000171832	-0.665369	mitogen-activated protein kinase 1 [Source:NCBI gene (formerly Entrezgene);Acc:837559]
AT1G10240	FRS11	FRS11	0.00365617	-0.276253	FAR1-related sequence 11 [Source:NCBI gene (formerly Entrezgene);Acc:837563]
AT1G10270	GRP23	GRP23	4.84735e-07	0.490257	glutamine-rich protein 23 [Source:NCBI gene (formerly Entrezgene);Acc:837566]
AT1G10290	ADL6	ADL6	3.62124e-05	0.24181	dynamin-like protein 6 [Source:NCBI gene (formerly Entrezgene);Acc:837568]
AT1G10360	ATGSTU18	GSTU18	0.00310526	-0.640204	glutathione S-transferase TAU 18 [Source:NCBI gene (formerly Entrezgene);Acc:837575]
AT1G10370	ATGSTU17	ERD9	4.63546e-08	0.487167	Glutathione S-transferase family protein [Source:NCBI gene (formerly Entrezgene);Acc:837576]
AT1G10410	NA	AT1G10410	1.97248e-08	0.431222	CW14 protein (DUF1336) [Source:NCBI gene (formerly Entrezgene);Acc:837581]
AT1G10470	ARR4	ARR4	1.98901e-29	1.41304	response regulator 4 [Source:NCBI gene (formerly Entrezgene);Acc:837587]
AT1G10490	NA	AT1G10490	0.000423584	0.305566	GNAT acetyltransferase (DUF699) [Source:NCBI gene (formerly Entrezgene);Acc:837589]
AT1G10540	ATNAT8	NAT8	1.1665e-17	-1.14819	nucleobase-ascorbate transporter 8 [Source:NCBI gene (formerly Entrezgene);Acc:837595]
AT1G10570	OTS2	OTS2	0.0241375	-0.209672	Cysteine proteinases superfamily protein [Source:NCBI gene (formerly Entrezgene);Acc:837598]
AT1G10590	NA	AT1G10590	0.0257924	-0.185851	Nucleic acid-binding, OB-fold-like protein [Source:NCBI gene (formerly Entrezgene);Acc:837601]
AT1G10600	AMSH2	AMSH2	0.000183609	-0.423659	associated molecule with the SH3 domain of STAM 2 [Source:NCBI gene (formerly Entrezgene);Acc:837603]
AT1G10610	NA	AT1G10610	0.00346539	-0.404709	basic helix-loop-helix (bHLH) DNA-binding superfamily protein [Source:NCBI gene (formerly Entrezgene);Acc:837604]
AT1G10650	NA	AT1G10650	0.0282692	0.247512	SBP (S-ribonuclease binding protein) family protein [Source:NCBI gene (formerly Entrezgene);Acc:837608]
AT1G10660	NA	AT1G10660	0.023457	-0.201476	transmembrane protein [Source:NCBI gene (formerly Entrezgene);Acc:837609]
AT1G10740	LDAH1	AT1G10740	0.000545629	-0.343726	alpha/beta-Hydrolases superfamily protein [Source:NCBI gene (formerly Entrezgene);Acc:837617]
AT1G10750	NA	AT1G10750	2.61101e-05	0.59376	carboxyl-terminal peptidase, putative (DUF239) [Source:NCBI gene (formerly Entrezgene);Acc:837618]
AT1G10770	NA	AT1G10770	1.13312e-06	-1.54268	Plant invertase/pectin methylesterase inhibitor superfamily protein [Source:NCBI gene (formerly Entrezgene);Acc:837620]
AT1G10780	NA	AT1G10780	0.00241792	0.301485	F-box/RNI-like superfamily protein [Source:NCBI gene (formerly Entrezgene);Acc:837621]
AT1G10840	TIF3H1	TIF3H1	0.000106487	-0.222036	translation initiation factor 3 subunit H1 [Source:NCBI gene (formerly Entrezgene);Acc:837627]
AT1G10850	NA	AT1G10850	1.85418e-06	0.335969	Leucine-rich repeat protein kinase family protein [Source:NCBI gene (formerly Entrezgene);Acc:3766694]
AT1G10890	NA	AT1G10890	3.96061e-10	-0.501396	arginine/glutamate-rich 1 protein [Source:NCBI gene (formerly Entrezgene);Acc:837632]
AT1G10900	PIP5K7	AT1G10900	0.0353142	0.267726	Phosphatidylinositol-4-phosphate 5-kinase family protein [Source:NCBI gene (formerly Entrezgene);Acc:837633]
AT1G10910	EMB3103	EMB3103	3.05282e-06	-0.455764	Pentatricopeptide repeat (PPR) superfamily protein [Source:NCBI gene (formerly Entrezgene);Acc:837634]
AT1G10920	LOV1	LOV1	0.00880199	-0.456554	NB-ARC domain-containing disease resistance protein [Source:NCBI gene (formerly Entrezgene);Acc:837635]
AT1G10930	ATRECQ4A	RECQ4A	2.75168e-05	0.32228	DNA helicase (RECQl4A) [Source:NCBI gene (formerly Entrezgene);Acc:837636]
AT1G10940	ASK1	SNRK2.4	0.000462934	-0.277755	Protein kinase superfamily protein [Source:NCBI gene (formerly Entrezgene);Acc:837637]
AT1G10980	NA	AT1G10980	0.0201791	0.27139	Lung seven transmembrane receptor family protein [Source:NCBI gene (formerly Entrezgene);Acc:837641]
AT1G11020	NA	AT1G11020	0.001745	-0.312597	RING/FYVE/PHD zinc finger superfamily protein [Source:NCBI gene (formerly Entrezgene);Acc:837644]
AT1G11090	MAGL1	AT1G11090	0.00132043	0.385133	alpha/beta-Hydrolases superfamily protein [Source:NCBI gene (formerly Entrezgene);Acc:837650]
AT1G11130	SCM	SUB	0.00103101	0.208479	Leucine-rich repeat protein kinase family protein [Source:NCBI gene (formerly Entrezgene);Acc:837654]
AT1G11160	KTN80.1	AT1G11160	0.000141914	0.45706	Transducin/WD40 repeat-like superfamily protein [Source:NCBI gene (formerly Entrezgene);Acc:837657]
AT1G11175	NA	NA	3.38062e-09	-1.38122	NA
AT1G11180	AtSCAMP2	SCAMP2	4.10513e-05	-0.66257	Secretory carrier membrane protein (SCAMP) family protein [Source:NCBI gene (formerly Entrezgene);Acc:837659]
AT1G11260	ATSTP1	STP1	0.000752523	-0.445924	sugar transporter 1 [Source:NCBI gene (formerly Entrezgene);Acc:837667]
AT1G11270	NA	AT1G11270	6.00227e-05	-0.587591	F-box and associated interaction domains-containing protein [Source:NCBI gene (formerly Entrezgene);Acc:837669]
AT1G11303	NA	NA	1.52406e-09	-1.69966	NA
AT1G11310	ATMLO2	MLO2	1.77822e-05	-0.40773	Seven transmembrane MLO family protein [Source:NCBI gene (formerly Entrezgene);Acc:837673]
AT1G11330	RDA2	AT1G11330	5.42556e-06	-0.643813	S-locus lectin protein kinase family protein [Source:NCBI gene (formerly Entrezgene);Acc:837675]
AT1G11360	NA	AT1G11360	0.0133034	-0.206143	Adenine nucleotide alpha hydrolases-like superfamily protein [Source:NCBI gene (formerly Entrezgene);Acc:837678]
AT1G11400	PYM	PYM	0.00419523	-0.263149	partner of Y14-MAGO [Source:NCBI gene (formerly Entrezgene);Acc:837682]
AT1G11440	NA	AT1G11440	9.59727e-09	0.728496
AT1G11475	NRPB10	NRPB10	0.0249942	-0.258116	RNA polymerases N / 8 kDa subunit [Source:NCBI gene (formerly Entrezgene);Acc:837690]
AT1G11530	ATCXXS1	CXXS1	0.00115318	-1.39001	C-terminal cysteine residue is changed to a serine 1 [Source:NCBI gene (formerly Entrezgene);Acc:837696]
AT1G11580	ATPMEPCRA	PMEPCRA	1.09911e-27	1.17322	methylesterase PCR A [Source:NCBI gene (formerly Entrezgene);Acc:837701]
AT1G11600	CYP77B1	CYP77B1	3.00948e-06	-0.309109	cytochrome P450, family 77, subfamily B, polypeptide 1 [Source:NCBI gene (formerly Entrezgene);Acc:837704]
AT1G11670	NA	AT1G11670	0.000286894	-0.304365	MATE efflux family protein [Source:NCBI gene (formerly Entrezgene);Acc:837711]
AT1G11710	NA	AT1G11710	0.0179442	0.391567	Pentatricopeptide repeat (PPR) superfamily protein [Source:NCBI gene (formerly Entrezgene);Acc:837715]
AT1G11720	ATSS3	SS3	0.0357814	-0.169763	starch synthase 3 [Source:NCBI gene (formerly Entrezgene);Acc:837716]
AT1G11790	ADT1	ADT1	6.04583e-06	0.404055	arogenate dehydratase 1 [Source:NCBI gene (formerly Entrezgene);Acc:837725]
AT1G11820	NA	AT1G11820	3.63676e-05	0.322543	O-Glycosyl hydrolases family 17 protein [Source:NCBI gene (formerly Entrezgene);Acc:837730]
AT1G11840	ATGLX1	GLX1	1.36125e-17	0.546144	glyoxalase/bleomycin resistance protein/dioxygenase superfamily protein [Source:NCBI gene (formerly Entrezgene);Acc:837731]
AT1G11890	ATSEC22	SEC22	0.00129906	0.28452	Synaptobrevin family protein [Source:NCBI gene (formerly Entrezgene);Acc:837737]
AT1G11910	APA1	APA1	0.015151	-0.163614	aspartic proteinase A1 [Source:NCBI gene (formerly Entrezgene);Acc:837740]
AT1G11930	NA	AT1G11930	2.66738e-05	-0.388481	Putative pyridoxal phosphate-dependent enzyme, YBL036C type [Source:NCBI gene (formerly Entrezgene);Acc:837744]
AT1G12000	NA	AT1G12000	9.25079e-06	0.467022	Phosphofructokinase family protein [Source:NCBI gene (formerly Entrezgene);Acc:837752]
AT1G12080	NA	AT1G12080	0.000132424	-0.431317	Vacuolar calcium-binding protein-like protein [Source:NCBI gene (formerly Entrezgene);Acc:837760]
AT1G12090	ELP	ELP	0.0130247	0.254877	extensin-like protein [Source:NCBI gene (formerly Entrezgene);Acc:837761]
AT1G12200	FMO	FMO	0.00267035	-0.977075	Flavin-binding monooxygenase family protein [Source:NCBI gene (formerly Entrezgene);Acc:837773]
AT1G12230	GSM2-LIKE	AT1G12230	0.000834196	-0.240921	Aldolase superfamily protein [Source:NCBI gene (formerly Entrezgene);Acc:837776]
AT1G12240	ATBETAFRUCT4	ATBETAFRUCT4	5.35822e-24	0.837885	Glycosyl hydrolases family 32 protein [Source:NCBI gene (formerly Entrezgene);Acc:837777]
AT1G12250	TL20.3	AT1G12250	0.00101293	-0.357705	Pentapeptide repeat-containing protein [Source:NCBI gene (formerly Entrezgene);Acc:837778]
AT1G12270	Hop1	Hop1	0.0315316	0.169545	stress-inducible protein [Source:NCBI gene (formerly Entrezgene);Acc:837781]
AT1G12290	L5	AT1G12290	0.0236575	-0.460204	Disease resistance protein (CC-NBS-LRR class) family [Source:NCBI gene (formerly Entrezgene);Acc:837783]
AT1G12330	NA	AT1G12330	0.0361387	0.171329	cyclin-dependent kinase-like protein [Source:NCBI gene (formerly Entrezgene);Acc:837787]
AT1G12350	ATCOAB	COAB	0.0383925	-0.21255	4-phospho-panto-thenoylcysteine synthetase [Source:NCBI gene (formerly Entrezgene);Acc:837789]
AT1G12360	KEU	KEU	0.00157281	-0.307965	Sec1/munc18-like (SM) proteins superfamily [Source:NCBI gene (formerly Entrezgene);Acc:837791]
AT1G12370	PHR1	PHR1	0.000172137	0.418911	photolyase 1 [Source:NCBI gene (formerly Entrezgene);Acc:837792]
AT1G12380	NA	AT1G12380	9.28504e-06	0.426781
AT1G12390	Cnih4	AT1G12390	0.022119	-0.243283	Cornichon family protein [Source:NCBI gene (formerly Entrezgene);Acc:837794]
AT1G12420	ACR8	ACR8	0.000593936	0.278225	ACT domain repeat 8 [Source:NCBI gene (formerly Entrezgene);Acc:837798]
AT1G12440	NA	AT1G12440	1.64877e-08	-0.405215	A20/AN1-like zinc finger family protein [Source:NCBI gene (formerly Entrezgene);Acc:837801]
AT1G12460	NA	AT1G12460	3.55673e-06	0.438258	Leucine-rich repeat protein kinase family protein [Source:NCBI gene (formerly Entrezgene);Acc:837803]
AT1G12500	NA	AT1G12500	0.00119068	0.439178	Nucleotide-sugar transporter family protein [Source:NCBI gene (formerly Entrezgene);Acc:837807]
AT1G12520	ATCCS	CCS	2.29334e-05	0.460662	copper chaperone for SOD1 [Source:NCBI gene (formerly Entrezgene);Acc:837808]
AT1G12570	NA	AT1G12570	0.005168	-1.60136	Glucose-methanol-choline (GMC) oxidoreductase family protein [Source:NCBI gene (formerly Entrezgene);Acc:837814]
AT1G12580	PEPKR1	PEPKR1	0.00232217	-0.32748	phosphoenolpyruvate carboxylase-related kinase 1 [Source:NCBI gene (formerly Entrezgene);Acc:837815]
AT1G12610	ATDDF1	DDF1	0.00102327	-4.17225	Integrase-type DNA-binding superfamily protein [Source:NCBI gene (formerly Entrezgene);Acc:837817]
AT1G12680	PEPKR2	PEPKR2	0.00119098	-0.281756	phosphoenolpyruvate carboxylase-related kinase 2 [Source:NCBI gene (formerly Entrezgene);Acc:837824]
AT1G12730	NA	AT1G12730	0.00791406	-0.357694	GPI transamidase subunit PIG-U [Source:NCBI gene (formerly Entrezgene);Acc:837829]
AT1G12760	NA	AT1G12760	0.00607437	-0.219984	Zinc finger, C3HC4 type (RING finger) family protein [Source:NCBI gene (formerly Entrezgene);Acc:837832]
AT1G12780	ATUGE1	UGE1	0.000100482	-1.36863	UDP-D-glucose/UDP-D-galactose 4-epimerase 1 [Source:NCBI gene (formerly Entrezgene);Acc:837834]
AT1G12790	NA	AT1G12790	0.0140595	-0.49956	DNA ligase-like protein [Source:NCBI gene (formerly Entrezgene);Acc:837835]
AT1G12820	AFB3	AFB3	0.00530703	-0.189974	auxin signaling F-box 3 [Source:NCBI gene (formerly Entrezgene);Acc:837838]
AT1G12845	NA	AT1G12845	0.00942539	0.485094	transmembrane protein [Source:NCBI gene (formerly Entrezgene);Acc:837841]
AT1G12850	NA	AT1G12850	6.13424e-08	0.474076	Phosphoglycerate mutase family protein [Source:NCBI gene (formerly Entrezgene);Acc:837842]
AT1G12880	atnudt12	NUDT12	0.000958811	-0.379293	nudix hydrolase homolog 12 [Source:NCBI gene (formerly Entrezgene);Acc:837845]
AT1G12890	NA	AT1G12890	0.021217	-0.429378	Integrase-type DNA-binding superfamily protein [Source:NCBI gene (formerly Entrezgene);Acc:837847]
AT1G12900	GAPA-2	GAPA-2	0.0409668	-0.130859	glyceraldehyde 3-phosphate dehydrogenase A subunit 2 [Source:NCBI gene (formerly Entrezgene);Acc:837848]
AT1G12910	ATAN11	ATAN11	0.00864201	-0.270001	Transducin/WD40 repeat-like superfamily protein [Source:NCBI gene (formerly Entrezgene);Acc:837849]
AT1G12970	PIRL3	PIRL3	0.0109713	-0.32041	plant intracellular ras group-related LRR 3 [Source:NCBI gene (formerly Entrezgene);Acc:837855]
AT1G13020	EIF4B2	EIF4B2	7.45972e-06	0.343392	eukaryotic initiation factor 4B2 [Source:NCBI gene (formerly Entrezgene);Acc:837859]
AT1G13030	Atcoilin	AT1G13030	0.0199492	0.187263	sphere organelles protein-like protein [Source:NCBI gene (formerly Entrezgene);Acc:837860]
AT1G13090	CYP71B28	CYP71B28	2.38601e-09	-0.605108	cytochrome P450, family 71, subfamily B, polypeptide 28 [Source:NCBI gene (formerly Entrezgene);Acc:837866]
AT1G13130	NA	AT1G13130	0.0495852	0.460343	Cellulase (glycosyl hydrolase family 5) protein [Source:NCBI gene (formerly Entrezgene);Acc:837870]
AT1G13160	NA	AT1G13160	0.00427705	0.252828	ARM repeat superfamily protein [Source:NCBI gene (formerly Entrezgene);Acc:837874]
AT1G13230	NA	AT1G13230	7.83226e-05	-0.858322	Leucine-rich repeat (LRR) family protein [Source:NCBI gene (formerly Entrezgene);Acc:837883]
AT1G13245	DVL4	RTFL17	7.60016e-06	-0.958935	ROTUNDIFOLIA like 17 [Source:NCBI gene (formerly Entrezgene);Acc:837884]
AT1G13250	GATL3	GATL3	2.22634e-15	0.666097	galacturonosyltransferase-like 3 [Source:NCBI gene (formerly Entrezgene);Acc:837885]
AT1G13270	MAP1B	MAP1C	0.00022127	0.428993	methionine aminopeptidase 1B [Source:NCBI gene (formerly Entrezgene);Acc:837887]
AT1G13280	AOC4	AOC4	0.000157279	0.309887	allene oxide cyclase 4 [Source:NCBI gene (formerly Entrezgene);Acc:837888]
AT1G13350	PRP4KB	AT1G13350	0.00835426	-0.210616	Protein kinase superfamily protein [Source:NCBI gene (formerly Entrezgene);Acc:837895]
AT1G13450	GT-1	GT-1	2.5917e-06	-0.507957	Homeodomain-like superfamily protein [Source:NCBI gene (formerly Entrezgene);Acc:837905]
AT1G13460	NA	AT1G13460	0.0298236	0.289298	Protein phosphatase 2A regulatory B subunit family protein [Source:NCBI gene (formerly Entrezgene);Acc:837906]
AT1G13560	AAPT1	AAPT1	0.000110873	0.2551	aminoalcoholphosphotransferase 1 [Source:NCBI gene (formerly Entrezgene);Acc:837917]
AT1G13570	NA	AT1G13570	2.13466e-07	-0.438882	F-box/RNI-like superfamily protein [Source:NCBI gene (formerly Entrezgene);Acc:837918]
AT1G13580	LAG13	LAG13	0.0146504	0.281522	LAG1 longevity assurance-like protein [Source:NCBI gene (formerly Entrezgene);Acc:837919]
AT1G13640	NA	AT1G13640	1.96282e-05	-0.472	Phosphatidylinositol 3- and 4-kinase family protein [Source:NCBI gene (formerly Entrezgene);Acc:837925]
AT1G13700	PGL1	PGL1	3.97037e-07	-2.53517	6-phosphogluconolactonase 1 [Source:NCBI gene (formerly Entrezgene);Acc:837931]
AT1G13710	CYP78A5	CYP78A5	2.06291e-88	-1.96668	cytochrome P450, family 78, subfamily A, polypeptide 5 [Source:NCBI gene (formerly Entrezgene);Acc:837932]
AT1G13820	NA	AT1G13820	0.0386791	-0.521011	alpha/beta-Hydrolases superfamily protein [Source:NCBI gene (formerly Entrezgene);Acc:837943]
AT1G13860	QUL1	QUL1	1.00515e-06	0.441808	QUASIMODO2 LIKE 1 [Source:NCBI gene (formerly Entrezgene);Acc:837945]
AT1G13960	WRKY4	WRKY4	0.00448056	-0.509645	WRKY DNA-binding protein 4 [Source:NCBI gene (formerly Entrezgene);Acc:837956]
AT1G13990	NA	AT1G13990	0.0310242	-0.531217	plant/protein [Source:NCBI gene (formerly Entrezgene);Acc:837959]
AT1G14020	RRT4	AT1G14020	2.11752e-06	0.384854	O-fucosyltransferase family protein [Source:NCBI gene (formerly Entrezgene);Acc:837963]
AT1G14030	LSMT-L	LSMT-L	0.0134409	-0.221061	Rubisco methyltransferase family protein [Source:NCBI gene (formerly Entrezgene);Acc:837964]
AT1G14060	NA	AT1G14060	0.0102553	0.362185	GCK domain-containing protein [Source:NCBI gene (formerly Entrezgene);Acc:837966]
AT1G14170	AtKH2	AT1G14170	0.00213218	-0.30125	RNA-binding KH domain-containing protein [Source:NCBI gene (formerly Entrezgene);Acc:837976]
AT1G14200	SNIPER1	AT1G14200	1.20014e-40	-2.43097	RING/U-box superfamily protein [Source:NCBI gene (formerly Entrezgene);Acc:837980]
AT1G14230	NA	AT1G14230	9.13142e-05	0.452506	GDA1/CD39 nucleoside phosphatase family protein [Source:NCBI gene (formerly Entrezgene);Acc:837984]
AT1G14270	NA	AT1G14270	0.027059	-0.218472	CAAX amino terminal protease family protein [Source:NCBI gene (formerly Entrezgene);Acc:837988]
AT1G14320	RPL10	SAC52	1.48273e-07	0.361217	Ribosomal protein L16p/L10e family protein [Source:NCBI gene (formerly Entrezgene);Acc:837993]
AT1G14350	AtMYB124	FLP	1.18098e-09	0.43343	Duplicated homeodomain-like superfamily protein [Source:NCBI gene (formerly Entrezgene);Acc:837997]
AT1G14360	ATUTR3	UTR3	2.20924e-23	0.817884	UDP-galactose transporter 3 [Source:NCBI gene (formerly Entrezgene);Acc:837998]
AT1G14400	ATUBC1	UBC1	0.000243674	-0.26644	ubiquitin carrier protein 1 [Source:NCBI gene (formerly Entrezgene);Acc:838002]
AT1G14410	ATWHY1	WHY1	0.00381878	0.276015	ssDNA-binding transcriptional regulator [Source:NCBI gene (formerly Entrezgene);Acc:838003]
AT1G14420	AT59	AT59	9.57491e-06	-1.24578	Pectate lyase family protein [Source:NCBI gene (formerly Entrezgene);Acc:838004]
AT1G14450	NA	AT1G14450	0.00106975	0.310999	NADH dehydrogenase (ubiquinone)s [Source:NCBI gene (formerly Entrezgene);Acc:838007]
AT1G14460	NA	AT1G14460	0.00428522	0.221493	AAA-type ATPase family protein [Source:NCBI gene (formerly Entrezgene);Acc:838008]
AT1G14520	MIOX1	MIOX1	0.00027999	0.956464	myo-inositol oxygenase 1 [Source:NCBI gene (formerly Entrezgene);Acc:838014]
AT1G14530	THH1	THH1	0.00574507	-0.332295	tobamovirus multiplication-like protein (DUF1084) [Source:NCBI gene (formerly Entrezgene);Acc:838015]
AT1G14600	NA	AT1G14600	0.0191583	-0.493871	Homeodomain-like superfamily protein [Source:NCBI gene (formerly Entrezgene);Acc:838022]
AT1G14610	TWN2	TWN2	0.00797897	0.144198	valyl-tRNA synthetase / valine-tRNA ligase (VALRS) [Source:NCBI gene (formerly Entrezgene);Acc:838023]
AT1G14640	NA	AT1G14640	0.000442501	-0.511516	SWAP (Suppressor-of-White-APricot)/surp domain-containing protein [Source:NCBI gene (formerly Entrezgene);Acc:838026]
AT1G14670	NA	AT1G14670	0.0446711	0.147747	Endomembrane protein 70 protein family [Source:NCBI gene (formerly Entrezgene);Acc:838029]
AT1G14687	AtHB32	HB32	0.00127075	-0.62328	homeobox protein 32 [Source:NCBI gene (formerly Entrezgene);Acc:838033]
AT1G14740	OBE3	TTA1	0.00074556	-0.26579	class I heat shock protein, putative (DUF1423) [Source:NCBI gene (formerly Entrezgene);Acc:838039]
AT1G14790	AtRDR1	RDR1	0.032878	-0.184322	RNA-dependent RNA polymerase 1 [Source:NCBI gene (formerly Entrezgene);Acc:838044]
AT1G14810	NA	AT1G14810	0.000215541	0.368256	semialdehyde dehydrogenase family protein [Source:NCBI gene (formerly Entrezgene);Acc:838046]
AT1G14820	NA	AT1G14820	0.00178003	-0.237157	Sec14p-like phosphatidylinositol transfer family protein [Source:NCBI gene (formerly Entrezgene);Acc:838047]
AT1G14830	ADL1C	DL1C	0.000524073	0.248127	DYNAMIN-like 1C [Source:NCBI gene (formerly Entrezgene);Acc:838048]
AT1G14870	AtPCR2	PCR2	0.00020858	-1.45075	PLANT CADMIUM RESISTANCE 2 [Source:NCBI gene (formerly Entrezgene);Acc:838052]
AT1G14890	NA	AT1G14890	7.75881e-07	-1.15531	Plant invertase/pectin methylesterase inhibitor superfamily protein [Source:NCBI gene (formerly Entrezgene);Acc:838054]
AT1G14920	GAI	GAI	0.0177394	0.205058	GRAS family transcription factor family protein [Source:NCBI gene (formerly Entrezgene);Acc:838057]
AT1G14980	CPN10	CPN10	0.000463659	0.282265	chaperonin 10 [Source:NCBI gene (formerly Entrezgene);Acc:838063]
AT1G15000	scpl50	scpl50	5.40262e-09	0.621458	serine carboxypeptidase-like 50 [Source:NCBI gene (formerly Entrezgene);Acc:838065]
AT1G15020	ATQSOX1	QSOX1	0.00312978	-0.29871	quiescin-sulfhydryl oxidase 1 [Source:NCBI gene (formerly Entrezgene);Acc:838067]
AT1G15110	AtPSS1	PSS1	0.0026167	-0.262171	phosphatidyl serine synthase family protein [Source:NCBI gene (formerly Entrezgene);Acc:838074]
AT1G15130	ALIX	AT1G15130	0.000563014	-0.237922	Endosomal targeting BRO1-like domain-containing protein [Source:NCBI gene (formerly Entrezgene);Acc:838077]
AT1G15140	FNRL	AT1G15140	0.00112765	0.400248	FAD/NAD(P)-binding oxidoreductase [Source:NCBI gene (formerly Entrezgene);Acc:838079]
AT1G15180	NA	AT1G15180	1.41697e-07	-0.973521	MATE efflux family protein [Source:NCBI gene (formerly Entrezgene);Acc:838084]
AT1G15200	PININ	AT1G15200	0.00129087	-0.2171	protein-protein interaction regulator family protein [Source:NCBI gene (formerly Entrezgene);Acc:838086]
AT1G15215	DTF1	SHH1	0.0242287	-0.265068	SAWADEE HOMEODOMAIN protein [Source:NCBI gene (formerly Entrezgene);Acc:838088]
AT1G15230	NA	AT1G15230	3.86171e-07	-0.71819
AT1G15310	ATHSRP54A	ATHSRP54A	0.000635934	-0.510953	signal recognition particle 54 kDa subunit [Source:NCBI gene (formerly Entrezgene);Acc:838100]
AT1G15340	MBD10	MBD10	6.06055e-06	-0.328068	methyl-CPG-binding domain 10 [Source:NCBI gene (formerly Entrezgene);Acc:838103]
AT1G15350	NA	AT1G15350	0.049277	-0.640788	DUF4050 family protein [Source:NCBI gene (formerly Entrezgene);Acc:838104]
AT1G15380	GLYI4	GLYI4	3.85621e-05	-1.09393	Lactoylglutathione lyase / glyoxalase I family protein [Source:NCBI gene (formerly Entrezgene);Acc:838107]
AT1G15400	MASS2	AT1G15400	0.000465588	-0.534766
AT1G15410	NA	AT1G15410	0.000139972	-0.433243	aspartate-glutamate racemase family [Source:NCBI gene (formerly Entrezgene);Acc:838111]
AT1G15440	ATPWP2	PWP2	0.0075284	0.20571	periodic tryptophan protein 2 [Source:NCBI gene (formerly Entrezgene);Acc:838115]
AT1G15460	ATBOR4	BOR4	1.21911e-51	-6.84788	HCO3- transporter family [Source:NCBI gene (formerly Entrezgene);Acc:838116]
AT1G15500	ATNTT2	ATNTT2	3.2776e-08	-0.328516	TLC ATP/ADP transporter [Source:NCBI gene (formerly Entrezgene);Acc:838120]
AT1G15510	ATECB2	ECB2	0.00020858	0.500304	Tetratricopeptide repeat (TPR)-like superfamily protein [Source:NCBI gene (formerly Entrezgene);Acc:838121]
AT1G15670	KFB01	AT1G15670	2.60329e-07	-0.951679	Galactose oxidase/kelch repeat superfamily protein [Source:NCBI gene (formerly Entrezgene);Acc:838136]
AT1G15690	AtAVP1	AVP1	1.36628e-05	0.233467	Inorganic H pyrophosphatase family protein [Source:NCBI gene (formerly Entrezgene);Acc:838138]
AT1G15740	NA	AT1G15740	8.78597e-07	-1.39998	Leucine-rich repeat family protein [Source:NCBI gene (formerly Entrezgene);Acc:838143]
AT1G15750	TPL	TPL	0.00157067	0.222598	Transducin family protein / WD-40 repeat family protein [Source:NCBI gene (formerly Entrezgene);Acc:838144]
AT1G15760	NA	AT1G15760	0.000214389	0.495261	Sterile alpha motif (SAM) domain-containing protein [Source:NCBI gene (formerly Entrezgene);Acc:838145]
AT1G15800	NA	AT1G15800	2.48553e-07	-0.899941
AT1G15810	NA	AT1G15810	0.0112826	0.207099	S15/NS1, RNA-binding protein [Source:NCBI gene (formerly Entrezgene);Acc:838150]
AT1G15820	CP24	LHCB6	4.92046e-09	-0.325332	light harvesting complex photosystem II subunit 6 [Source:NCBI gene (formerly Entrezgene);Acc:838151]
AT1G15880	atgos11	GOS11	1.10715e-05	-0.53528	golgi snare 11 [Source:NCBI gene (formerly Entrezgene);Acc:838158]
AT1G15910	FDM1	FDM1	3.74224e-05	-0.432352	XH/XS domain-containing protein [Source:NCBI gene (formerly Entrezgene);Acc:838161]
AT1G15920	CAF1h	AT1G15920	0.00331911	-0.324274	Polynucleotidyl transferase, ribonuclease H-like superfamily protein [Source:NCBI gene (formerly Entrezgene);Acc:838162]
AT1G16010	AtMGT2	MGT2	0.0285084	0.185698	magnesium transporter 2 [Source:NCBI gene (formerly Entrezgene);Acc:838171]
AT1G16070	AtTLP8	TLP8	0.0258162	0.300421	tubby like protein 8 [Source:NCBI gene (formerly Entrezgene);Acc:838177]
AT1G16080	NA	AT1G16080	0.0437207	-0.178242	nuclear protein [Source:NCBI gene (formerly Entrezgene);Acc:838178]
AT1G16110	WAKL6	WAKL6	2.94186e-10	-2.17039	wall associated kinase-like 6 [Source:NCBI gene (formerly Entrezgene);Acc:838180]
AT1G16180	NA	AT1G16180	4.11446e-08	-0.336865	Serinc-domain containing serine and sphingolipid biosynthesis protein [Source:NCBI gene (formerly Entrezgene);Acc:838187]
AT1G16190	RAD23A	RAD23A	0.00185391	0.270076	Rad23 UV excision repair protein family [Source:NCBI gene (formerly Entrezgene);Acc:838188]
AT1G16240	ATSYP51	SYP51	5.19422e-05	-0.43912	syntaxin of plants 51 [Source:NCBI gene (formerly Entrezgene);Acc:838193]
AT1G16250	NA	AT1G16250	0.0251654	-0.277613	Galactose oxidase/kelch repeat superfamily protein [Source:NCBI gene (formerly Entrezgene);Acc:838194]
AT1G16260	WAKL8	AT1G16260	0.00515286	-0.837645	Wall-associated kinase family protein [Source:NCBI gene (formerly Entrezgene);Acc:838195]
AT1G16280	AtRH36	RH36	0.00274699	0.295781	RNA helicase 36 [Source:NCBI gene (formerly Entrezgene);Acc:838197]
AT1G16310	MTP10	AT1G16310	0.00582742	0.686495	Cation efflux family protein [Source:NCBI gene (formerly Entrezgene);Acc:838200]
AT1G16330	CYCB3;1	CYCB3;1	0.037586	0.227685	cyclin b3;1 [Source:NCBI gene (formerly Entrezgene);Acc:838202]
AT1G16470	PAB1	PAB1	0.00067123	0.242546	proteasome subunit PAB1 [Source:NCBI gene (formerly Entrezgene);Acc:838217]
AT1G16490	ATMYB58	MYB58	0.0191447	0.691633	myb domain protein 58 [Source:NCBI gene (formerly Entrezgene);Acc:838219]
AT1G16510	SAUR41	AT1G16510	0.000235921	-1.45348	SAUR-like auxin-responsive protein family [Source:NCBI gene (formerly Entrezgene);Acc:838221]
AT1G16570	TUN	AT1G16570	0.00708539	-0.229537	UDP-Glycosyltransferase superfamily protein [Source:NCBI gene (formerly Entrezgene);Acc:838227]
AT1G16630	NA	AT1G16630	0.029716	0.239533	transmembrane protein [Source:NCBI gene (formerly Entrezgene);Acc:838232]
AT1G16650	NA	AT1G16650	0.0214147	0.312811	S-adenosyl-L-methionine-dependent methyltransferases superfamily protein [Source:NCBI gene (formerly Entrezgene);Acc:838234]
AT1G16670	CRPK1	AT1G16670	0.0103115	-0.491489	Protein kinase superfamily protein [Source:NCBI gene (formerly Entrezgene);Acc:838236]
AT1G16705	NA	AT1G16705	3.5398e-22	-1.31736	p300/CBP acetyltransferase-related protein-like protein [Source:NCBI gene (formerly Entrezgene);Acc:838241]
AT1G16780	AtVHP2;2	VHP2;2	0.000220076	-0.290874	Inorganic H pyrophosphatase family protein [Source:NCBI gene (formerly Entrezgene);Acc:838249]
AT1G16810	NA	AT1G16810	0.0230322	-0.216066	7-dehydrocholesterol reductase-like protein [Source:NCBI gene (formerly Entrezgene);Acc:838252]
AT1G16820	NA	AT1G16820	0.00431957	-0.454665	vacuolar ATP synthase catalytic subunit-related / V-ATPase-related / vacuolar proton pump-like protein [Source:NCBI gene (formerly Entrezgene);Acc:838253]
AT1G16840	NA	AT1G16840	0.00545848	-0.27989
AT1G16860	SHOU4L	AT1G16860	6.92006e-06	0.305038	Ubiquitin-specific protease family C19-related protein [Source:NCBI gene (formerly Entrezgene);Acc:838257]
AT1G16880	ACR11	ACR11	0.0213191	0.165851	uridylyltransferase-like protein [Source:NCBI gene (formerly Entrezgene);Acc:838259]
AT1G16890	AtUBC36	UBC36	0.000182644	-0.247433	ubiquitin-conjugating enzyme 36 [Source:NCBI gene (formerly Entrezgene);Acc:838260]
AT1G16900	EBS3	EBS3	0.044812	0.182813	Alg9-like mannosyltransferase family [Source:NCBI gene (formerly Entrezgene);Acc:838261]
AT1G16916	NA	AT1G16916	0.0383925	-0.505149	transmembrane protein [Source:NCBI gene (formerly Entrezgene);Acc:6241479]
AT1G16920	ATRABA1B	RABA1b	0.0300951	-0.16874	RAB GTPase homolog A1B [Source:NCBI gene (formerly Entrezgene);Acc:838263]
AT1G16930	NA	AT1G16930	0.00290724	-0.740253	F-box/RNI-like/FBD-like domains-containing protein [Source:NCBI gene (formerly Entrezgene);Acc:838264]
AT1G16960	NA	AT1G16960	3.73719e-05	-0.594679	Ubiquitin domain-containing protein [Source:NCBI gene (formerly Entrezgene);Acc:838267]
AT1G17110	UBP15	UBP15	0.0194587	0.137972	ubiquitin-specific protease 15 [Source:NCBI gene (formerly Entrezgene);Acc:838281]
AT1G17120	CAT8	CAT8	0.0113521	-0.208366	cationic amino acid transporter 8 [Source:NCBI gene (formerly Entrezgene);Acc:838282]
AT1G17130	CWC16b	AT1G17130	1.15855e-05	0.348954	coiled-coil protein (DUF572) [Source:NCBI gene (formerly Entrezgene);Acc:838283]
AT1G17145	NA	AT1G17145	0.0239021	-0.24647	RING/U-box superfamily protein [Source:NCBI gene (formerly Entrezgene);Acc:838285]
AT1G17200	CASPL2A1	AT1G17200	0.000207772	-0.214894	Uncharacterized protein family (UPF0497) [Source:NCBI gene (formerly Entrezgene);Acc:838291]
AT1G17210	ATILP1	ILP1	0.0106144	-0.225277	IAP-like protein 1 [Source:NCBI gene (formerly Entrezgene);Acc:838292]
AT1G17280	UBC34	UBC34	0.0285645	-0.241599	ubiquitin-conjugating enzyme 34 [Source:NCBI gene (formerly Entrezgene);Acc:838300]
AT1G17330	CN-PDE1	AT1G17330	0.0022442	-0.365507	Metal-dependent phosphohydrolase [Source:NCBI gene (formerly Entrezgene);Acc:838304]
AT1G17350	NA	AT1G17350	0.0455253	-0.259732	NADH:ubiquinone oxidoreductase intermediate-associated protein 30 [Source:NCBI gene (formerly Entrezgene);Acc:838307]
AT1G17360	NA	AT1G17360	0.00520776	0.322705	LOW protein: protein phosphatase 1 regulatory subunit-like protein [Source:NCBI gene (formerly Entrezgene);Acc:838308]
AT1G17380	JAZ5	JAZ5	1.02703e-08	1.54796	jasmonate-zim-domain protein 5 [Source:NCBI gene (formerly Entrezgene);Acc:838310]
AT1G17410	NA	AT1G17410	0.00249063	-0.472703	Nucleoside diphosphate kinase family protein [Source:NCBI gene (formerly Entrezgene);Acc:838313]
AT1G17430	NA	AT1G17430	0.0131766	0.649974	alpha/beta-Hydrolases superfamily protein [Source:NCBI gene (formerly Entrezgene);Acc:838315]
AT1G17470	ATDRG	DRG1	0.0420127	-0.147444	developmentally regulated G-protein 1 [Source:NCBI gene (formerly Entrezgene);Acc:838320]
AT1G17480	IQD7	IQD7	0.00909387	0.341753	IQ-domain 7 [Source:NCBI gene (formerly Entrezgene);Acc:838321]
AT1G17500	ALA4	AT1G17500	0.00834063	0.22116	ATPase E1-E2 type family protein / haloacid dehalogenase-like hydrolase family protein [Source:NCBI gene (formerly Entrezgene);Acc:838324]
AT1G17520	NA	AT1G17520	4.63259e-05	-0.459375	Homeodomain-like/winged-helix DNA-binding family protein [Source:NCBI gene (formerly Entrezgene);Acc:838326]
AT1G17530	ATTIM23-1	TIM23-1	2.91271e-07	-0.692851	translocase of inner mitochondrial membrane 23 [Source:NCBI gene (formerly Entrezgene);Acc:838327]
AT1G17560	HLL	HLL	0.0492441	0.21028	Ribosomal protein L14p/L23e family protein [Source:NCBI gene (formerly Entrezgene);Acc:838332]
AT1G17620	NA	AT1G17620	0.0013654	0.323703	Late embryosis abundant (LEA) hydroxyproline-rich glycoprotein family [Source:NCBI gene (formerly Entrezgene);Acc:838339]
AT1G17640	RBGD1	AT1G17640	0.00684575	-0.492124	RNA-binding (RRM/RBD/RNP motifs) family protein [Source:NCBI gene (formerly Entrezgene);Acc:838341]
AT1G17720	ATB	ATB BETA	5.32701e-06	0.345878	Protein phosphatase 2A, regulatory subunit PR55 [Source:NCBI gene (formerly Entrezgene);Acc:838348]
AT1G17745	PGDH	PGDH	5.79533e-14	0.755023	D-3-phosphoglycerate dehydrogenase [Source:NCBI gene (formerly Entrezgene);Acc:838352]
AT1G17750	AtPEPR2	PEPR2	0.0399791	0.299885	PEP1 receptor 2 [Source:NCBI gene (formerly Entrezgene);Acc:838353]
AT1G17880	ATBTF3	BTF3	0.000278765	0.228999	basic transcription factor 3 [Source:NCBI gene (formerly Entrezgene);Acc:838367]
AT1G17890	GER2	GER2	0.0135961	0.259682	NAD(P)-binding Rossmann-fold superfamily protein [Source:NCBI gene (formerly Entrezgene);Acc:838368]
AT1G17930	MAIN	AT1G17930	0.0455493	-0.183476	Aminotransferase-like, plant mobile domain family protein [Source:NCBI gene (formerly Entrezgene);Acc:838372]
AT1G18070	EF-1alpha	AT1G18070	0.0111058	0.159773	Translation elongation factor EF1A/initiation factor IF2gamma family protein [Source:NCBI gene (formerly Entrezgene);Acc:838387]
AT1G18080	ATARCA	ATARCA	0.0324059	0.172276	Transducin/WD40 repeat-like superfamily protein [Source:NCBI gene (formerly Entrezgene);Acc:838388]
AT1G18090	NA	AT1G18090	0.000117587	0.502722	5'-3' exonuclease family protein [Source:NCBI gene (formerly Entrezgene);Acc:838389]
AT1G18140	ATLAC1	LAC1	9.03033e-12	1.95754	laccase 1 [Source:NCBI gene (formerly Entrezgene);Acc:838393]
AT1G18150	ATMPK8	ATMPK8	9.9794e-09	0.443888	Protein kinase superfamily protein [Source:NCBI gene (formerly Entrezgene);Acc:838394]
AT1G18180	NA	AT1G18180	7.9629e-07	-0.634705	3-oxo-5-alpha-steroid 4-dehydrogenase (DUF1295) [Source:NCBI gene (formerly Entrezgene);Acc:838397]
AT1G18250	ATLP-1	ATLP-1	0.000893755	0.611875	Pathosis-related thaumatin superfamily protein [Source:NCBI gene (formerly Entrezgene);Acc:838405]
AT1G18280	LTPG3	AT1G18280	0.000133963	-2.32316	Bifunctional inhibitor/lipid-transfer protein/seed storage 2S albumin superfamily protein [Source:NCBI gene (formerly Entrezgene);Acc:838408]
AT1G18300	atnudt4	NUDT4	1.09265e-08	-1.06016	nudix hydrolase homolog 4 [Source:NCBI gene (formerly Entrezgene);Acc:838410]
AT1G18330	EPR1	EPR1	1.761e-07	-0.929799	Homeodomain-like superfamily protein [Source:NCBI gene (formerly Entrezgene);Acc:838413]
AT1G18335	NA	AT1G18335	0.00220908	-0.403361	Acyl-CoA N-acyltransferases (NAT) superfamily protein [Source:NCBI gene (formerly Entrezgene);Acc:838414]
AT1G18370	ATNACK1	HIK	3.46063e-07	0.409917	ATP binding microtubule motor family protein [Source:NCBI gene (formerly Entrezgene);Acc:838418]
AT1G18450	ARP4	ARP4	0.0142147	-0.185997	actin-related protein 4 [Source:NCBI gene (formerly Entrezgene);Acc:838425]
AT1G18470	AtPPRT3	AT1G18470	0.0284201	-0.312335	Transmembrane Fragile-X-F-associated protein [Source:NCBI gene (formerly Entrezgene);Acc:838427]
AT1G18480	AtSLP2	SLP2	0.00504339	0.285448	Calcineurin-like metallo-phosphoesterase superfamily protein [Source:NCBI gene (formerly Entrezgene);Acc:838428]
AT1G18540	NA	AT1G18540	8.30679e-08	0.346579	Ribosomal protein L6 family protein [Source:NCBI gene (formerly Entrezgene);Acc:838435]
AT1G18550	NA	AT1G18550	0.0175222	0.232789	ATP binding microtubule motor family protein [Source:NCBI gene (formerly Entrezgene);Acc:838436]
AT1G18580	GAUT11	GAUT11	0.00596609	0.316421	galacturonosyltransferase 11 [Source:NCBI gene (formerly Entrezgene);Acc:838439]
AT1G18590	ATSOT17	SOT17	1.75355e-31	1.92193	sulfotransferase 17 [Source:NCBI gene (formerly Entrezgene);Acc:838440]
AT1G18620	LNG4	TRM3	0.00624209	-0.225729	LONGIFOLIA protein [Source:NCBI gene (formerly Entrezgene);Acc:838443]
AT1G18730	NDF6	PnsB4	0.00459426	-0.469161	NDH dependent flow 6 [Source:NCBI gene (formerly Entrezgene);Acc:838455]
AT1G18740	B1L	AT1G18740	0.0109268	-1.13983	ROH1, putative (DUF793) [Source:NCBI gene (formerly Entrezgene);Acc:838456]
AT1G18773	NA	AT1G18773	0.0277537	-0.722442	acyl thioesterase-like protein [Source:NCBI gene (formerly Entrezgene);Acc:6240661]
AT1G18800	NRP2	NRP2	0.00751883	0.195077	NAP1-related protein 2 [Source:NCBI gene (formerly Entrezgene);Acc:838462]
AT1G18850	PCP2	AT1G18850	0.0331837	0.25409
AT1G18870	ATICS2	ICS2	0.00354988	-0.579741	isochorismate synthase 2 [Source:NCBI gene (formerly Entrezgene);Acc:838468]
AT1G18880	AtNPF2.9	NRT1.9	0.00303984	1.08684	Major facilitator superfamily protein [Source:NCBI gene (formerly Entrezgene);Acc:838469]
AT1G18890	ATCDPK1	CDPK1	0.0451383	-0.2451	calcium-dependent protein kinase 1 [Source:NCBI gene (formerly Entrezgene);Acc:838470]
AT1G19000	NA	AT1G19000	9.59983e-07	-0.399887	Homeodomain-like superfamily protein [Source:NCBI gene (formerly Entrezgene);Acc:838481]
AT1G19050	ARR7	ARR7	8.5287e-09	0.898271	response regulator 7 [Source:NCBI gene (formerly Entrezgene);Acc:838487]
AT1G19130	NA	AT1G19130	0.00180684	-0.291148	RmlC-like jelly roll fold protein [Source:NCBI gene (formerly Entrezgene);Acc:838496]
AT1G19150	LHCA2*1	Lhca6	0.000660746	-0.822132	PSI type II chlorophyll a/b-binding protein (Lhca2*1) [Source:NCBI gene (formerly Entrezgene);Acc:838498]
AT1G19180	AtJAZ1	JAZ1	0.00844079	0.579793	jasmonate-zim-domain protein 1 [Source:NCBI gene (formerly Entrezgene);Acc:838501]
AT1G19220	ARF11	ARF19	0.0294493	0.232442	auxin response factor 19 [Source:NCBI gene (formerly Entrezgene);Acc:838505]
AT1G19300	ATGATL1	PARVUS	6.29436e-09	0.79503	Nucleotide-diphospho-sugar transferases superfamily protein [Source:NCBI gene (formerly Entrezgene);Acc:838512]
AT1G19310	NA	AT1G19310	0.0150957	-0.304611	RING/U-box superfamily protein [Source:NCBI gene (formerly Entrezgene);Acc:838513]
AT1G19330	AFR2	AT1G19330	1.79838e-06	-0.453874	histone deacetylase complex subunit [Source:NCBI gene (formerly Entrezgene);Acc:838515]
AT1G19370	NA	AT1G19370	0.00995085	0.247809	membrane protein [Source:NCBI gene (formerly Entrezgene);Acc:838520]
AT1G19400	E-4PDHase	AT1G19400	1.09951e-05	-0.622706	Erythronate-4-phosphate dehydrogenase family protein [Source:NCBI gene (formerly Entrezgene);Acc:838523]
AT1G19440	KCS4	KCS4	0.00149579	0.302061	3-ketoacyl-CoA synthase 4 [Source:NCBI gene (formerly Entrezgene);Acc:838528]
AT1G19450	NA	AT1G19450	8.81891e-13	0.802797	Major facilitator superfamily protein [Source:NCBI gene (formerly Entrezgene);Acc:838529]
AT1G19520	NFD5	NFD5	0.0114575	0.20276	pentatricopeptide (PPR) repeat-containing protein [Source:NCBI gene (formerly Entrezgene);Acc:838538]
AT1G19570	ATDHAR1	DHAR1	1.72292e-61	0.871439	dehydroascorbate reductase [Source:NCBI gene (formerly Entrezgene);Acc:838544]
AT1G19600	NA	AT1G19600	7.35847e-05	-0.38299	pfkB-like carbohydrate kinase family protein [Source:NCBI gene (formerly Entrezgene);Acc:838547]
AT1G19660	AtBBD2	AT1G19660	5.06344e-09	-1.69111	Wound-responsive family protein [Source:NCBI gene (formerly Entrezgene);Acc:838553]
AT1G19670	ATCLH1	CLH1	1.26369e-38	0.828354	chlorophyllase 1 [Source:NCBI gene (formerly Entrezgene);Acc:838554]
AT1G19680	NA	AT1G19680	8.11947e-05	-0.365887	RING/U-box superfamily protein [Source:NCBI gene (formerly Entrezgene);Acc:838555]
AT1G19710	NA	AT1G19710	9.16936e-05	0.494778	UDP-Glycosyltransferase superfamily protein [Source:NCBI gene (formerly Entrezgene);Acc:838559]
AT1G19715	NA	AT1G19715	9.78777e-07	-0.436141	Mannose-binding lectin superfamily protein [Source:NCBI gene (formerly Entrezgene);Acc:838560]
AT1G19720	NA	AT1G19720	0.000195807	-0.313899	Pentatricopeptide repeat (PPR-like) superfamily protein [Source:NCBI gene (formerly Entrezgene);Acc:838561]
AT1G19840	SAUR53	AT1G19840	0.0450867	0.396667	SAUR-like auxin-responsive protein family [Source:NCBI gene (formerly Entrezgene);Acc:28717252]
AT1G19910	ATVHA-C2	AVA-P2	0.0498509	-0.14706	ATPase, F0/V0 complex, subunit C protein [Source:NCBI gene (formerly Entrezgene);Acc:838579]
AT1G19960	NA	AT1G19960	5.8561e-07	-2.4349	transcription factor [Source:NCBI gene (formerly Entrezgene);Acc:838585]
AT1G20010	TUB5	TUB5	0.00169234	0.222013	tubulin beta-5 chain [Source:NCBI gene (formerly Entrezgene);Acc:838590]
AT1G20050	HYD1	HYD1	0.022508	0.156312	C-8,7 sterol isomerase [Source:NCBI gene (formerly Entrezgene);Acc:838593]
AT1G20100	NA	AT1G20100	0.00494303	0.198399	DNA ligase-like protein [Source:NCBI gene (formerly Entrezgene);Acc:838599]
AT1G20130	NA	AT1G20130	2.62767e-11	-8.83337	GDSL-like Lipase/Acylhydrolase superfamily protein [Source:NCBI gene (formerly Entrezgene);Acc:838602]
AT1G20140	ASK4	SK4	0.00412516	0.330013	SKP1-like 4 [Source:NCBI gene (formerly Entrezgene);Acc:838604]
AT1G20150	NA	AT1G20150	4.96314e-10	-9.52537	Subtilisin-like serine endopeptidase family protein [Source:NCBI gene (formerly Entrezgene);Acc:838605]
AT1G20200	EMB2719	EMB2719	0.00282323	0.264698	PAM domain (PCI/PINT associated module) protein [Source:NCBI gene (formerly Entrezgene);Acc:838609]
AT1G20330	CVP1	SMT2	5.9934e-09	0.466608	sterol methyltransferase 2 [Source:NCBI gene (formerly Entrezgene);Acc:838621]
AT1G20340	DRT112	DRT112	7.75666e-05	-0.264461	Cupredoxin superfamily protein [Source:NCBI gene (formerly Entrezgene);Acc:838622]
AT1G20370	TRUA1A	AT1G20370	0.047855	0.204505	Pseudouridine synthase family protein [Source:NCBI gene (formerly Entrezgene);Acc:838625]
AT1G20410	PUS10	AT1G20410	3.55937e-08	0.406405	Pseudouridine synthase family protein [Source:NCBI gene (formerly Entrezgene);Acc:838630]
AT1G20480	NA	AT1G20480	0.030504	-0.311368	AMP-dependent synthetase and ligase family protein [Source:NCBI gene (formerly Entrezgene);Acc:838636]
AT1G20540	NA	AT1G20540	0.0036997	-0.227868	Transducin/WD40 repeat-like superfamily protein [Source:NCBI gene (formerly Entrezgene);Acc:838642]
AT1G20620	ATCAT3	CAT3	0.00539046	-1.15769	catalase 3 [Source:NCBI gene (formerly Entrezgene);Acc:838651]
AT1G20650	ASG5	ASG5	0.0223428	-0.748544	Protein kinase superfamily protein [Source:NCBI gene (formerly Entrezgene);Acc:838654]
AT1G20691	NA	NA	1.117e-11	-1.06104	NA
AT1G20693	HMG	HMGB2	0.0112651	-0.246299	high mobility group B2 [Source:NCBI gene (formerly Entrezgene);Acc:838658]
AT1G20720	NA	AT1G20720	0.00323938	0.314772	RAD3-like DNA-binding helicase protein [Source:NCBI gene (formerly Entrezgene);Acc:838662]
AT1G20810	NA	AT1G20810	0.0203067	-0.268659	FKBP-like peptidyl-prolyl cis-trans isomerase family protein [Source:NCBI gene (formerly Entrezgene);Acc:838672]
AT1G20823	AtATL80	AT1G20823	0.0337149	0.434846	RING/U-box superfamily protein [Source:NCBI gene (formerly Entrezgene);Acc:838674]
AT1G20840	AtTMT1	TMT1	0.0281163	0.195116	tonoplast monosaccharide transporter1 [Source:NCBI gene (formerly Entrezgene);Acc:838676]
AT1G20880	NA	AT1G20880	0.00168122	-0.393647	RNA-binding (RRM/RBD/RNP motifs) family protein [Source:NCBI gene (formerly Entrezgene);Acc:838681]
AT1G20890	NA	AT1G20890	0.00429487	-0.455513	caveolin-1 protein [Source:NCBI gene (formerly Entrezgene);Acc:838682]
AT1G20920	RCF1	AT1G20920	3.50301e-08	-0.426269	P-loop containing nucleoside triphosphate hydrolases superfamily protein [Source:NCBI gene (formerly Entrezgene);Acc:838685]
AT1G20950	NA	AT1G20950	2.89e-08	0.600455	Phosphofructokinase family protein [Source:NCBI gene (formerly Entrezgene);Acc:838689]
AT1G20960	BRR2	emb1507	0.000228418	0.203907	U5 small nuclear ribonucleoprotein helicase [Source:NCBI gene (formerly Entrezgene);Acc:838690]
AT1G20980	ATSPL14	SPL14	9.4881e-07	0.449678	squamosa promoter binding protein-like 14 [Source:NCBI gene (formerly Entrezgene);Acc:838692]
AT1G21000	AIN1	AT1G21000	0.00141504	-1.79337	PLATZ transcription factor family protein [Source:NCBI gene (formerly Entrezgene);Acc:838694]
AT1G21090	NA	AT1G21090	0.0086465	0.237452	Cupredoxin superfamily protein [Source:NCBI gene (formerly Entrezgene);Acc:838705]
AT1G21160	NA	AT1G21160	0.0317191	-0.256396	eukaryotic translation initiation factor 2 (eIF-2) family protein [Source:NCBI gene (formerly Entrezgene);Acc:838712]
AT1G21170	SEC5B	SEC5B	0.010679	0.209784	Exocyst complex component SEC5 [Source:NCBI gene (formerly Entrezgene);Acc:838713]
AT1G21250	AtWAK1	WAK1	9.61969e-08	0.772633	cell wall-associated kinase [Source:NCBI gene (formerly Entrezgene);Acc:838721]
AT1G21350	NA	AT1G21350	0.0129335	-0.291274	Thioredoxin superfamily protein [Source:NCBI gene (formerly Entrezgene);Acc:838734]
AT1G21400	E1A1	AT1G21400	0.0023089	-0.254638	Thiamin diphosphate-binding fold (THDP-binding) superfamily protein [Source:NCBI gene (formerly Entrezgene);Acc:838739]
AT1G21410	SKP2A	SKP2A	7.61737e-06	-0.778025	F-box/RNI-like superfamily protein [Source:NCBI gene (formerly Entrezgene);Acc:838740]
AT1G21450	SCL1	SCL1	0.000191053	-0.527186	SCARECROW-like 1 [Source:NCBI gene (formerly Entrezgene);Acc:838743]
AT1G21500	NA	AT1G21500	1.48537e-08	-0.70494
AT1G21540	AAE9	AT1G21540	0.0320304	-0.337169	AMP-dependent synthetase and ligase family protein [Source:NCBI gene (formerly Entrezgene);Acc:838755]
AT1G21580	SOP1	AT1G21580	0.0118562	-0.173262	Zinc finger C-x8-C-x5-C-x3-H type family protein [Source:NCBI gene (formerly Entrezgene);Acc:838759]
AT1G21610	UBN1	AT1G21610	0.00603802	-0.20994	wound-responsive family protein [Source:NCBI gene (formerly Entrezgene);Acc:838762]
AT1G21630	AtEH2	AT1G21630	0.0053587	0.18858	Calcium-binding EF hand family protein [Source:NCBI gene (formerly Entrezgene);Acc:838765]
AT1G21680	NA	AT1G21680	0.00113694	-1.38893	DPP6 N-terminal domain-like protein [Source:NCBI gene (formerly Entrezgene);Acc:838770]
AT1G21700	ATSWI3C	SWI3C	0.00619851	0.190598	SWITCH/sucrose nonfermenting 3C [Source:NCBI gene (formerly Entrezgene);Acc:838774]
AT1G21720	PBC1	PBC1	0.00809479	0.186561	proteasome beta subunit C1 [Source:NCBI gene (formerly Entrezgene);Acc:838776]
AT1G21740	NA	AT1G21740	0.000282815	0.325609	DUF630 family protein, putative (DUF630 and DUF632) [Source:NCBI gene (formerly Entrezgene);Acc:838778]
AT1G21750	ATPDI5	PDIL1-1	3.744e-14	0.555236	PDI-like 1-1 [Source:NCBI gene (formerly Entrezgene);Acc:838779]
AT1G21760	ATFBP7	FBP7	0.00150386	-0.439405	F-box protein 7 [Source:NCBI gene (formerly Entrezgene);Acc:838780]
AT1G21770	NA	AT1G21770	0.00370906	-0.44719	Acyl-CoA N-acyltransferases (NAT) superfamily protein [Source:NCBI gene (formerly Entrezgene);Acc:838781]
AT1G21780	NA	AT1G21780	3.3052e-05	-0.434303	BTB/POZ domain-containing protein [Source:NCBI gene (formerly Entrezgene);Acc:838782]
AT1G21880	LYM1	LYM1	0.0101253	0.287087	lysm domain GPI-anchored protein 1 [Source:NCBI gene (formerly Entrezgene);Acc:838790]
AT1G21920	MRF1	AT1G21920	0.00057799	-0.290726	Histone H3 K4-specific methyltransferase SET7/9 family protein [Source:NCBI gene (formerly Entrezgene);Acc:838794]
AT1G21980	ATPIP5K1	PIP5K1	0.0214251	0.185755	phosphatidylinositol-4-phosphate 5-kinase 1 [Source:NCBI gene (formerly Entrezgene);Acc:838801]
AT1G22030	NA	AT1G22030	0.0204587	0.378582	BPS1-like protein [Source:NCBI gene (formerly Entrezgene);Acc:838808]
AT1G22160	NA	AT1G22160	8.03826e-09	-1.01122	senescence-associated family protein (DUF581) [Source:NCBI gene (formerly Entrezgene);Acc:838821]
AT1G22190	ERF58	AT1G22190	0.0038419	-0.738632	Integrase-type DNA-binding superfamily protein [Source:NCBI gene (formerly Entrezgene);Acc:838824]
AT1G22200	NA	AT1G22200	0.0102242	0.18073	Endoplasmic reticulum vesicle transporter protein [Source:NCBI gene (formerly Entrezgene);Acc:838825]
AT1G22250	NA	AT1G22250	0.000229322	-0.33185
AT1G22275	ZYP1	ZYP1b	8.28329e-05	-0.503287	Myosin heavy chain-related protein [Source:NCBI gene (formerly Entrezgene);Acc:838834]
AT1G22280	PAPP2C	PAPP2C	0.00161079	-0.385467	phytochrome-associated protein phosphatase type 2C [Source:NCBI gene (formerly Entrezgene);Acc:838835]
AT1G22370	AtUGT85A5	UGT85A5	1.9513e-09	-2.46523	UDP-glucosyl transferase 85A5 [Source:NCBI gene (formerly Entrezgene);Acc:838844]
AT1G22410	NA	AT1G22410	1.08674e-11	0.597862	Class-II DAHP synthetase family protein [Source:NCBI gene (formerly Entrezgene);Acc:838847]
AT1G22430	NA	AT1G22430	0.000225184	-0.519538	GroES-like zinc-binding dehydrogenase family protein [Source:NCBI gene (formerly Entrezgene);Acc:838849]
AT1G22520	NA	AT1G22520	0.0208776	0.235339	MICOS complex subunit Mic10-like protein (DUF543) [Source:NCBI gene (formerly Entrezgene);Acc:838858]
AT1G22610	MCTP6	AT1G22610	3.01865e-07	0.516282	C2 calcium/lipid-binding plant phosphoribosyltransferase family protein [Source:NCBI gene (formerly Entrezgene);Acc:838867]
AT1G22640	ATMYB3	MYB3	1.53017e-05	-0.753029	myb domain protein 3 [Source:NCBI gene (formerly Entrezgene);Acc:838870]
AT1G22650	A/N-InvD	A/N-InvD	4.22763e-09	-0.842347	Plant neutral invertase family protein [Source:NCBI gene (formerly Entrezgene);Acc:838871]
AT1G22710	ATSUC2	SUC2	1.79832e-07	-1.40537	sucrose-proton symporter 2 [Source:NCBI gene (formerly Entrezgene);Acc:838877]
AT1G22760	PAB3	PAB3	0.000636319	-5.10699	poly(A) binding protein 3 [Source:NCBI gene (formerly Entrezgene);Acc:838882]
AT1G22790	NA	AT1G22790	0.0217858	-0.240482	Low affinity potassium transport system protein [Source:NCBI gene (formerly Entrezgene);Acc:838885]
AT1G22840	ATCYTC-A	CYTC-1	0.000936289	0.219646	CYTOCHROME C-1 [Source:NCBI gene (formerly Entrezgene);Acc:838889]
AT1G22882	AtSUN3	AT1G22882	0.000145692	0.519916	Galactose-binding protein [Source:NCBI gene (formerly Entrezgene);Acc:838894]
AT1G22885	PROSCOOP13	AT1G22885	7.35169e-05	-0.839315	transmembrane protein [Source:NCBI gene (formerly Entrezgene);Acc:838895]
AT1G22890	PROSCOOP14	AT1G22890	1.14412e-16	-4.14102	transmembrane protein [Source:NCBI gene (formerly Entrezgene);Acc:838896]
AT1G22930	NA	AT1G22930	0.00515981	-0.361985	T-complex protein 11 [Source:NCBI gene (formerly Entrezgene);Acc:838900]
AT1G22950	ICU11	AT1G22950	0.000309105	0.321596	2-oxoglutarate (2OG) and Fe(II)-dependent oxygenase superfamily protein [Source:NCBI gene (formerly Entrezgene);Acc:838902]
AT1G22960	NA	AT1G22960	0.0449556	0.289973	Pentatricopeptide repeat (PPR) superfamily protein [Source:NCBI gene (formerly Entrezgene);Acc:838903]
AT1G22980	NA	AT1G22980	0.000245509	-0.783809	Grap2/cyclin-D-interacting protein [Source:NCBI gene (formerly Entrezgene);Acc:838905]
AT1G23000	AtHMP05	AT1G23000	2.71834e-08	-0.350022	Heavy metal transport/detoxification superfamily protein [Source:NCBI gene (formerly Entrezgene);Acc:838908]
AT1G23020	ATFRO3	FRO3	9.35467e-09	-1.86967	ferric reduction oxidase 3 [Source:NCBI gene (formerly Entrezgene);Acc:838910]
AT1G23030	PUB11	AT1G23030	0.00511541	0.327747	ARM repeat superfamily protein [Source:NCBI gene (formerly Entrezgene);Acc:838911]
AT1G23090	AST91	AST91	1.53999e-14	-1.52549	sulfate transporter 91 [Source:NCBI gene (formerly Entrezgene);Acc:838917]
AT1G23180	ARM	AT1G23180	0.000826588	0.36315	ARM repeat superfamily protein [Source:NCBI gene (formerly Entrezgene);Acc:838926]
AT1G23205	NA	AT1G23205	0.00417941	0.369516	Plant invertase/pectin methylesterase inhibitor superfamily protein [Source:NCBI gene (formerly Entrezgene);Acc:838929]
AT1G23230	MED23	AT1G23230	0.0141421	0.199168	mediator of RNA polymerase II transcription subunit [Source:NCBI gene (formerly Entrezgene);Acc:838932]
AT1G23280	NA	AT1G23280	0.0407485	0.183108	MAK16 protein-like protein [Source:NCBI gene (formerly Entrezgene);Acc:838937]
AT1G23290	RPL27A	RPL27AB	0.0026309	0.192298	Ribosomal protein L18e/L15 superfamily protein [Source:NCBI gene (formerly Entrezgene);Acc:838938]
AT1G23310	AOAT1	GGT1	3.02452e-06	-0.447236	glutamate:glyoxylate aminotransferase [Source:NCBI gene (formerly Entrezgene);Acc:838940]
AT1G23340	NA	AT1G23340	0.0141909	0.369078	carboxyl-terminal proteinase, putative (DUF239) [Source:NCBI gene (formerly Entrezgene);Acc:838943]
AT1G23390	KFB	AT1G23390	3.40152e-12	-2.38047	Kelch repeat-containing F-box family protein [Source:NCBI gene (formerly Entrezgene);Acc:838947]
AT1G23400	ATCAF2	CAF2	0.012367	-0.303486	RNA-binding CRS1 / YhbY (CRM) domain-containing protein [Source:NCBI gene (formerly Entrezgene);Acc:838948]
AT1G23410	RPS27aA	AT1G23410	0.0456009	0.39967	Ribosomal protein S27a / Ubiquitin family protein [Source:NCBI gene (formerly Entrezgene);Acc:838949]
AT1G23420	INO	INO	9.46715e-12	-0.549482	Plant-specific transcription factor YABBY family protein [Source:NCBI gene (formerly Entrezgene);Acc:838950]
AT1G23710	NA	AT1G23710	2.77803e-05	-0.809296
AT1G23740	AOR	AOR	0.000433111	-0.552912	Oxidoreductase, zinc-binding dehydrogenase family protein [Source:NCBI gene (formerly Entrezgene);Acc:838984]
AT1G23750	NA	AT1G23750	0.0203067	-0.352251	Nucleic acid-binding, OB-fold-like protein [Source:NCBI gene (formerly Entrezgene);Acc:838985]
AT1G23860	At-RSZ21	RSZ21	1.79962e-10	-0.537689	RS-containing zinc finger protein 21 [Source:NCBI gene (formerly Entrezgene);Acc:838997]
AT1G23870	ATTPS9	TPS9	0.000549414	-0.866008	trehalose-phosphatase/synthase 9 [Source:NCBI gene (formerly Entrezgene);Acc:838998]
AT1G23935	NA	AT1G23935	0.00291609	-0.33654	apoptosis inhibitory protein [Source:NCBI gene (formerly Entrezgene);Acc:2745761]
AT1G23960	NA	AT1G23960	5.86396e-05	-0.42571
AT1G23970	NA	AT1G23970	0.00351718	-0.439727
AT1G24020	MLP423	MLP423	2.79222e-10	0.46694	MLP-like protein 423 [Source:NCBI gene (formerly Entrezgene);Acc:839014]
AT1G24030	PBL28	AT1G24030	3.83116e-06	1.22294	Protein kinase superfamily protein [Source:NCBI gene (formerly Entrezgene);Acc:839015]
AT1G24070	ATCSLA10	CSLA10	8.18506e-29	1.02724	cellulose synthase-like A10 [Source:NCBI gene (formerly Entrezgene);Acc:839019]
AT1G24090	RNH1C	AT1G24090	0.00290912	0.522198	RNase H family protein [Source:NCBI gene (formerly Entrezgene);Acc:839020]
AT1G24100	UGT74B1	UGT74B1	4.7457e-08	0.57804	UDP-glucosyl transferase 74B1 [Source:NCBI gene (formerly Entrezgene);Acc:839022]
AT1G24150	ATFH4	NA	6.30759e-05	-0.833466	NA
AT1G24160	NA	AT1G24160	0.0159205	-0.19473	triadin [Source:NCBI gene (formerly Entrezgene);Acc:839029]
AT1G24170	GATL8	LGT9	0.000269797	0.494362	Nucleotide-diphospho-sugar transferases superfamily protein [Source:NCBI gene (formerly Entrezgene);Acc:839030]
AT1G24180	IAR4	IAR4	0.0203067	0.181735	Thiamin diphosphate-binding fold (THDP-binding) superfamily protein [Source:NCBI gene (formerly Entrezgene);Acc:839031]
AT1G24260	AGL9	SEP3	2.67181e-14	-0.487427	K-box region and MADS-box transcription factor family protein [Source:NCBI gene (formerly Entrezgene);Acc:839040]
AT1G24267	NA	AT1G24267	0.0359299	0.161972	bZIP transcription factor, putative (DUF1664) [Source:NCBI gene (formerly Entrezgene);Acc:839042]
AT1G24310	NUP54	AT1G24310	9.41702e-08	0.423342	nuclear pore complex protein [Source:NCBI gene (formerly Entrezgene);Acc:839047]
AT1G24440	NA	AT1G24440	7.05892e-06	-0.715594	RING/U-box superfamily protein [Source:NCBI gene (formerly Entrezgene);Acc:839060]
AT1G24460	TNO1	TNO1	0.00285176	0.2383	TGN-related, localized SYP41 interacting protein [Source:NCBI gene (formerly Entrezgene);Acc:839062]
AT1G24510	CCT5	AT1G24510	3.53189e-05	0.25523	TCP-1/cpn60 chaperonin family protein [Source:NCBI gene (formerly Entrezgene);Acc:839066]
AT1G25220	ASB1	ASB1	4.21303e-11	0.654986	anthranilate synthase beta subunit 1 [Source:NCBI gene (formerly Entrezgene);Acc:839103]
AT1G25230	NA	AT1G25230	0.00308095	-0.568147	Calcineurin-like metallo-phosphoesterase superfamily protein [Source:NCBI gene (formerly Entrezgene);Acc:839105]
AT1G25250	AtIDD16	IDD16	1.362e-07	0.969995	indeterminate(ID)-domain 16 [Source:NCBI gene (formerly Entrezgene);Acc:839108]
AT1G25275	NA	AT1G25275	3.82124e-11	-0.931153	thionin-like protein [Source:NCBI gene (formerly Entrezgene);Acc:839111]
AT1G25360	OTP90	AT1G25360	0.00333519	0.574691	Pentatricopeptide repeat (PPR) superfamily protein [Source:NCBI gene (formerly Entrezgene);Acc:839121]
AT1G25370	NA	AT1G25370	0.0472114	0.439627
AT1G25440	BBX15	BBX15	1.71067e-12	-0.803846	B-box type zinc finger protein with CCT domain-containing protein [Source:NCBI gene (formerly Entrezgene);Acc:839130]
AT1G25480	ALMT4	AT1G25480	0.0204645	-0.27489	aluminum activated malate transporter family protein [Source:NCBI gene (formerly Entrezgene);Acc:839134]
AT1G25510	NA	AT1G25510	0.000471475	0.385194	Eukaryotic aspartyl protease family protein [Source:NCBI gene (formerly Entrezgene);Acc:839137]
AT1G25530	NA	AT1G25530	0.0060612	0.298823	Transmembrane amino acid transporter family protein [Source:NCBI gene (formerly Entrezgene);Acc:839139]
AT1G25540	MED25	PFT1	0.00371771	-0.2203	phytochrome and flowering time regulatory protein (PFT1) [Source:NCBI gene (formerly Entrezgene);Acc:839141]
AT1G25550	HHO3	AT1G25550	0.000539405	-0.658622	myb-like transcription factor family protein [Source:NCBI gene (formerly Entrezgene);Acc:839142]
AT1G25560	AtTEM1	TEM1	0.0305008	-0.297683	AP2/B3 transcription factor family protein [Source:NCBI gene (formerly Entrezgene);Acc:839143]
AT1G25570	LLR1	AT1G25570	0.00507452	0.250329	Di-glucose binding protein with Leucine-rich repeat domain-containing protein [Source:NCBI gene (formerly Entrezgene);Acc:839144]
AT1G25682	CWC16a	AT1G25682	0.0362399	-0.264879	coiled-coil protein (DUF572) [Source:NCBI gene (formerly Entrezgene);Acc:839146]
AT1G26100	NA	AT1G26100	0.000322616	0.384244	Cytochrome b561/ferric reductase transmembrane protein family [Source:NCBI gene (formerly Entrezgene);Acc:839151]
AT1G26150	AtPERK10	PERK10	1.30112e-23	-0.583542	proline-rich extensin-like receptor kinase 10 [Source:NCBI gene (formerly Entrezgene);Acc:839156]
AT1G26180	NA	AT1G26180	0.00132739	-0.324121	membrane protein [Source:NCBI gene (formerly Entrezgene);Acc:839159]
AT1G26190	AtTTM2	AT1G26190	1.02429e-28	0.885856	Phosphoribulokinase / Uridine kinase family [Source:NCBI gene (formerly Entrezgene);Acc:839160]
AT1G26210	ATSOFL1	SOFL1	0.0126777	0.636709	SOB five-like 1 [Source:NCBI gene (formerly Entrezgene);Acc:839162]
AT1G26270	NA	AT1G26270	0.0299515	-0.184314	Phosphatidylinositol 3- and 4-kinase family protein [Source:NCBI gene (formerly Entrezgene);Acc:839168]
AT1G26300	NA	AT1G26300	0.0142295	-0.224837	BSD domain-containing protein [Source:NCBI gene (formerly Entrezgene);Acc:839171]
AT1G26440	ATUPS5	UPS5	5.31727e-11	-0.882406	ureide permease 5 [Source:NCBI gene (formerly Entrezgene);Acc:839185]
AT1G26450	NA	AT1G26450	0.000805666	0.495997	Carbohydrate-binding X8 domain superfamily protein [Source:NCBI gene (formerly Entrezgene);Acc:839186]
AT1G26460	NA	AT1G26460	0.000172499	0.319242	Tetratricopeptide repeat (TPR)-like superfamily protein [Source:NCBI gene (formerly Entrezgene);Acc:839187]
AT1G26520	NA	AT1G26520	0.0156894	0.288636	Cobalamin biosynthesis CobW-like protein [Source:NCBI gene (formerly Entrezgene);Acc:839192]
AT1G26580	NA	AT1G26580	5.47035e-09	-0.476975	ELM2 domain protein [Source:NCBI gene (formerly Entrezgene);Acc:839198]
AT1G26630	ATELF5A-2	FBR12	0.00629157	0.213137	Eukaryotic translation initiation factor 5A-1 (eIF-5A 1) protein [Source:NCBI gene (formerly Entrezgene);Acc:839203]
AT1G26650	NA	AT1G26650	0.0086465	0.243944	Son of sevenless protein [Source:NCBI gene (formerly Entrezgene);Acc:839205]
AT1G26665	MED10B	AT1G26665	1.51287e-11	-0.733116	Mediator complex, subunit Med10 [Source:NCBI gene (formerly Entrezgene);Acc:839207]
AT1G26670	ATVTI12	VTI1B	2.09506e-12	-0.55213	Vesicle transport v-SNARE family protein [Source:NCBI gene (formerly Entrezgene);Acc:839208]
AT1G26770	AT-EXP10	EXPA10	0.0137028	0.334111	expansin A10 [Source:NCBI gene (formerly Entrezgene);Acc:839218]
AT1G26780	AtMYB117	MYB117	0.0224112	0.249735	myb domain protein 117 [Source:NCBI gene (formerly Entrezgene);Acc:839219]
AT1G26800	MPSR1	AT1G26800	6.37575e-18	-2.75972	RING/U-box superfamily protein [Source:NCBI gene (formerly Entrezgene);Acc:839223]
AT1G26840	ATORC6	ORC6	0.0367092	0.366348	origin recognition complex protein 6 [Source:NCBI gene (formerly Entrezgene);Acc:839227]
AT1G26850	NA	AT1G26850	4.11426e-05	0.323295	S-adenosyl-L-methionine-dependent methyltransferases superfamily protein [Source:NCBI gene (formerly Entrezgene);Acc:839229]
AT1G26880	NA	AT1G26880	0.000701984	0.252878	Ribosomal protein L34e superfamily protein [Source:NCBI gene (formerly Entrezgene);Acc:838331]
AT1G26910	RPL10B	RPL10B	0.015976	0.271546	Ribosomal protein L16p/L10e family protein [Source:NCBI gene (formerly Entrezgene);Acc:837036]
AT1G26930	NA	AT1G26930	0.00210166	-2.03857	Galactose oxidase/kelch repeat superfamily protein [Source:NCBI gene (formerly Entrezgene);Acc:839583]
AT1G27000	NA	AT1G27000	0.0292265	-0.215122	GRIP/coiled-coil protein, putative (DUF1664) [Source:NCBI gene (formerly Entrezgene);Acc:839590]
AT1G27030	NA	AT1G27030	0.000812071	0.582384
AT1G27050	NA	AT1G27050	0.00234625	0.403397	homeobox leucine zipper protein [Source:NCBI gene (formerly Entrezgene);Acc:839594]
AT1G27100	NA	AT1G27100	0.017661	-0.387604	Actin cross-linking protein [Source:NCBI gene (formerly Entrezgene);Acc:839599]
AT1G27210	NA	AT1G27210	2.85255e-06	-0.36602	ARM repeat superfamily protein [Source:NCBI gene (formerly Entrezgene);Acc:839610]
AT1G27290	TMPU	AT1G27290	1.03048e-06	-1.43004	transmembrane protein [Source:NCBI gene (formerly Entrezgene);Acc:839618]
AT1G27300	NA	AT1G27300	8.79759e-08	-0.886138	transmembrane protein [Source:NCBI gene (formerly Entrezgene);Acc:839619]
AT1G27320	AHK3	HK3	0.000247735	-0.312003	histidine kinase 3 [Source:NCBI gene (formerly Entrezgene);Acc:839621]
AT1G27330	NA	AT1G27330	6.73293e-09	0.56344	Ribosome associated membrane protein RAMP4 [Source:NCBI gene (formerly Entrezgene);Acc:839622]
AT1G27360	SPL11	SPL11	0.0390848	0.178648	squamosa promoter-like 11 [Source:NCBI gene (formerly Entrezgene);Acc:839625]
AT1G27370	SPL10	SPL10	8.97584e-06	0.283841	squamosa promoter binding protein-like 10 [Source:NCBI gene (formerly Entrezgene);Acc:839626]
AT1G27390	TOM20-2	TOM20-2	0.0356567	0.165912	translocase outer membrane 20-2 [Source:NCBI gene (formerly Entrezgene);Acc:839629]
AT1G27400	NA	AT1G27400	0.00678652	0.175692	Ribosomal protein L22p/L17e family protein [Source:NCBI gene (formerly Entrezgene);Acc:839630]
AT1G27410	NA	AT1G27410	0.0011867	-0.35539	DNA repair metallo-beta-lactamase family protein [Source:NCBI gene (formerly Entrezgene);Acc:839631]
AT1G27420	NA	AT1G27420	0.0084302	-0.428987	Galactose oxidase/kelch repeat superfamily protein [Source:NCBI gene (formerly Entrezgene);Acc:839632]
AT1G27450	APT1	APT1	0.00317203	0.200069	adenine phosphoribosyl transferase 1 [Source:NCBI gene (formerly Entrezgene);Acc:839636]
AT1G27460	NPGR1	NPGR1	1.19774e-05	0.394224	no pollen germination related 1 [Source:NCBI gene (formerly Entrezgene);Acc:839637]
AT1G27510	EX2	EX2	0.00663555	-0.294382	UvrB/UvrC domain protein (DUF3506) [Source:NCBI gene (formerly Entrezgene);Acc:839642]
AT1G27520	MNS5	AT1G27520	0.00152727	-0.27526	Glycosyl hydrolase family 47 protein [Source:NCBI gene (formerly Entrezgene);Acc:839643]
AT1G27650	ATU2AF35A	ATU2AF35A	2.03008e-07	-0.463113	U2 snRNP auxiliary factor small subunit [Source:NCBI gene (formerly Entrezgene);Acc:839657]
AT1G27680	APL2	APL2	1.44402e-06	0.391768	ADPGLC-PPase large subunit [Source:NCBI gene (formerly Entrezgene);Acc:839660]
AT1G27720	TAF4	TAF4B	0.0412425	-0.455589	TBP-associated factor 4B [Source:NCBI gene (formerly Entrezgene);Acc:839665]
AT1G27730	STZ	STZ	0.0330056	-1.78818	salt tolerance zinc finger [Source:NCBI gene (formerly Entrezgene);Acc:839666]
AT1G27750	NA	AT1G27750	0.000305799	-0.282656	nucleic acid binding protein [Source:NCBI gene (formerly Entrezgene);Acc:839668]
AT1G27752	NA	AT1G27752	0.00151308	-0.284441	Ubiquitin system component Cue protein [Source:NCBI gene (formerly Entrezgene);Acc:5007732]
AT1G27760	ATSAT32	SAT32	1.48802e-11	0.431793	interferon-related developmental regulator family protein / IFRD protein family [Source:NCBI gene (formerly Entrezgene);Acc:839669]
AT1G27880	NA	AT1G27880	1.29567e-05	0.538597	DEAD/DEAH box RNA helicase family protein [Source:NCBI gene (formerly Entrezgene);Acc:839681]
AT1G27921	NA	NA	2.34922e-14	-0.72194	NA
AT1G27950	LTPG1	LTPG1	6.15033e-06	0.272987	glycosylphosphatidylinositol-anchored lipid protein transfer 1 [Source:NCBI gene (formerly Entrezgene);Acc:839688]
AT1G27970	NTF2B	NTF2B	0.000369642	0.359721	nuclear transport factor 2B [Source:NCBI gene (formerly Entrezgene);Acc:839690]
AT1G28060	RDM16	AT1G28060	0.000318348	0.235595	Pre-mRNA-splicing factor 3 [Source:NCBI gene (formerly Entrezgene);Acc:839699]
AT1G28070	NA	AT1G28070	0.00523227	-0.358698	ATP-dependent RNA helicase [Source:NCBI gene (formerly Entrezgene);Acc:839700]
AT1G28090	NA	AT1G28090	0.0268707	0.205606	Polynucleotide adenylyltransferase family protein [Source:NCBI gene (formerly Entrezgene);Acc:839702]
AT1G28150	NA	AT1G28150	0.000684609	-0.531193
AT1G28200	FIP1	FIP1	0.00250287	-0.286466	FH interacting protein 1 [Source:NCBI gene (formerly Entrezgene);Acc:839714]
AT1G28260	NA	AT1G28260	0.0345873	-0.342605	Telomerase activating protein Est1 [Source:NCBI gene (formerly Entrezgene);Acc:839720]
AT1G28310	NA	AT1G28310	0.0170799	0.267109	Dof-type zinc finger DNA-binding family protein [Source:NCBI gene (formerly Entrezgene);Acc:839725]
AT1G28330	AtDRM1	DYL1	1.5592e-07	-1.92802	dormancy-associated protein-like 1 [Source:NCBI gene (formerly Entrezgene);Acc:839729]
AT1G28360	ATERF12	ERF12	0.000240265	-0.525793	ERF domain protein 12 [Source:NCBI gene (formerly Entrezgene);Acc:839732]
AT1G28380	NSL1	NSL1	0.0409881	-0.248535	MAC/Perforin domain-containing protein [Source:NCBI gene (formerly Entrezgene);Acc:839735]
AT1G28390	NA	AT1G28390	0.00299711	0.451291	Protein kinase superfamily protein [Source:NCBI gene (formerly Entrezgene);Acc:839736]
AT1G28395	NA	AT1G28395	0.0146074	0.282805
AT1G28410	NA	AT1G28410	0.00379801	-0.271176	myosin heavy chain-like protein [Source:NCBI gene (formerly Entrezgene);Acc:839739]
AT1G28580	AXE1	AT1G28580	0.010982	-0.462982	GDSL-like Lipase/Acylhydrolase superfamily protein [Source:NCBI gene (formerly Entrezgene);Acc:839758]
AT1G28610	GGL3	AT1G28610	3.86603e-07	1.25146	GDSL-like Lipase/Acylhydrolase superfamily protein [Source:NCBI gene (formerly Entrezgene);Acc:839761]
AT1G28680	COSY	AT1G28680	4.91507e-05	0.452012	HXXXD-type acyl-transferase family protein [Source:NCBI gene (formerly Entrezgene);Acc:839768]
AT1G28960	ATNUDT15	NUDX15	0.000116071	-0.516782	nudix hydrolase homolog 15 [Source:NCBI gene (formerly Entrezgene);Acc:839773]
AT1G29050	TBL38	TBL38	0.00204272	-0.52935	TRICHOME BIREFRINGENCE-LIKE 38 [Source:NCBI gene (formerly Entrezgene);Acc:839779]
AT1G29150	ATS9	ATS9	0.0479217	0.165467	non-ATPase subunit 9 [Source:NCBI gene (formerly Entrezgene);Acc:839789]
AT1G29170	ATSCAR3	WAVE2	0.00853498	0.189157	SCAR family protein [Source:NCBI gene (formerly Entrezgene);Acc:839791]
AT1G29250	ALBA1	AT1G29250	0.00269572	0.243632	Alba DNA/RNA-binding protein [Source:NCBI gene (formerly Entrezgene);Acc:839799]
AT1G29260	ATPEX7	PEX7	6.24301e-05	-0.450989	peroxin 7 [Source:NCBI gene (formerly Entrezgene);Acc:839800]
AT1G29310	Sec.	AT1G29310	4.96147e-05	0.3041	SecY protein transport family protein [Source:NCBI gene (formerly Entrezgene);Acc:839805]
AT1G29320	NA	AT1G29320	0.000201501	0.3557	Transducin/WD40 repeat-like superfamily protein [Source:NCBI gene (formerly Entrezgene);Acc:839806]
AT1G29330	AERD2	ERD2	0.000586748	0.297531	ER lumen protein retaining receptor family protein [Source:NCBI gene (formerly Entrezgene);Acc:839807]
AT1G29357	NA	NA	3.46322e-09	-0.693068	NA
AT1G29400	AML5	ML5	0.0233441	-0.501013	MEI2-like protein 5 [Source:NCBI gene (formerly Entrezgene);Acc:839816]
AT1G29410	PAI3	PAI3	0.00150795	-0.383749	phosphoribosylanthranilate isomerase 3 [Source:NCBI gene (formerly Entrezgene);Acc:839817]
AT1G29465	NA	AT1G29465	0.0358968	-0.458951	transmembrane protein [Source:NCBI gene (formerly Entrezgene);Acc:6240728]
AT1G29470	NA	AT1G29470	8.5287e-09	0.402418	S-adenosyl-L-methionine-dependent methyltransferases superfamily protein [Source:NCBI gene (formerly Entrezgene);Acc:839823]
AT1G29500	SAUR66	AT1G29500	0.00460198	-0.748594	SAUR-like auxin-responsive protein family [Source:NCBI gene (formerly Entrezgene);Acc:839827]
AT1G29560	NA	AT1G29560	0.00956456	-0.308304	Zinc finger C-x8-C-x5-C-x3-H type family protein [Source:NCBI gene (formerly Entrezgene);Acc:839833]
AT1G29760	SEIPIN2	AT1G29760	0.00520776	-0.384758	Putative adipose-regulatory protein (Seipin) [Source:NCBI gene (formerly Entrezgene);Acc:839854]
AT1G29880	NA	AT1G29880	0.00960155	0.246138	glycyl-tRNA synthetase / glycine-tRNA ligase [Source:NCBI gene (formerly Entrezgene);Acc:839866]
AT1G29900	CARB	CARB	0.0011228	0.195214	carbamoyl phosphate synthetase B [Source:NCBI gene (formerly Entrezgene);Acc:839868]
AT1G29930	AB140	CAB1	5.46047e-05	-0.745115	chlorophyll A/B binding protein 1 [Source:NCBI gene (formerly Entrezgene);Acc:839871]
AT1G29940	NRPA2	NRPA2	1.51773e-05	0.349495	nuclear RNA polymerase A2 [Source:NCBI gene (formerly Entrezgene);Acc:839872]
AT1G29950	SACL3	AT1G29950	0.00896115	0.178763	basic helix-loop-helix (bHLH) DNA-binding superfamily protein [Source:NCBI gene (formerly Entrezgene);Acc:6240759]
AT1G29970	RPL18AA	RPL18AA	1.47168e-05	-0.71487	60S ribosomal protein L18A-1 [Source:NCBI gene (formerly Entrezgene);Acc:839876]
AT1G29980	NA	AT1G29980	2.00709e-08	0.520804	choice-of-anchor C domain protein, putative (Protein of unknown function, DUF642) [Source:NCBI gene (formerly Entrezgene);Acc:839877]
AT1G30040	ATGA2OX2	GA2OX2	3.64438e-10	-1.00719	gibberellin 2-oxidase [Source:NCBI gene (formerly Entrezgene);Acc:839883]
AT1G30080	NA	AT1G30080	0.00535903	0.769834	Glycosyl hydrolase superfamily protein [Source:NCBI gene (formerly Entrezgene);Acc:839887]
AT1G30120	PDH-E1	PDH-E1 BETA	0.00113974	0.226194	pyruvate dehydrogenase E1 beta [Source:NCBI gene (formerly Entrezgene);Acc:839891]
AT1G30160	AtDOA3	AT1G30160	0.0366462	-0.553269
AT1G30210	ATTCP24	TCP24	1.07975e-07	0.435726	TEOSINTE BRANCHED 1, cycloidea, and PCF family 24 [Source:NCBI gene (formerly Entrezgene);Acc:839901]
AT1G30230	eEF-1Bb1	eEF-1Bb1	2.53156e-16	-0.42351	translation elongation factor EF1B/ribosomal protein S6 family protein [Source:NCBI gene (formerly Entrezgene);Acc:839903]
AT1G30240	NA	AT1G30240	0.000805183	0.309696	proline-, glutamic acid/leucine-rich protein [Source:NCBI gene (formerly Entrezgene);Acc:839904]
AT1G30320	NA	AT1G30320	0.000468216	-0.496625	Remorin family protein [Source:NCBI gene (formerly Entrezgene);Acc:839912]
AT1G30330	ARF6	ARF6	3.78142e-08	0.294525	auxin response factor 6 [Source:NCBI gene (formerly Entrezgene);Acc:839913]
AT1G30380	PSAK	PSAK	1.93154e-07	-0.479207	photosystem I subunit K [Source:NCBI gene (formerly Entrezgene);Acc:839918]
AT1G30420	ABCC11	ABCC11	7.00563e-08	-0.52004	multidrug resistance-associated protein 12 [Source:NCBI gene (formerly Entrezgene);Acc:839922]
AT1G30440	NA	AT1G30440	0.00354585	0.192124	Phototropic-responsive NPH3 family protein [Source:NCBI gene (formerly Entrezgene);Acc:839923]
AT1G30470	NA	AT1G30470	1.88233e-06	0.316937	SIT4 phosphatase-associated family protein [Source:NCBI gene (formerly Entrezgene);Acc:839926]
AT1G30490	ATHB9	PHV	4.21911e-08	0.447499	Homeobox-leucine zipper family protein / lipid-binding START domain-containing protein [Source:NCBI gene (formerly Entrezgene);Acc:839928]
AT1G30500	NF-YA7	NF-YA7	0.00010451	-0.70394	nuclear factor Y, subunit A7 [Source:NCBI gene (formerly Entrezgene);Acc:839929]
AT1G30530	UGT78D1	UGT78D1	9.46474e-15	0.555805	UDP-glucosyl transferase 78D1 [Source:NCBI gene (formerly Entrezgene);Acc:839933]
AT1G30545	NA	NA	0.00229666	-0.514635	NA
AT1G30580	EngD-1	AT1G30580	9.95917e-05	0.229683	GTP binding protein [Source:NCBI gene (formerly Entrezgene);Acc:839938]
AT1G30590	NA	AT1G30590	2.99039e-06	-0.312686	RNA polymerase I specific transcription initiation factor RRN3 protein [Source:NCBI gene (formerly Entrezgene);Acc:839939]
AT1G30620	HSR8	MUR4	0.0124367	0.249803	NAD(P)-binding Rossmann-fold superfamily protein [Source:NCBI gene (formerly Entrezgene);Acc:839942]
AT1G30630	epsilon1-COP	AT1G30630	0.00630641	0.29004	Coatomer epsilon subunit [Source:NCBI gene (formerly Entrezgene);Acc:839943]
AT1G30680	ATH	AT1G30680	0.00456563	0.276017	toprim domain-containing protein [Source:NCBI gene (formerly Entrezgene);Acc:839948]
AT1G30690	PATL4	AT1G30690	0.00435324	0.28851	Sec14p-like phosphatidylinositol transfer family protein [Source:NCBI gene (formerly Entrezgene);Acc:839949]
AT1G30755	PSI2	AT1G30755	0.0319056	-0.302731	elongation factor G, putative (DUF668) [Source:NCBI gene (formerly Entrezgene);Acc:839956]
AT1G30760	AtBBE-like	AT1G30760	7.58022e-50	2.80785	FAD-binding Berberine family protein [Source:NCBI gene (formerly Entrezgene);Acc:839958]
AT1G30820	CTPS1	AT1G30820	4.84127e-05	0.462001	CTP synthase family protein [Source:NCBI gene (formerly Entrezgene);Acc:839964]
AT1G30840	ATPUP4	PUP4	2.18156e-42	3.82286	purine permease 4 [Source:NCBI gene (formerly Entrezgene);Acc:839967]
AT1G30880	NA	AT1G30880	2.34626e-08	-0.544678
AT1G30960	AtERG2	AT1G30960	0.0245586	0.304187	GTP-binding family protein [Source:NCBI gene (formerly Entrezgene);Acc:839983]
AT1G30970	SUF4	SUF4	0.00379762	-0.196151	zinc finger (C2H2 type) family protein [Source:NCBI gene (formerly Entrezgene);Acc:839984]
AT1G31040	ORE15	AT1G31040	2.63469e-05	-0.808689	PLATZ transcription factor family protein [Source:NCBI gene (formerly Entrezgene);Acc:839990]
AT1G31070	GLCNA.UT1	GlcNAc1pUT1	0.000422539	0.39038	N-acetylglucosamine-1-phosphate uridylyltransferase 1 [Source:NCBI gene (formerly Entrezgene);Acc:839993]
AT1G31130	NA	AT1G31130	0.00921321	-0.345789	polyadenylate-binding protein 1-B-binding protein [Source:NCBI gene (formerly Entrezgene);Acc:839998]
AT1G31140	AGL63	GOA	1.00681e-22	-4.40604	GORDITA [Source:NCBI gene (formerly Entrezgene);Acc:839999]
AT1G31170	ATSRX	SRX	0.0336491	-0.364735	sulfiredoxin [Source:NCBI gene (formerly Entrezgene);Acc:840004]
AT1G31180	ATIMD3	IMD3	0.00211227	0.279053	isopropylmalate dehydrogenase 3 [Source:NCBI gene (formerly Entrezgene);Acc:840006]
AT1G31290	AGO3	AGO3	1.15793e-08	-1.03216	ARGONAUTE 3 [Source:NCBI gene (formerly Entrezgene);Acc:840017]
AT1G31310	NA	AT1G31310	3.11154e-05	-0.463156	hydroxyproline-rich glycoprotein family protein [Source:NCBI gene (formerly Entrezgene);Acc:840019]
AT1G31320	LBD4	LBD4	0.000462934	-0.489117	LOB domain-containing protein 4 [Source:NCBI gene (formerly Entrezgene);Acc:840020]
AT1G31330	PSAF	PSAF	0.000751232	-0.2174	photosystem I subunit F [Source:NCBI gene (formerly Entrezgene);Acc:840021]
AT1G31420	FEI1	FEI1	1.34276e-05	0.286651	Leucine-rich repeat protein kinase family protein [Source:NCBI gene (formerly Entrezgene);Acc:840032]
AT1G31540	NA	AT1G31540	0.0171278	-0.837069	Disease resistance protein (TIR-NBS-LRR class) family [Source:NCBI gene (formerly Entrezgene);Acc:840044]
AT1G31550	NA	AT1G31550	3.30218e-65	1.33253	GDSL-like Lipase/Acylhydrolase superfamily protein [Source:NCBI gene (formerly Entrezgene);Acc:840045]
AT1G31660	atENP1	AT1G31660	8.15887e-06	0.423303	bystin-like protein [Source:NCBI gene (formerly Entrezgene);Acc:840053]
AT1G31730	AP4E	AT1G31730	7.81883e-05	0.266397	Adaptin family protein [Source:NCBI gene (formerly Entrezgene);Acc:840060]
AT1G31760	SWIB5	AT1G31760	0.0202173	-0.336349	SWIB/MDM2 domain superfamily protein [Source:NCBI gene (formerly Entrezgene);Acc:840063]
AT1G31770	ABCG14	ABCG14	0.0251654	0.281438	ATP-binding cassette 14 [Source:NCBI gene (formerly Entrezgene);Acc:840064]
AT1G31800	CYP97A3	CYP97A3	0.000463776	0.275141	cytochrome P450, family 97, subfamily A, polypeptide 3 [Source:NCBI gene (formerly Entrezgene);Acc:840067]
AT1G31817	NFD3	NFD3	1.18747e-07	0.486962	Ribosomal L18p/L5e family protein [Source:NCBI gene (formerly Entrezgene);Acc:840071]
AT1G31930	XLG3	XLG3	0.0218598	0.156042	extra-large GTP-binding protein 3 [Source:NCBI gene (formerly Entrezgene);Acc:840083]
AT1G32060	PRK	PRK	4.49143e-10	-0.742624	phosphoribulokinase [Source:NCBI gene (formerly Entrezgene);Acc:840098]
AT1G32080	AtLrgB	LrgB	0.0035421	0.312083	membrane protein [Source:NCBI gene (formerly Entrezgene);Acc:840100]
AT1G32120	NA	AT1G32120	0.000108641	-0.542364	serine/threonine-protein phosphatase 7 long form-like protein [Source:NCBI gene (formerly Entrezgene);Acc:840104]
AT1G32360	C3H12	AT1G32360	0.000725857	-0.314534	Zinc finger (CCCH-type) family protein [Source:NCBI gene (formerly Entrezgene);Acc:840128]
AT1G32370	TOM2B	TOM2B	0.00132084	-0.323158	tobamovirus multiplication 2B [Source:NCBI gene (formerly Entrezgene);Acc:840129]
AT1G32440	PKp3	PKp3	0.00728104	0.339258	plastidial pyruvate kinase 3 [Source:NCBI gene (formerly Entrezgene);Acc:840138]
AT1G32500	ABCI7	ABCI7	5.53234e-05	0.470388	non-intrinsic ABC protein 6 [Source:NCBI gene (formerly Entrezgene);Acc:840144]
AT1G32690	NA	AT1G32690	0.00266171	0.855512	DUF740 family protein [Source:NCBI gene (formerly Entrezgene);Acc:840163]
AT1G32700	NA	AT1G32700	0.000434445	-1.34504	PLATZ transcription factor family protein [Source:NCBI gene (formerly Entrezgene);Acc:840164]
AT1G32760	NA	AT1G32760	0.000925011	-0.46695	Glutaredoxin family protein [Source:NCBI gene (formerly Entrezgene);Acc:840170]
AT1G32790	CID11	CID11	9.10828e-07	-0.464295	CTC-interacting domain 11 [Source:NCBI gene (formerly Entrezgene);Acc:840173]
AT1G32870	ANAC013	NAC13	0.00209603	-0.512713	NAC domain protein 13 [Source:NCBI gene (formerly Entrezgene);Acc:840181]
AT1G32920	NA	AT1G32920	1.22935e-05	-0.763088
AT1G32928	NA	AT1G32928	3.53449e-05	-1.29523	Avr9/Cf-9 rapidly elicited protein [Source:NCBI gene (formerly Entrezgene);Acc:3766886]
AT1G33040	NACA5	NACA5	0.000795851	0.261626	nascent polypeptide-associated complex subunit alpha-like protein 5 [Source:NCBI gene (formerly Entrezgene);Acc:840199]
AT1G33050	NA	AT1G33050	1.90407e-07	-0.548975
AT1G33060	ANAC014	NAC014	0.00643293	-0.273814	NAC 014 [Source:NCBI gene (formerly Entrezgene);Acc:840202]
AT1G33110	NA	AT1G33110	0.00107314	-0.648154	MATE efflux family protein [Source:NCBI gene (formerly Entrezgene);Acc:840207]
AT1G33120	NA	AT1G33120	0.000514685	0.214745	Ribosomal protein L6 family [Source:NCBI gene (formerly Entrezgene);Acc:840208]
AT1G33170	NA	AT1G33170	0.00222895	0.271984	S-adenosyl-L-methionine-dependent methyltransferases superfamily protein [Source:NCBI gene (formerly Entrezgene);Acc:840213]
AT1G33240	AT-GTL1	GTL1	0.0130244	0.376294	GT-2-like 1 [Source:NCBI gene (formerly Entrezgene);Acc:840218]
AT1G33250	NA	AT1G33250	0.00207633	-0.269918	beta-1,3-n-acetylglucosaminyltransferase radical fringe protein, putative (DUF604) [Source:NCBI gene (formerly Entrezgene);Acc:840219]
AT1G33290	NA	AT1G33290	0.0127496	-0.316013	P-loop containing nucleoside triphosphate hydrolases superfamily protein [Source:NCBI gene (formerly Entrezgene);Acc:840224]
AT1G33390	ATFAS4	FAS4	0.0105661	0.227088	RNA helicase family protein [Source:NCBI gene (formerly Entrezgene);Acc:840232]
AT1G33410	ATNUP160	SAR1	0.00429537	0.178795	SUPPRESSOR OF AUXIN RESISTANCE1 [Source:NCBI gene (formerly Entrezgene);Acc:840234]
AT1G33430	KNS4	AT1G33430	6.97349e-17	-5.67427	Galactosyltransferase family protein [Source:NCBI gene (formerly Entrezgene);Acc:840236]
AT1G33520	MOS2	MOS2	0.000622033	-0.275465	D111/G-patch domain-containing protein [Source:NCBI gene (formerly Entrezgene);Acc:840246]
AT1G33590	NA	AT1G33590	3.36678e-05	-0.922746	Leucine-rich repeat (LRR) family protein [Source:NCBI gene (formerly Entrezgene);Acc:840253]
AT1G33600	NA	AT1G33600	0.00181225	-0.680478	Leucine-rich repeat (LRR) family protein [Source:NCBI gene (formerly Entrezgene);Acc:840254]
AT1G33615	NA	NA	6.5282e-06	-0.718395	NA
AT1G33970	IAN9	AT1G33970	1.51406e-05	-0.463723	P-loop containing nucleoside triphosphate hydrolases superfamily protein [Source:NCBI gene (formerly Entrezgene);Acc:840294]
AT1G34000	OHP2	OHP2	1.6147e-09	-0.820242	one-helix protein 2 [Source:NCBI gene (formerly Entrezgene);Acc:840297]
AT1G34020	URGT6	AT1G34020	0.000805183	0.279753	Nucleotide-sugar transporter family protein [Source:NCBI gene (formerly Entrezgene);Acc:840299]
AT1G34130	STT3B	STT3B	0.0132834	0.224409	staurosporin and temperature sensitive 3-like b [Source:NCBI gene (formerly Entrezgene);Acc:840312]
AT1G34150	TRUA3	AT1G34150	0.00139176	-0.315043	Pseudouridine synthase family protein [Source:NCBI gene (formerly Entrezgene);Acc:840314]
AT1G34190	anac017	NAC017	0.029716	0.16316	NAC domain containing protein 17 [Source:NCBI gene (formerly Entrezgene);Acc:840318]
AT1G34245	EPF2	EPF2	0.00173316	0.847563	Putative membrane lipoprotein [Source:NCBI gene (formerly Entrezgene);Acc:840324]
AT1G34260	FAB1D	FAB1D	0.0105837	0.324527	FORMS APLOID AND BINUCLEATE CELLS 1A [Source:NCBI gene (formerly Entrezgene);Acc:840326]
AT1G34300	NA	AT1G34300	0.00129661	-0.388335	lectin protein kinase family protein [Source:NCBI gene (formerly Entrezgene);Acc:840330]
AT1G34350	TMEM18	AT1G34350	0.0295796	0.2501	Tmem18 [Source:NCBI gene (formerly Entrezgene);Acc:840336]
AT1G34418	NA	NA	0.000294764	-0.340521	NA
AT1G34460	CYC3	CYCB1;5	1.28128e-30	-1.45167	CYCLIN B1;5 [Source:NCBI gene (formerly Entrezgene);Acc:840348]
AT1G34550	EMB2756	EMB2756	7.84999e-07	0.387179	transmembrane protein (DUF616) [Source:NCBI gene (formerly Entrezgene);Acc:840358]
AT1G34630	NA	AT1G34630	0.000557975	-0.370751	transmembrane protein [Source:NCBI gene (formerly Entrezgene);Acc:840367]
AT1G34640	NA	AT1G34640	0.00989767	-0.306134	peptidase [Source:NCBI gene (formerly Entrezgene);Acc:840368]
AT1G34750	CIPP1	AT1G34750	0.0205526	-0.453199	Protein phosphatase 2C family protein [Source:NCBI gene (formerly Entrezgene);Acc:840379]
AT1G35140	EXL1	PHI-1	1.07768e-06	1.15539	Phosphate-responsive 1 family protein [Source:NCBI gene (formerly Entrezgene);Acc:840399]
AT1G35160	14-3-3PHI	GF14 PHI	0.0180969	0.179718	GF14 protein phi chain [Source:NCBI gene (formerly Entrezgene);Acc:840403]
AT1G35420	NA	AT1G35420	5.83401e-05	-0.965947	alpha/beta-Hydrolases superfamily protein [Source:NCBI gene (formerly Entrezgene);Acc:840434]
AT1G35530	At-FANCM	FANCM	0.0243209	0.337567	DEAD/DEAH box RNA helicase family protein [Source:NCBI gene (formerly Entrezgene);Acc:840448]
AT1G35560	AtTCP23	AT1G35560	0.0235417	0.675934	TCP family transcription factor [Source:NCBI gene (formerly Entrezgene);Acc:840452]
AT1G36070	NA	AT1G36070	5.80062e-05	-0.458365	Transducin/WD40 repeat-like superfamily protein [Source:NCBI gene (formerly Entrezgene);Acc:840511]
AT1G36160	115D-4A	ACC1	3.25557e-08	0.311891	acetyl-CoA carboxylase 1 [Source:NCBI gene (formerly Entrezgene);Acc:840521]
AT1G36280	NA	AT1G36280	0.0122102	0.266459	L-Aspartase-like family protein [Source:NCBI gene (formerly Entrezgene);Acc:840534]
AT1G36310	AtTRM9	AT1G36310	0.000557958	0.280102	S-adenosyl-L-methionine-dependent methyltransferases superfamily protein [Source:NCBI gene (formerly Entrezgene);Acc:840538]
AT1G36370	MSA1	SHM7	0.0339332	0.184119	serine hydroxymethyltransferase 7 [Source:NCBI gene (formerly Entrezgene);Acc:840543]
AT1G36730	CPuORF19	AT1G36730	0.00195698	0.200084	Translation initiation factor IF2/IF5 [Source:NCBI gene (formerly Entrezgene);Acc:840582]
AT1G36980	NA	AT1G36980	0.000103314	-0.437986	transmembrane 50A-like protein [Source:NCBI gene (formerly Entrezgene);Acc:840608]
AT1G37130	ATNR2	NIA2	0.013798	0.832373	nitrate reductase 2 [Source:NCBI gene (formerly Entrezgene);Acc:840630]
AT1G37150	HCS2	HCS2	2.2956e-06	-1.01329	holocarboxylase synthetase 2 [Source:NCBI gene (formerly Entrezgene);Acc:840632]
AT1G41830	SKS6	SKS6	1.64025e-06	0.481101	SKU5-similar 6 [Source:NCBI gene (formerly Entrezgene);Acc:840792]
AT1G41880	NA	AT1G41880	0.0202197	0.193193	Ribosomal protein L35Ae family protein [Source:NCBI gene (formerly Entrezgene);Acc:840799]
AT1G42550	PMI1	PMI1	0.000133242	-0.594182	plastid movement impaired1 [Source:NCBI gene (formerly Entrezgene);Acc:840860]
AT1G42970	GAPB	GAPB	0.000229322	-0.275583	glyceraldehyde-3-phosphate dehydrogenase B subunit [Source:NCBI gene (formerly Entrezgene);Acc:840895]
AT1G43130	LCV2	LCV2	0.00386944	-0.351036	like COV 2 [Source:NCBI gene (formerly Entrezgene);Acc:840912]
AT1G43245	NA	AT1G43245	0.00468395	-0.494065	SET domain-containing protein [Source:NCBI gene (formerly Entrezgene);Acc:840925]
AT1G43560	Aty2	ty2	0.0323128	0.235906	thioredoxin Y2 [Source:NCBI gene (formerly Entrezgene);Acc:840939]
AT1G43580	NA	AT1G43580	3.23179e-05	-0.340676	Sphingomyelin synthetase family protein [Source:NCBI gene (formerly Entrezgene);Acc:840942]
AT1G43670	AtcFBP	FBP	0.00625381	-0.267051	Inositol monophosphatase family protein [Source:NCBI gene (formerly Entrezgene);Acc:840953]
AT1G43690	NA	AT1G43690	0.000770862	0.264247	ubiquitin interaction motif-containing protein [Source:NCBI gene (formerly Entrezgene);Acc:840956]
AT1G43700	AtVIP1	VIP1	1.56514e-07	-0.598121	VIRE2-interacting protein 1 [Source:NCBI gene (formerly Entrezgene);Acc:840957]
AT1G43710	ATSDC1	EMB1075	0.0252668	0.175503	Pyridoxal phosphate (PLP)-dependent transferases superfamily protein [Source:NCBI gene (formerly Entrezgene);Acc:840958]
AT1G43800	AAD6	FTM1	4.32138e-12	1.42255	Plant stearoyl-acyl-carrier-protein desaturase family protein [Source:NCBI gene (formerly Entrezgene);Acc:840977]
AT1G43860	NA	AT1G43860	0.039638	0.217151	sequence-specific DNA binding transcription factor [Source:NCBI gene (formerly Entrezgene);Acc:840982]
AT1G43910	NA	AT1G43910	3.50164e-28	1.18035	P-loop containing nucleoside triphosphate hydrolases superfamily protein [Source:NCBI gene (formerly Entrezgene);Acc:840990]
AT1G44110	CYCA1;1	CYCA1;1	0.0206771	0.251752	Cyclin A1;1 [Source:NCBI gene (formerly Entrezgene);Acc:841014]
AT1G44170	ALDH3H1	ALDH3H1	0.00885089	0.23131	aldehyde dehydrogenase 3H1 [Source:NCBI gene (formerly Entrezgene);Acc:841020]
AT1G44350	ILL6	ILL6	7.0029e-36	1.01814	IAA-amino acid hydrolase ILR1-like 6 [Source:NCBI gene (formerly Entrezgene);Acc:841026]
AT1G44446	ATCAO	CH1	0.000267064	-0.408317	Pheophorbide a oxygenase family protein with Rieske 2Fe-2S domain-containing protein [Source:NCBI gene (formerly Entrezgene);Acc:841029]
AT1G44760	NA	AT1G44760	3.06035e-05	-0.395521	Adenine nucleotide alpha hydrolases-like superfamily protein [Source:NCBI gene (formerly Entrezgene);Acc:841040]
AT1G44770	NA	AT1G44770	1.00575e-06	-0.446918	elongation factor [Source:NCBI gene (formerly Entrezgene);Acc:841041]
AT1G44790	NA	AT1G44790	0.00291663	0.291994	ChaC-like family protein [Source:NCBI gene (formerly Entrezgene);Acc:841043]
AT1G44835	NA	AT1G44835	0.0341276	0.195082	YbaK/aminoacyl-tRNA synthetase-associated domain-containing protein [Source:NCBI gene (formerly Entrezgene);Acc:841048]
AT1G44900	ATMCM2	MCM2	0.000245322	0.322862	minichromosome maintenance (MCM2/3/5) family protein [Source:NCBI gene (formerly Entrezgene);Acc:841056]
AT1G45000	RPT4b	AT1G45000	0.000724803	0.221781	AAA-type ATPase family protein [Source:NCBI gene (formerly Entrezgene);Acc:841065]
AT1G45010	NA	AT1G45010	0.00376929	0.374251	TRAM, LAG1 and CLN8 (TLC) lipid-sensing domain containing protein [Source:NCBI gene (formerly Entrezgene);Acc:841066]
AT1G45130	AtBGAL5	BGAL5	0.0411519	-0.139961	beta-galactosidase 5 [Source:NCBI gene (formerly Entrezgene);Acc:841080]
AT1G45145	ATH5	TRX5	1.98227e-07	-1.97569	thioredoxin H-type 5 [Source:NCBI gene (formerly Entrezgene);Acc:841082]
AT1G45160	NA	AT1G45160	3.21808e-05	0.276038	Protein kinase superfamily protein [Source:NCBI gene (formerly Entrezgene);Acc:841084]
AT1G45191	BGLU1	BGLU1	2.04294e-07	-1.6672	Glycosyl hydrolase superfamily protein [Source:NCBI gene (formerly Entrezgene);Acc:841088]
AT1G45229	NA	AT1G45229	9.27741e-05	-0.53555	transmembrane protein [Source:NCBI gene (formerly Entrezgene);Acc:6240863]
AT1G45688	CC1	AT1G45688	0.000906531	0.314982	transmembrane protein [Source:NCBI gene (formerly Entrezgene);Acc:841102]
AT1G45976	SBP1	SBP1	1.15986e-06	-0.683132	S-ribonuclease binding protein 1 [Source:NCBI gene (formerly Entrezgene);Acc:841106]
AT1G47128	RD21	RD21A	0.00294056	-0.353173	Granulin repeat cysteine protease family protein [Source:NCBI gene (formerly Entrezgene);Acc:841122]
AT1G47200	WPP2	WPP2	0.03013	0.179127	WPP domain protein 2 [Source:NCBI gene (formerly Entrezgene);Acc:841123]
AT1G47230	CYCA3;4	CYCA3;4	0.00274911	0.257029	CYCLIN A3;4 [Source:NCBI gene (formerly Entrezgene);Acc:841126]
AT1G47260	APFI	GAMMA CA2	0.0217833	0.185987	gamma carbonic anhydrase 2 [Source:NCBI gene (formerly Entrezgene);Acc:841129]
AT1G47270	AtTLP6	TLP6	3.70299e-07	-0.595331	tubby like protein 6 [Source:NCBI gene (formerly Entrezgene);Acc:841130]
AT1G47310	NA	AT1G47310	0.0317686	-0.290434	signal peptidase I [Source:NCBI gene (formerly Entrezgene);Acc:841134]
AT1G47490	ATRBP47C	RBP47C	0.00179276	0.340216	RNA-binding protein 47C [Source:NCBI gene (formerly Entrezgene);Acc:841157]
AT1G47530	DTX33	AT1G47530	0.00330889	-0.271976	MATE efflux family protein [Source:NCBI gene (formerly Entrezgene);Acc:841162]
AT1G47655	NA	AT1G47655	0.00228561	-0.714156	Dof-type zinc finger DNA-binding family protein [Source:NCBI gene (formerly Entrezgene);Acc:841175]
AT1G47670	NA	AT1G47670	8.90657e-05	0.313359	Transmembrane amino acid transporter family protein [Source:NCBI gene (formerly Entrezgene);Acc:841177]
AT1G47980	NA	AT1G47980	2.23429e-18	-10.3313	desiccation-like protein [Source:NCBI gene (formerly Entrezgene);Acc:841216]
AT1G48040	NA	AT1G48040	0.0154879	0.332698	Protein phosphatase 2C family protein [Source:NCBI gene (formerly Entrezgene);Acc:841222]
AT1G48100	PGX3	AT1G48100	0.00178372	0.36295	Pectin lyase-like superfamily protein [Source:NCBI gene (formerly Entrezgene);Acc:841228]
AT1G48110	ECT7	ECT7	1.46089e-06	0.322817	evolutionarily conserved C-terminal region 7 [Source:NCBI gene (formerly Entrezgene);Acc:841229]
AT1G48120	MAIL3	AT1G48120	5.07973e-05	0.369021	serine/threonine-protein phosphatase 7 long form-like protein [Source:NCBI gene (formerly Entrezgene);Acc:841230]
AT1G48175	AtTAD2	emb2191	0.0147275	-0.332055	Cytidine/deoxycytidylate deaminase family protein [Source:NCBI gene (formerly Entrezgene);Acc:841237]
AT1G48230	NA	AT1G48230	0.00146257	0.227148	nodulin MtN21 /EamA-like transporter family protein [Source:NCBI gene (formerly Entrezgene);Acc:841243]
AT1G48270	ATGCR1	GCR1	0.00358522	0.310822	G-protein-coupled receptor 1 [Source:NCBI gene (formerly Entrezgene);Acc:841247]
AT1G48280	IPGAL2	AT1G48280	0.00216245	-0.290993	hydroxyproline-rich glycoprotein family protein [Source:NCBI gene (formerly Entrezgene);Acc:841248]
AT1G48300	DGAT3	DGAT3	8.65974e-146	-3.27603	diacylglycerol acyltransferase [Source:NCBI gene (formerly Entrezgene);Acc:841250]
AT1G48350	EMB3105	EMB3105	0.0048693	-0.210832	Ribosomal L18p/L5e family protein [Source:NCBI gene (formerly Entrezgene);Acc:841255]
AT1G48430	NA	AT1G48430	1.84903e-09	-0.522322	Dihydroxyacetone kinase [Source:NCBI gene (formerly Entrezgene);Acc:841264]
AT1G48450	NA	AT1G48450	0.00655028	-0.26523	alanine-tRNA ligase, putative (DUF760) [Source:NCBI gene (formerly Entrezgene);Acc:841266]
AT1G48460	NA	AT1G48460	0.0151898	0.220544	tRNA-processing ribonuclease BN [Source:NCBI gene (formerly Entrezgene);Acc:841267]
AT1G48480	RKL1	RKL1	0.0362291	0.201272	receptor-like kinase 1 [Source:NCBI gene (formerly Entrezgene);Acc:841269]
AT1G48550	VPS26C	AT1G48550	0.0335354	-0.292481	Vacuolar protein sorting-associated protein 26 [Source:NCBI gene (formerly Entrezgene);Acc:841276]
AT1G48560	NA	AT1G48560	0.0358152	0.250289
AT1G48600	AtPMEAMT	PMEAMT	0.00138354	0.285421	S-adenosyl-L-methionine-dependent methyltransferases superfamily protein [Source:NCBI gene (formerly Entrezgene);Acc:841281]
AT1G48630	RACK1B	RACK1B_AT	2.11735e-05	0.395401	receptor for activated C kinase 1B [Source:NCBI gene (formerly Entrezgene);Acc:841284]
AT1G48650	NA	AT1G48650	0.0110801	0.173233	DEA(D/H)-box RNA helicase family protein [Source:NCBI gene (formerly Entrezgene);Acc:841287]
AT1G48750	NA	AT1G48750	1.58681e-27	-0.829044	Bifunctional inhibitor/lipid-transfer protein/seed storage 2S albumin superfamily protein [Source:NCBI gene (formerly Entrezgene);Acc:841297]
AT1G48840	NA	AT1G48840	0.0147433	-0.364228	heat-inducible transcription repressor (DUF639) [Source:NCBI gene (formerly Entrezgene);Acc:841306]
AT1G48850	EMB1144	EMB1144	2.94736e-08	0.432209	chorismate synthase, putative / 5-enolpyruvylshikimate-3-phosphate phospholyase [Source:NCBI gene (formerly Entrezgene);Acc:841307]
AT1G48860	EPSPS	AT1G48860	0.00119808	0.241543	RNA 3'-terminal phosphate cyclase/enolpyruvate transferase, alpha/beta [Source:NCBI gene (formerly Entrezgene);Acc:841308]
AT1G48870	NA	AT1G48870	0.00763604	-0.502148	Transducin/WD40 repeat-like superfamily protein [Source:NCBI gene (formerly Entrezgene);Acc:841309]
AT1G48920	ATNUC-L1	NUC-L1	0.00918968	0.221908	nucleolin like 1 [Source:NCBI gene (formerly Entrezgene);Acc:841314]
AT1G48940	AtENODL6	ENODL6	0.000160212	-8.3751	early nodulin-like protein 6 [Source:NCBI gene (formerly Entrezgene);Acc:841316]
AT1G48960	NA	AT1G48960	0.00284401	-0.814089	Adenine nucleotide alpha hydrolases-like superfamily protein [Source:NCBI gene (formerly Entrezgene);Acc:841318]
AT1G49010	MYBS1	AT1G49010	0.00812701	-0.358859	Duplicated homeodomain-like superfamily protein [Source:NCBI gene (formerly Entrezgene);Acc:841324]
AT1G49032	NA	AT1G49032	0.000129146	-0.767432
AT1G49040	SCD1	SCD1	0.0142925	0.187341	stomatal cytokinesis defective / SCD1 protein (SCD1) [Source:NCBI gene (formerly Entrezgene);Acc:841327]
AT1G49050	APCB1	AT1G49050	2.75918e-07	-0.829974	Eukaryotic aspartyl protease family protein [Source:NCBI gene (formerly Entrezgene);Acc:841328]
AT1G49130	BBX17	BBX17	0.0482283	-0.595083	B-box type zinc finger protein with CCT domain-containing protein [Source:NCBI gene (formerly Entrezgene);Acc:841336]
AT1G49170	NA	AT1G49170	2.79693e-05	-0.625839
AT1G49180	NA	AT1G49180	0.000432518	-0.432473	protein kinase family protein [Source:NCBI gene (formerly Entrezgene);Acc:841341]
AT1G49200	ATL75	AT1G49200	0.00242206	-0.932421	RING/U-box superfamily protein [Source:NCBI gene (formerly Entrezgene);Acc:841343]
AT1G49240	ACT8	ACT8	0.00223067	-0.225083	actin 8 [Source:NCBI gene (formerly Entrezgene);Acc:841347]
AT1G49340	ATPI4K	ATPI4K ALPHA	0.0178599	0.178894	Phosphatidylinositol 3- and 4-kinase family protein [Source:NCBI gene (formerly Entrezgene);Acc:841357]
AT1G49410	TOM6	TOM6	0.00615285	0.223604	translocase of the outer mitochondrial membrane 6 [Source:NCBI gene (formerly Entrezgene);Acc:841365]
AT1G49430	LACS2	LACS2	0.0031499	0.205624	long-chain acyl-CoA synthetase 2 [Source:NCBI gene (formerly Entrezgene);Acc:841367]
AT1G49450	AIW2	AT1G49450	0.00322773	0.561156	Transducin/WD40 repeat-like superfamily protein [Source:NCBI gene (formerly Entrezgene);Acc:841369]
AT1G49475	NA	AT1G49475	2.59389e-05	-0.505238	AP2/B3-like transcriptional factor family protein [Source:NCBI gene (formerly Entrezgene);Acc:841371]
AT1G49480	RTV1	RTV1	0.000291214	-0.243603	related to vernalization1 1 [Source:NCBI gene (formerly Entrezgene);Acc:841372]
AT1G49490	LRX9	AT1G49490	0.0247521	-0.709375	Leucine-rich repeat (LRR) family protein [Source:NCBI gene (formerly Entrezgene);Acc:841373]
AT1G49510	DPG1	emb1273	0.00642766	0.256024	embryo defective 1273 [Source:NCBI gene (formerly Entrezgene);Acc:841375]
AT1G49530	GFPPS3	GGPS6	0.0116185	0.481213	geranylgeranyl pyrophosphate synthase 6 [Source:NCBI gene (formerly Entrezgene);Acc:841377]
AT1G49580	NA	AT1G49580	0.0152616	0.178385	Calcium-dependent protein kinase (CDPK) family protein [Source:NCBI gene (formerly Entrezgene);Acc:841382]
AT1G49620	AtKRP7	ICK5	0.0105661	-0.422083	Cyclin-dependent kinase inhibitor family protein [Source:NCBI gene (formerly Entrezgene);Acc:841386]
AT1G49730	NA	AT1G49730	0.0491453	0.152278	Protein kinase superfamily protein [Source:NCBI gene (formerly Entrezgene);Acc:841396]
AT1G49760	PAB8	PAB8	0.0277373	0.130029	poly(A) binding protein 8 [Source:NCBI gene (formerly Entrezgene);Acc:841399]
AT1G49820	ATMTK	MTK	0.0421294	-0.190947	S-methyl-5-thioribose kinase [Source:NCBI gene (formerly Entrezgene);Acc:841405]
AT1G49850	NA	AT1G49850	0.0233113	-0.295609	RING/U-box superfamily protein [Source:NCBI gene (formerly Entrezgene);Acc:841408]
AT1G49870	NA	AT1G49870	0.0288883	0.204189	myosin-2 heavy chain-like protein [Source:NCBI gene (formerly Entrezgene);Acc:841410]
AT1G49940	NA	AT1G49940	6.33484e-13	-0.677457
AT1G49952	NA	NA	0.037095	-0.467383	NA
AT1G49975	NA	AT1G49975	0.0222982	-0.404892	photosystem I reaction center subunit N [Source:NCBI gene (formerly Entrezgene);Acc:841421]
AT1G50120	LOT	AT1G50120	0.0164086	0.198661	immunoglobulin [Source:NCBI gene (formerly Entrezgene);Acc:841434]
AT1G50240	FU	FU	6.80421e-05	0.27715	kinase family with ARM repeat domain-containing protein [Source:NCBI gene (formerly Entrezgene);Acc:841446]
AT1G50250	FTSH1	FTSH1	0.000214077	-0.306728	FTSH protease 1 [Source:NCBI gene (formerly Entrezgene);Acc:841447]
AT1G50270	NA	AT1G50270	0.0244863	0.38953	Pentatricopeptide repeat (PPR) superfamily protein [Source:NCBI gene (formerly Entrezgene);Acc:841449]
AT1G50410	CHR28	AT1G50410	0.0470087	-0.178154	SNF2 domain-containing protein / helicase domain-containing protein / zinc finger protein-like protein [Source:NCBI gene (formerly Entrezgene);Acc:841463]
AT1G50430	7RED	DWF5	0.0110805	-0.182394	Ergosterol biosynthesis ERG4/ERG24 family [Source:NCBI gene (formerly Entrezgene);Acc:841465]
AT1G50460	ATHKL1	HKL1	0.0131186	0.286555	hexokinase-like 1 [Source:NCBI gene (formerly Entrezgene);Acc:841468]
AT1G50590	NA	AT1G50590	0.00875948	-0.646453	RmlC-like cupins superfamily protein [Source:NCBI gene (formerly Entrezgene);Acc:841481]
AT1G50600	SCL5	SCL5	4.62452e-05	-0.478248	scarecrow-like 5 [Source:NCBI gene (formerly Entrezgene);Acc:841482]
AT1G50640	ATERF3	ERF3	0.00600577	-0.254094	ethylene responsive element binding factor 3 [Source:NCBI gene (formerly Entrezgene);Acc:841486]
AT1G50660	NA	AT1G50660	0.012196	0.145173	actin cytoskeleton-regulatory complex pan-like protein [Source:NCBI gene (formerly Entrezgene);Acc:841488]
AT1G50730	NA	AT1G50730	0.000134798	-0.299573
AT1G50740	NA	AT1G50740	0.0276575	-0.471848	Transmembrane proteins 14C [Source:NCBI gene (formerly Entrezgene);Acc:841496]
AT1G50745	NA	NA	0.000484725	-1.10902	NA
AT1G50830	NA	AT1G50830	0.0118953	-0.42939	Aminotransferase-like, plant mobile domain family protein [Source:NCBI gene (formerly Entrezgene);Acc:841505]
AT1G50940	ETFALPHA	ETFALPHA	0.0290565	-0.214558	electron transfer flavoprotein alpha [Source:NCBI gene (formerly Entrezgene);Acc:841516]
AT1G50970	NA	AT1G50970	6.60102e-13	-0.731771	Membrane trafficking VPS53 family protein [Source:NCBI gene (formerly Entrezgene);Acc:841519]
AT1G51060	HTA10	HTA10	5.67782e-08	0.436291	histone H2A 10 [Source:NCBI gene (formerly Entrezgene);Acc:841528]
AT1G51130	Nse4A	AT1G51130	2.09218e-06	-0.635946	Nse4, component of Smc5/6 DNA repair complex [Source:NCBI gene (formerly Entrezgene);Acc:841536]
AT1G51170	AGC2-3	UCN	0.00415619	0.388089	Protein kinase superfamily protein [Source:NCBI gene (formerly Entrezgene);Acc:841540]
AT1G51200	NA	AT1G51200	7.17294e-06	-0.317978	A20/AN1-like zinc finger family protein [Source:NCBI gene (formerly Entrezgene);Acc:841543]
AT1G51350	NA	AT1G51350	0.000561539	0.373133	ARM repeat superfamily protein [Source:NCBI gene (formerly Entrezgene);Acc:841558]
AT1G51380	NA	AT1G51380	0.000167312	0.64403	DEA(D/H)-box RNA helicase family protein [Source:NCBI gene (formerly Entrezgene);Acc:841562]
AT1G51400	NA	AT1G51400	3.59993e-14	-0.853994	Photosystem II 5 kD protein [Source:NCBI gene (formerly Entrezgene);Acc:841564]
AT1G51430	NA	AT1G51430	6.26061e-06	-0.527373	cTAGE family protein [Source:NCBI gene (formerly Entrezgene);Acc:841568]
AT1G51460	ABCG13	ABCG13	2.89116e-09	-0.428804	ABC-2 type transporter family protein [Source:NCBI gene (formerly Entrezgene);Acc:841571]
AT1G51510	Y14	Y14	1.51988e-05	0.308519	RNA-binding (RRM/RBD/RNP motifs) family protein [Source:NCBI gene (formerly Entrezgene);Acc:841576]
AT1G51540	NA	AT1G51540	0.0305708	0.20536	Galactose oxidase/kelch repeat superfamily protein [Source:NCBI gene (formerly Entrezgene);Acc:841579]
AT1G51590	MANIB	MNS1	4.13508e-05	0.332797	alpha-mannosidase 1 [Source:NCBI gene (formerly Entrezgene);Acc:841584]
AT1G51610	NA	AT1G51610	0.0041213	0.243098	Cation efflux family protein [Source:NCBI gene (formerly Entrezgene);Acc:841586]
AT1G51630	AtMSR2	MSR2	0.0275118	0.171169	O-fucosyltransferase family protein [Source:NCBI gene (formerly Entrezgene);Acc:841588]
AT1G51645	NA	NA	0.0183191	-0.339632	NA
AT1G51660	ATMEK4	MKK4	0.0105147	0.28306	mitogen-activated protein kinase kinase 4 [Source:NCBI gene (formerly Entrezgene);Acc:841591]
AT1G51680	4CL.1	4CL1	2.48551e-27	1.14611	4-coumarate:CoA ligase 1 [Source:NCBI gene (formerly Entrezgene);Acc:841593]
AT1G51710	ATUBP6	UBP6	0.0173975	0.169573	ubiquitin-specific protease 6 [Source:NCBI gene (formerly Entrezgene);Acc:841596]
AT1G51730	NA	AT1G51730	0.0450867	-0.159724	Ubiquitin-conjugating enzyme family protein [Source:NCBI gene (formerly Entrezgene);Acc:841598]
AT1G51760	IAR3	IAR3	4.65076e-09	0.412548	peptidase M20/M25/M40 family protein [Source:NCBI gene (formerly Entrezgene);Acc:841602]
AT1G51940	AtLYK3	LYK3	0.00105005	0.3028	protein kinase family protein / peptidoglycan-binding LysM domain-containing protein [Source:NCBI gene (formerly Entrezgene);Acc:841622]
AT1G51980	NA	AT1G51980	5.37905e-05	0.294123	Insulinase (Peptidase family M16) protein [Source:NCBI gene (formerly Entrezgene);Acc:841627]
AT1G52000	NA	AT1G52000	0.0209029	-0.178184	Mannose-binding lectin superfamily protein [Source:NCBI gene (formerly Entrezgene);Acc:841629]
AT1G52030	F-ATMBP	MBP2	2.59457e-29	0.861306	myrosinase-binding protein 2 [Source:NCBI gene (formerly Entrezgene);Acc:841632]
AT1G52040	ATMBP	MBP1	1.18098e-49	1.08706	myrosinase-binding protein 1 [Source:NCBI gene (formerly Entrezgene);Acc:841633]
AT1G52150	ATHB-15	ATHB-15	0.0148624	0.145501	Homeobox-leucine zipper family protein / lipid-binding START domain-containing protein [Source:NCBI gene (formerly Entrezgene);Acc:841645]
AT1G52155	NA	AT1G52155	0.0020996	-0.597627	transmembrane protein [Source:NCBI gene (formerly Entrezgene);Acc:841646]
AT1G52160	TRZ3	TRZ3	0.00210801	0.322623	tRNAse Z3 [Source:NCBI gene (formerly Entrezgene);Acc:841647]
AT1G52190	AtNPF1.2	AT1G52190	0.000859281	0.360566	Major facilitator superfamily protein [Source:NCBI gene (formerly Entrezgene);Acc:841649]
AT1G52220	CURT1C	AT1G52220	6.96489e-06	-0.45393	CURVATURE THYLAKOID protein [Source:NCBI gene (formerly Entrezgene);Acc:841652]
AT1G52280	AtRABG3d	RABG3d	7.08937e-06	0.496022	RAB GTPase homolog G3D [Source:NCBI gene (formerly Entrezgene);Acc:841658]
AT1G52360	NA	AT1G52360	0.0219694	0.140872	Coatomer, beta' subunit [Source:NCBI gene (formerly Entrezgene);Acc:841666]
AT1G52380	NA	AT1G52380	0.000823721	0.281976	NUP50 (Nucleoporin 50 kDa) protein [Source:NCBI gene (formerly Entrezgene);Acc:841668]
AT1G52400	ATBG1	BGLU18	3.12916e-46	1.37263	beta glucosidase 18 [Source:NCBI gene (formerly Entrezgene);Acc:841670]
AT1G52410	AtTSA1	TSA1	2.92012e-104	1.74633	TSK-associating protein 1 [Source:NCBI gene (formerly Entrezgene);Acc:841671]
AT1G52420	NA	AT1G52420	0.00630791	0.190188	UDP-Glycosyltransferase superfamily protein [Source:NCBI gene (formerly Entrezgene);Acc:841673]
AT1G52500	ATFPG-1	MMH-1	3.09035e-05	-0.321753	MUTM homolog-1 [Source:NCBI gene (formerly Entrezgene);Acc:841681]
AT1G52565	NA	AT1G52565	0.0106749	-0.558039	cytochrome P450 family protein [Source:NCBI gene (formerly Entrezgene);Acc:841688]
AT1G52590	NA	AT1G52590	0.0109061	-0.715713	Putative thiol-disulfide oxidoreductase DCC [Source:NCBI gene (formerly Entrezgene);Acc:841691]
AT1G52700	NA	AT1G52700	9.70805e-16	1.28178	alpha/beta-Hydrolases superfamily protein [Source:NCBI gene (formerly Entrezgene);Acc:841703]
AT1G52710	NA	AT1G52710	6.27818e-08	-0.945229	Rubredoxin-like superfamily protein [Source:NCBI gene (formerly Entrezgene);Acc:841704]
AT1G52720	NA		0.000196367	-0.364256
AT1G52740	H2A.Z	HTA9	6.61512e-08	-0.508043	histone H2A protein 9 [Source:NCBI gene (formerly Entrezgene);Acc:841707]
AT1G52750	NA	AT1G52750	0.000361395	1.1176	alpha/beta-Hydrolases superfamily protein [Source:NCBI gene (formerly Entrezgene);Acc:841708]
AT1G52870	NA	AT1G52870	0.0219694	-0.460368	Peroxisomal membrane 22 kDa (Mpv17/PMP22) family protein [Source:NCBI gene (formerly Entrezgene);Acc:841720]
AT1G52905	NA	AT1G52905	0.0471726	-0.240002
AT1G52930	atBRX1-2	AT1G52930	3.08968e-06	0.462058	Ribosomal RNA processing Brix domain protein [Source:NCBI gene (formerly Entrezgene);Acc:841726]
AT1G53035	NA	AT1G53035	1.32257e-05	0.681399	transmembrane protein [Source:NCBI gene (formerly Entrezgene);Acc:841737]
AT1G53040	NA	AT1G53040	1.15424e-05	0.351157	tRNA (met) cytidine acetyltransferase, putative (DUF616) [Source:NCBI gene (formerly Entrezgene);Acc:841738]
AT1G53050	NA	AT1G53050	0.00255662	0.225186	Protein kinase superfamily protein [Source:NCBI gene (formerly Entrezgene);Acc:841739]
AT1G53060	NA	AT1G53060	2.03928e-18	1.61342	Legume lectin family protein [Source:NCBI gene (formerly Entrezgene);Acc:841740]
AT1G53070	NA	AT1G53070	8.50333e-22	0.902354	Legume lectin family protein [Source:NCBI gene (formerly Entrezgene);Acc:841741]
AT1G53130	GRI	GRI	2.35205e-08	1.552	Stigma-specific Stig1 family protein [Source:NCBI gene (formerly Entrezgene);Acc:841747]
AT1G53160	FTM6	SPL4	3.30891e-06	-0.394344	squamosa promoter binding protein-like 4 [Source:NCBI gene (formerly Entrezgene);Acc:841749]
AT1G53170	ATERF-8	ERF8	1.86913e-05	-0.415085
AT1G53180	NA	AT1G53180	0.00238243	-0.419023
AT1G53190	CTL01	AT1G53190	8.52786e-06	-0.588552	RING/U-box superfamily protein [Source:NCBI gene (formerly Entrezgene);Acc:841753]
AT1G53210	AtNCL	AT1G53210	1.23104e-06	-0.335391	sodium/calcium exchanger family protein / calcium-binding EF hand family protein [Source:NCBI gene (formerly Entrezgene);Acc:841755]
AT1G53230	TCP3	TCP3	0.0239468	0.270228	TEOSINTE BRANCHED 1, cycloidea and PCF transcription factor 3 [Source:NCBI gene (formerly Entrezgene);Acc:841756]
AT1G53240	mMDH1	mMDH1	6.48469e-07	0.451757	Lactate/malate dehydrogenase family protein [Source:NCBI gene (formerly Entrezgene);Acc:841757]
AT1G53280	AtDJ1B	DJ1B	9.74639e-05	-0.357238	Class I glutamine amidotransferase-like superfamily protein [Source:NCBI gene (formerly Entrezgene);Acc:841762]
AT1G53300	TTL1	TTL1	0.000630668	0.320461	tetratricopetide-repeat thioredoxin-like 1 [Source:NCBI gene (formerly Entrezgene);Acc:841764]
AT1G53310	ATPEPC1	PPC1	2.50072e-06	0.32617	phosphoenolpyruvate carboxylase 1 [Source:NCBI gene (formerly Entrezgene);Acc:841765]
AT1G53320	AtTLP7	TLP7	0.00650046	-0.274179	tubby like protein 7 [Source:NCBI gene (formerly Entrezgene);Acc:841766]
AT1G53440	NA	AT1G53440	0.000337161	-0.292033	Leucine-rich repeat transmembrane protein kinase [Source:NCBI gene (formerly Entrezgene);Acc:841779]
AT1G53490	HEI10	HEI10	0.0348323	-0.181345	RING/U-box superfamily protein [Source:NCBI gene (formerly Entrezgene);Acc:841784]
AT1G53500	ATMUM4	MUM4	3.96674e-05	0.413963	NAD-dependent epimerase/dehydratase family protein [Source:NCBI gene (formerly Entrezgene);Acc:841785]
AT1G53520	AtFAP3	FAP3	0.0258729	-0.207638	Chalcone-flavanone isomerase family protein [Source:NCBI gene (formerly Entrezgene);Acc:841787]
AT1G53580	ETHE1	GLY3	0.00744435	-0.386045	glyoxalase II 3 [Source:NCBI gene (formerly Entrezgene);Acc:841793]
AT1G53645	NA	AT1G53645	0.000195545	0.318527	hydroxyproline-rich glycoprotein family protein [Source:NCBI gene (formerly Entrezgene);Acc:841801]
AT1G53710	NA	AT1G53710	0.00133214	-0.303232	Calcineurin-like metallo-phosphoesterase superfamily protein [Source:NCBI gene (formerly Entrezgene);Acc:841809]
AT1G53750	RPT1A	RPT1A	2.38918e-06	0.332309	regulatory particle triple-A 1A [Source:NCBI gene (formerly Entrezgene);Acc:841812]
AT1G53760	NA	AT1G53760	0.0216918	0.251239	K+-H+ exchange-like protein [Source:NCBI gene (formerly Entrezgene);Acc:841813]
AT1G53770	NA	AT1G53770	0.0309513	-0.237871	O-fucosyltransferase family protein [Source:NCBI gene (formerly Entrezgene);Acc:841814]
AT1G53780	NA	AT1G53780	4.22998e-15	-0.491868	26S proteasome regulatory complex ATPase [Source:NCBI gene (formerly Entrezgene);Acc:841815]
AT1G53790	NA	AT1G53790	0.000328792	-0.800225	F-box and associated interaction domains-containing protein [Source:NCBI gene (formerly Entrezgene);Acc:841816]
AT1G53850	ATPAE1	PAE1	0.0320359	0.191303	20S proteasome alpha subunit E1 [Source:NCBI gene (formerly Entrezgene);Acc:841822]
AT1G53887	NA	AT1G53887	0.00483296	0.787814
AT1G53910	ERF74	RAP2.12	0.00111702	0.245203	related to AP2 12 [Source:NCBI gene (formerly Entrezgene);Acc:841829]
AT1G53920	GLIP5	GLIP5	0.0188734	0.400776	GDSL-motif lipase 5 [Source:NCBI gene (formerly Entrezgene);Acc:841830]
AT1G54010	GLL23	AT1G54010	8.98903e-11	1.02362	GDSL-like Lipase/Acylhydrolase superfamily protein [Source:NCBI gene (formerly Entrezgene);Acc:841839]
AT1G54020	NA	AT1G54020	7.95774e-116	1.58805	GDSL-like Lipase/Acylhydrolase superfamily protein [Source:NCBI gene (formerly Entrezgene);Acc:841840]
AT1G54030	ERMO3	MVP1	8.4851e-23	0.684311	GDSL-like Lipase/Acylhydrolase superfamily protein [Source:NCBI gene (formerly Entrezgene);Acc:841841]
AT1G54040	ESP	ESP	1.76944e-09	0.796122	epithiospecifier protein [Source:NCBI gene (formerly Entrezgene);Acc:841842]
AT1G54050	HSP17.4B	AT1G54050	0.000414581	-0.714612	HSP20-like chaperones superfamily protein [Source:NCBI gene (formerly Entrezgene);Acc:841843]
AT1G54060	ASIL1	ASIL1	0.0378666	-0.174363	6B-interacting protein 1-like 1 [Source:NCBI gene (formerly Entrezgene);Acc:841844]
AT1G54090	ATEXO70D2	EXO70D2	0.0438025	0.232372	exocyst subunit exo70 family protein D2 [Source:NCBI gene (formerly Entrezgene);Acc:841847]
AT1G54115	ATCCX4	CCX4	0.0309457	-0.253895	cation calcium exchanger 4 [Source:NCBI gene (formerly Entrezgene);Acc:841851]
AT1G54160	NF-YA5	NF-YA5	0.000287959	-0.543097	nuclear factor Y, subunit A5 [Source:NCBI gene (formerly Entrezgene);Acc:841856]
AT1G54210	APG12	ATG12A	0.0357814	-0.348366	Ubiquitin-like superfamily protein [Source:NCBI gene (formerly Entrezgene);Acc:841861]
AT1G54217	NA	AT1G54217	0.0160113	-0.328216	Ribosomal protein L18ae family [Source:NCBI gene (formerly Entrezgene);Acc:2745829]
AT1G54220	mtE2-3	AT1G54220	0.0370467	0.268493	Dihydrolipoamide acetyltransferase, long form protein [Source:NCBI gene (formerly Entrezgene);Acc:841863]
AT1G54270	EIF4A-2	EIF4A-2	0.0082238	0.263228	eif4a-2 [Source:NCBI gene (formerly Entrezgene);Acc:841868]
AT1G54280	ALA6	AT1G54280	5.32476e-05	-1.77323	ATPase E1-E2 type family protein / haloacid dehalogenase-like hydrolase family protein [Source:NCBI gene (formerly Entrezgene);Acc:841869]
AT1G54290	NA	AT1G54290	0.0117362	-0.37526	Translation initiation factor SUI1 family protein [Source:NCBI gene (formerly Entrezgene);Acc:841870]
AT1G54370	ATNHX5	NHX5	0.00728104	-0.18904	sodium hydrogen exchanger 5 [Source:NCBI gene (formerly Entrezgene);Acc:841878]
AT1G54380	GEMIN2	AT1G54380	0.027887	-0.192102	spliceosome protein-like protein [Source:NCBI gene (formerly Entrezgene);Acc:841879]
AT1G54385	SINE1	AT1G54385	0.000455239	0.378201	ARM repeat superfamily protein [Source:NCBI gene (formerly Entrezgene);Acc:841880]
AT1G54410	AtHIRD11	AT1G54410	0.0146074	0.149457	dehydrin family protein [Source:NCBI gene (formerly Entrezgene);Acc:841883]
AT1G54490	AIN1	XRN4	0.0279465	0.139904	exoribonuclease 4 [Source:NCBI gene (formerly Entrezgene);Acc:841891]
AT1G54570	PES1	PES1	3.37656e-05	0.503401	Esterase/lipase/thioesterase family protein [Source:NCBI gene (formerly Entrezgene);Acc:841899]
AT1G54580	ACP2	ACP2	0.00279651	0.199739	acyl carrier protein 2 [Source:NCBI gene (formerly Entrezgene);Acc:841900]
AT1G54610	NA	AT1G54610	0.00236881	0.226543	Protein kinase superfamily protein [Source:NCBI gene (formerly Entrezgene);Acc:841903]
AT1G54690	G-H2AX	GAMMA-H2AX	0.00102402	0.259785	gamma histone [Source:NCBI gene (formerly Entrezgene);Acc:841910]
AT1G54730	NA	AT1G54730	8.81598e-16	-0.765038	Major facilitator superfamily protein [Source:NCBI gene (formerly Entrezgene);Acc:841914]
AT1G54740	NA	AT1G54740	0.000122481	-0.912401	FANTASTIC four-like protein (DUF3049) [Source:NCBI gene (formerly Entrezgene);Acc:841915]
AT1G54960	ANP2	NP2	0.000120822	0.393853	NPK1-related protein kinase 2 [Source:NCBI gene (formerly Entrezgene);Acc:841937]
AT1G54990	AXR4	AXR4	4.28517e-05	0.32618	alpha/beta-Hydrolases superfamily protein [Source:NCBI gene (formerly Entrezgene);Acc:841941]
AT1G55000	NA	AT1G55000	2.29177e-14	-0.784768	peptidoglycan-binding LysM domain-containing protein [Source:NCBI gene (formerly Entrezgene);Acc:841942]
AT1G55020	ATLOX1	LOX1	0.0468661	0.240056	lipoxygenase 1 [Source:NCBI gene (formerly Entrezgene);Acc:841944]
AT1G55040	OZ2	AT1G55040	0.00813632	0.29627	zinc finger (Ran-binding) family protein [Source:NCBI gene (formerly Entrezgene);Acc:841947]
AT1G55110	AtIDD7	IDD7	0.00572549	-0.185968	indeterminate(ID)-domain 7 [Source:NCBI gene (formerly Entrezgene);Acc:841954]
AT1G55120	AtcwINV3	FRUCT5	0.0319147	-0.274436	beta-fructofuranosidase 5 [Source:NCBI gene (formerly Entrezgene);Acc:841955]
AT1G55152	NA	AT1G55152	0.00379762	-0.536289
AT1G55200	NA	AT1G55200	0.000251126	0.362962	kinase with adenine nucleotide alpha hydrolases-like domain-containing protein [Source:NCBI gene (formerly Entrezgene);Acc:841963]
AT1G55205	NA	AT1G55205	0.0124946	0.390923
AT1G55210	NA	AT1G55210	3.95614e-19	0.629605	Disease resistance-responsive (dirigent-like protein) family protein [Source:NCBI gene (formerly Entrezgene);Acc:841964]
AT1G55260	LTPG6	AT1G55260	5.00397e-07	0.379945	Bifunctional inhibitor/lipid-transfer protein/seed storage 2S albumin superfamily protein [Source:NCBI gene (formerly Entrezgene);Acc:841970]
AT1G55310	At-SCL33	SCL33	9.90487e-14	-0.548137	SC35-like splicing factor 33 [Source:NCBI gene (formerly Entrezgene);Acc:841976]
AT1G55320	AAE18	AAE18	0.000268191	0.416736	acyl-activating enzyme 18 [Source:NCBI gene (formerly Entrezgene);Acc:841977]
AT1G55325	GCT	GCT	0.0251481	0.154901	RNA polymerase II transcription mediator [Source:NCBI gene (formerly Entrezgene);Acc:841978]
AT1G55330	AGP21	AGP21	0.00212078	0.483803	arabinogalactan protein 21 [Source:NCBI gene (formerly Entrezgene);Acc:841979]
AT1G55450	NA	AT1G55450	0.00011153	-2.23676	S-adenosyl-L-methionine-dependent methyltransferases superfamily protein [Source:NCBI gene (formerly Entrezgene);Acc:841992]
AT1G55500	ECT4	ECT4	1.03011e-06	0.544016	evolutionarily conserved C-terminal region 4 [Source:NCBI gene (formerly Entrezgene);Acc:841997]
AT1G55510	BCDH	BCDH BETA1	0.00131162	-0.323047	branched-chain alpha-keto acid decarboxylase E1 beta subunit [Source:NCBI gene (formerly Entrezgene);Acc:841998]
AT1G55520	ATTBP2	TBP2	0.0198772	-0.191172	TATA binding protein 2 [Source:NCBI gene (formerly Entrezgene);Acc:841999]
AT1G55530	BTL06	AT1G55530	3.75821e-07	-0.614867	RING/U-box superfamily protein [Source:NCBI gene (formerly Entrezgene);Acc:842000]
AT1G55560	sks14	sks14	1.99073e-13	-1.88399	SKU5 similar 14 [Source:NCBI gene (formerly Entrezgene);Acc:842005]
AT1G55590	NA	AT1G55590	0.00214496	-0.33549	RNI-like superfamily protein [Source:NCBI gene (formerly Entrezgene);Acc:842008]
AT1G55670	PSAG	PSAG	3.744e-14	-0.593713	photosystem I subunit G [Source:NCBI gene (formerly Entrezgene);Acc:842016]
AT1G55675	NA	AT1G55675	0.000335888	-0.822682	transmembrane protein [Source:NCBI gene (formerly Entrezgene);Acc:2745832]
AT1G55690	NA	AT1G55690	3.55737e-07	0.430803	Sec14p-like phosphatidylinositol transfer family protein [Source:NCBI gene (formerly Entrezgene);Acc:842018]
AT1G55740	AtSIP1	SIP1	7.90106e-32	-3.50777	seed imbibition 1 [Source:NCBI gene (formerly Entrezgene);Acc:842023]
AT1G55760	SIBP1	AT1G55760	0.0162952	0.42588	BTB/POZ domain-containing protein [Source:NCBI gene (formerly Entrezgene);Acc:842025]
AT1G55810	UCK3	UKL3	2.23107e-07	0.49697	uridine kinase-like 3 [Source:NCBI gene (formerly Entrezgene);Acc:842031]
AT1G55850	ATCSLE1	CSLE1	7.791e-11	-0.781575	cellulose synthase like E1 [Source:NCBI gene (formerly Entrezgene);Acc:842035]
AT1G55870	AHG2	AHG2	0.00105988	0.310247	Polynucleotidyl transferase, ribonuclease H-like superfamily protein [Source:NCBI gene (formerly Entrezgene);Acc:842037]
AT1G55880	NA	AT1G55880	4.17177e-05	-0.395884	Pyridoxal-5'-phosphate-dependent enzyme family protein [Source:NCBI gene (formerly Entrezgene);Acc:842038]
AT1G55900	EMB1860	TIM50	0.00926779	0.197675	Haloacid dehalogenase-like hydrolase (HAD) superfamily protein [Source:NCBI gene (formerly Entrezgene);Acc:842040]
AT1G55915	WSS1A	AT1G55915	0.016687	0.480575	zinc ion binding protein [Source:NCBI gene (formerly Entrezgene);Acc:842042]
AT1G56020	NA	AT1G56020	0.0118738	0.401603	serine/arginine repetitive matrix-like protein [Source:NCBI gene (formerly Entrezgene);Acc:842053]
AT1G56090	NA	AT1G56090	0.0190268	-0.39703	Tetratricopeptide repeat (TPR)-like superfamily protein [Source:NCBI gene (formerly Entrezgene);Acc:842061]
AT1G56110	NOP56	NOP56	2.03697e-05	0.395382	NOP56-like pre RNA processing ribonucleoprotein [Source:NCBI gene (formerly Entrezgene);Acc:842063]
AT1G56140	NA	AT1G56140	0.0270987	-0.27283	Leucine-rich repeat transmembrane protein kinase [Source:NCBI gene (formerly Entrezgene);Acc:842066]
AT1G56170	ATHAP5B	NF-YC2	2.13045e-10	-0.556203	nuclear factor Y, subunit C2 [Source:NCBI gene (formerly Entrezgene);Acc:842070]
AT1G56200	EMB1303	EMB1303	2.07289e-12	-1.0099	embryo defective 1303 [Source:NCBI gene (formerly Entrezgene);Acc:842073]
AT1G56220	NA	AT1G56220	3.35054e-09	-1.68187	Dormancy/auxin associated family protein [Source:NCBI gene (formerly Entrezgene);Acc:842075]
AT1G56280	ATDIL9	DI19	2.85112e-31	-0.851657	drought-induced 19 [Source:NCBI gene (formerly Entrezgene);Acc:842081]
AT1G56300	DjC53	AT1G56300	0.0323584	-0.258587	Chaperone DnaJ-domain superfamily protein [Source:NCBI gene (formerly Entrezgene);Acc:842083]
AT1G56330	ATSAR1	SAR1B	8.37157e-28	0.641515	secretion-associated RAS 1B [Source:NCBI gene (formerly Entrezgene);Acc:842086]
AT1G56340	AtCRT1a	CRT1a	2.35977e-21	0.722568	calreticulin 1a [Source:NCBI gene (formerly Entrezgene);Acc:842087]
AT1G56360	ATPAP6	PAP6	4.84769e-10	-8.24117	purple acid phosphatase 6 [Source:NCBI gene (formerly Entrezgene);Acc:842090]
AT1G56450	MUD1	PBG1	0.0124946	0.182739	20S proteasome beta subunit G1 [Source:NCBI gene (formerly Entrezgene);Acc:842098]
AT1G56460	IES2C	AT1G56460	0.000142715	-0.393187	HIT zinc finger and PAPA-1-like domain-containing protein [Source:NCBI gene (formerly Entrezgene);Acc:842099]
AT1G56510	ADR2	WRR4	0.000422664	-1.59215	Disease resistance protein (TIR-NBS-LRR class) [Source:NCBI gene (formerly Entrezgene);Acc:842104]
AT1G56580	SVB	SVB	4.50171e-12	0.628314	plant/protein (Protein of unknown function, DUF538) [Source:NCBI gene (formerly Entrezgene);Acc:842112]
AT1G56612	NA	NA	0.00361931	-0.386459	NA
AT1G56720	NA	AT1G56720	4.61883e-12	-0.491408	Protein kinase superfamily protein [Source:NCBI gene (formerly Entrezgene);Acc:842128]
AT1G57540	NA	AT1G57540	0.00460846	-0.361398	40S ribosomal protein [Source:NCBI gene (formerly Entrezgene);Acc:842129]
AT1G57660	NA	AT1G57660	0.00108014	0.230489	Translation protein SH3-like family protein [Source:NCBI gene (formerly Entrezgene);Acc:842142]
AT1G57680	Cand1	Cand1	8.48529e-13	0.52852	plasminogen activator inhibitor [Source:NCBI gene (formerly Entrezgene);Acc:842144]
AT1G57700	NA	AT1G57700	0.00724534	0.349757	Protein kinase superfamily protein [Source:NCBI gene (formerly Entrezgene);Acc:842146]
AT1G57720	NA	AT1G57720	9.69287e-05	-0.231568	Translation elongation factor EF1B, gamma chain [Source:NCBI gene (formerly Entrezgene);Acc:842147]
AT1G57750	CYP96A15	CYP96A15	4.59124e-05	1.20929	cytochrome P450, family 96, subfamily A, polypeptide 15 [Source:NCBI gene (formerly Entrezgene);Acc:842150]
AT1G57820	ORTH2	VIM1	0.00116576	0.205722	Zinc finger (C3HC4-type RING finger) family protein [Source:NCBI gene (formerly Entrezgene);Acc:842157]
AT1G58030	AtCAT2	CAT2	1.08166e-10	-0.756387	cationic amino acid transporter 2 [Source:NCBI gene (formerly Entrezgene);Acc:842170]
AT1G58080	ATATP-PRT1	ATP-PRT1	0.00276074	0.264024	ATP phosphoribosyl transferase 1 [Source:NCBI gene (formerly Entrezgene);Acc:842175]
AT1G58150	NA	AT1G58150	0.0377117	-0.550217	phosphoglycerate kinase [Source:NCBI gene (formerly Entrezgene);Acc:842182]
AT1G58180	ATBCA6	BCA6	0.000545352	-1.04252	beta carbonic anhydrase 6 [Source:NCBI gene (formerly Entrezgene);Acc:842185]
AT1G58235	NA	AT1G58235	1.26858e-06	-0.697353
AT1G58290	AtHEMA1	HEMA1	6.74341e-08	-0.600799	Glutamyl-tRNA reductase family protein [Source:NCBI gene (formerly Entrezgene);Acc:842198]
AT1G58360	AAP1	AAP1	0.000220254	-0.363945	amino acid permease 1 [Source:NCBI gene (formerly Entrezgene);Acc:842205]
AT1G58380	XW6	XW6	0.00229822	0.28652	Ribosomal protein S5 family protein [Source:NCBI gene (formerly Entrezgene);Acc:842207]
AT1G58430	RXF26	RXF26	2.50021e-07	0.97947	GDSL-like Lipase/Acylhydrolase family protein [Source:NCBI gene (formerly Entrezgene);Acc:842212]
AT1G58440	DRY2	XF1	0.0132337	0.288898	FAD/NAD(P)-binding oxidoreductase family protein [Source:NCBI gene (formerly Entrezgene);Acc:842213]
AT1G58460	NA	AT1G58460	0.00279967	0.73208
AT1G58470	ATRBP1	RBP1	0.000690138	-0.323681	RNA-binding protein 1 [Source:NCBI gene (formerly Entrezgene);Acc:842216]
AT1G59520	CW7	CW7	0.0135334	-0.234531	CW7 [Source:NCBI gene (formerly Entrezgene);Acc:842242]
AT1G59540	ZCF125	ZCF125	0.000367474	0.337765	P-loop containing nucleoside triphosphate hydrolases superfamily protein [Source:NCBI gene (formerly Entrezgene);Acc:842245]
AT1G59580	ATMPK2	MPK2	0.00170959	-0.454904	mitogen-activated 2 [Source:NCBI gene (formerly Entrezgene);Acc:842248]
AT1G59620	CW9	NA	7.92335e-06	-0.785728	NA
AT1G59710	NA	AT1G59710	0.00092386	0.516107	actin cross-linking protein (DUF569) [Source:NCBI gene (formerly Entrezgene);Acc:842262]
AT1G59750	ARF1	ARF1	0.000647129	-0.183829	auxin response factor 1 [Source:NCBI gene (formerly Entrezgene);Acc:842268]
AT1G59830	PP2A-1	PP2A-1	0.00444823	-0.30414	protein phosphatase 2A-2 [Source:NCBI gene (formerly Entrezgene);Acc:842276]
AT1G59840	CCB4	CCB4	0.00817242	-0.308807	cofactor assembly of complex C [Source:NCBI gene (formerly Entrezgene);Acc:842278]
AT1G59860	HSP17.6A	AT1G59860	4.55043e-06	-4.32231	HSP20-like chaperones superfamily protein [Source:NCBI gene (formerly Entrezgene);Acc:842280]
AT1G59870	ABCG36	PEN3	0.000524426	-1.27834	ABC-2 and Plant PDR ABC-type transporter family protein [Source:NCBI gene (formerly Entrezgene);Acc:842281]
AT1G59890	SNL5	SNL5	1.95108e-06	0.335569	SIN3-like 5 [Source:NCBI gene (formerly Entrezgene);Acc:842283]
AT1G59900	AT-E1	E1 ALPHA	1.92153e-07	-0.436462	pyruvate dehydrogenase complex E1 alpha subunit [Source:NCBI gene (formerly Entrezgene);Acc:842284]
AT1G59990	EMB3108	EMB3108	0.0118905	0.216457	DEA(D/H)-box RNA helicase family protein [Source:NCBI gene (formerly Entrezgene);Acc:842293]
AT1G60000	CP28A	AT1G60000	3.90316e-08	-0.552004	RNA-binding (RRM/RBD/RNP motifs) family protein [Source:NCBI gene (formerly Entrezgene);Acc:842294]
AT1G60010	NA	AT1G60010	0.000169197	-0.621272	D-ribose-binding periplasmic protein [Source:NCBI gene (formerly Entrezgene);Acc:842295]
AT1G60060	NA	AT1G60060	1.10715e-05	0.402138	Serine/threonine-protein kinase WNK (With No Lysine)-like protein [Source:NCBI gene (formerly Entrezgene);Acc:842300]
AT1G60070	AP1G1	AT1G60070	5.97955e-05	0.288711	Adaptor protein complex AP-1, gamma subunit [Source:NCBI gene (formerly Entrezgene);Acc:842301]
AT1G60140	ATTPS10	TPS10	6.54632e-06	-0.471653	trehalose phosphate synthase [Source:NCBI gene (formerly Entrezgene);Acc:842309]
AT1G60160	KT12	AT1G60160	2.27352e-15	-0.676946	Potassium transporter family protein [Source:NCBI gene (formerly Entrezgene);Acc:842311]
AT1G60200	RBM25	AT1G60200	0.00222073	-0.225191	splicing factor PWI domain-containing protein / RNA recognition motif (RRM)-containing protein [Source:NCBI gene (formerly Entrezgene);Acc:842315]
AT1G60270	BGLU6	BGLU6	2.72018e-07	1.12451	beta glucosidase 6 [Source:NCBI gene (formerly Entrezgene);Acc:3767579]
AT1G60390	PG1	PG1	1.52406e-09	0.788385	polygalacturonase 1 [Source:NCBI gene (formerly Entrezgene);Acc:842334]
AT1G60420	AtNRX1	AT1G60420	0.0362177	-0.157996	DC1 domain-containing protein [Source:NCBI gene (formerly Entrezgene);Acc:842337]
AT1G60590	NA	AT1G60590	0.0109379	-0.766544	Pectin lyase-like superfamily protein [Source:NCBI gene (formerly Entrezgene);Acc:842353]
AT1G60630	NA	AT1G60630	3.66618e-07	0.782957	Leucine-rich repeat protein kinase family protein [Source:NCBI gene (formerly Entrezgene);Acc:842357]
AT1G60640	NA	AT1G60640	0.0471726	0.241887	stress response protein [Source:NCBI gene (formerly Entrezgene);Acc:842358]
AT1G60730	NA	AT1G60730	0.0159794	-0.506809	NAD(P)-linked oxidoreductase superfamily protein [Source:NCBI gene (formerly Entrezgene);Acc:842367]
AT1G60780	AP1M2	HAP13	0.000196367	0.250918	Clathrin adaptor complexes medium subunit family protein [Source:NCBI gene (formerly Entrezgene);Acc:842372]
AT1G60790	TBL2	TBL2	0.0190092	0.249936	trichome birefringence-like protein (DUF828) [Source:NCBI gene (formerly Entrezgene);Acc:842373]
AT1G60810	ACLA-2	ACLA-2	0.0152589	0.163683	ATP-citrate lyase A-2 [Source:NCBI gene (formerly Entrezgene);Acc:842375]
AT1G60850	AAC42	ATRPAC42	0.0237409	0.239186	DNA-directed RNA polymerase family protein [Source:NCBI gene (formerly Entrezgene);Acc:842377]
AT1G60860	AGD2	AGD2	0.000142089	-0.259122	ARF-GAP domain 2 [Source:NCBI gene (formerly Entrezgene);Acc:842378]
AT1G60870	MEE9	MEE9	0.000515103	-0.28375	maternal effect embryo arrest 9 [Source:NCBI gene (formerly Entrezgene);Acc:842379]
AT1G60890	PIP5K8	AT1G60890	0.00660652	0.228467	Phosphatidylinositol-4-phosphate 5-kinase family protein [Source:NCBI gene (formerly Entrezgene);Acc:842381]
AT1G60900	ATU2AF65B	AT1G60900	0.0354936	-0.137702	U2 snRNP auxilliary factor, large subunit, splicing factor [Source:NCBI gene (formerly Entrezgene);Acc:842382]
AT1G60960	ATIRT3	IRT3	6.1338e-21	-1.06784	iron regulated transporter 3 [Source:NCBI gene (formerly Entrezgene);Acc:842387]
AT1G61100	NA	AT1G61100	0.0124367	0.22762	disease resistance protein (TIR class) [Source:NCBI gene (formerly Entrezgene);Acc:842403]
AT1G61140	EDA16	EDA16	0.000216488	0.321214	SNF2 domain-containing protein / helicase domain-containing protein / zinc finger protein-like protein [Source:NCBI gene (formerly Entrezgene);Acc:842407]
AT1G61170	NA	AT1G61170	0.0167735	-0.280394
AT1G61180	UNI	AT1G61180	0.00136607	-0.235189	LRR and NB-ARC domains-containing disease resistance protein [Source:NCBI gene (formerly Entrezgene);Acc:842411]
AT1G61215	BRD4	BRD4	3.347e-05	-0.675477	bromodomain 4 [Source:NCBI gene (formerly Entrezgene);Acc:2745841]
AT1G61310	NA	AT1G61310	0.0333914	-0.222776	LRR and NB-ARC domains-containing disease resistance protein [Source:NCBI gene (formerly Entrezgene);Acc:842425]
AT1G61400	NA	AT1G61400	0.00520811	0.481976	S-locus lectin protein kinase family protein [Source:NCBI gene (formerly Entrezgene);Acc:842434]
AT1G61450	NA	AT1G61450	1.84154e-05	-0.49873	CAP-gly domain linker [Source:NCBI gene (formerly Entrezgene);Acc:842439]
AT1G61520	LHCA3	LHCA3	2.69887e-12	-0.616198	PSI type III chlorophyll a/b-binding protein [Source:NCBI gene (formerly Entrezgene);Acc:842446]
AT1G61580	ARP2	RPL3B	3.19399e-07	0.579761	R-protein L3 B [Source:NCBI gene (formerly Entrezgene);Acc:842454]
AT1G61620	CSU1	AT1G61620	0.000548906	-0.291713	phosphoinositide binding protein [Source:NCBI gene (formerly Entrezgene);Acc:842458]
AT1G61640	NA	AT1G61640	8.35105e-08	0.605187	Protein kinase superfamily protein [Source:NCBI gene (formerly Entrezgene);Acc:842460]
AT1G61660	AtbHLH112	AT1G61660	0.000229322	0.600952	basic helix-loop-helix (bHLH) DNA-binding superfamily protein [Source:NCBI gene (formerly Entrezgene);Acc:842462]
AT1G61730	NA	AT1G61730	3.85208e-06	0.327344	DNA-binding storekeeper protein-related transcriptional regulator [Source:NCBI gene (formerly Entrezgene);Acc:842470]
AT1G61770	NA	AT1G61770	0.0054212	0.250219	Chaperone DnaJ-domain superfamily protein [Source:NCBI gene (formerly Entrezgene);Acc:842474]
AT1G61790	ARTUMES	AT1G61790	2.55566e-06	0.317181	Oligosaccharyltransferase complex/magnesium transporter family protein [Source:NCBI gene (formerly Entrezgene);Acc:842476]
AT1G61800	ATGPT2	GPT2	4.16143e-23	2.00789	glucose-6-phosphate/phosphate translocator 2 [Source:NCBI gene (formerly Entrezgene);Acc:842477]
AT1G61870	PPR336	PPR336	0.0163915	0.207981	pentatricopeptide repeat 336 [Source:NCBI gene (formerly Entrezgene);Acc:842484]
AT1G61930	S40-6	AT1G61930	7.03659e-08	1.11735	senescence regulator (Protein of unknown function, DUF584) [Source:NCBI gene (formerly Entrezgene);Acc:842488]
AT1G61960	mTERF28	AT1G61960	0.0437544	0.296941	Mitochondrial transcription termination factor family protein [Source:NCBI gene (formerly Entrezgene);Acc:842491]
AT1G61970	mTERF29	AT1G61970	5.94911e-07	-0.606687	Mitochondrial transcription termination factor family protein [Source:NCBI gene (formerly Entrezgene);Acc:842492]
AT1G62020	alpha1-COP	AT1G62020	0.022904	0.154309	Coatomer, alpha subunit [Source:NCBI gene (formerly Entrezgene);Acc:842497]
AT1G62030	NA	AT1G62030	0.0223966	-0.233157	Cysteine/Histidine-rich C1 domain family protein [Source:NCBI gene (formerly Entrezgene);Acc:842498]
AT1G62040	ATG8C	ATG8C	6.04186e-08	-0.618667	Ubiquitin-like superfamily protein [Source:NCBI gene (formerly Entrezgene);Acc:842499]
AT1G62110	mTERF31	AT1G62110	0.0215067	0.35143	Mitochondrial transcription termination factor family protein [Source:NCBI gene (formerly Entrezgene);Acc:842507]
AT1G62150	mTERF20	AT1G62150	0.0387139	0.277702	Mitochondrial transcription termination factor family protein [Source:NCBI gene (formerly Entrezgene);Acc:842511]
AT1G62180	APR2	APR2	0.0195825	0.263654	5'adenylylphosphosulfate reductase 2 [Source:NCBI gene (formerly Entrezgene);Acc:842514]
AT1G62200	AtNPF8.5	PTR6	0.0213486	-0.392717	Major facilitator superfamily protein [Source:NCBI gene (formerly Entrezgene);Acc:842516]
AT1G62310	JMJ29	AT1G62310	3.56756e-10	-0.479839	transcription factor jumonji (jmjC) domain-containing protein [Source:NCBI gene (formerly Entrezgene);Acc:842529]
AT1G62330	NA	AT1G62330	0.000741875	0.266656	O-fucosyltransferase family protein [Source:NCBI gene (formerly Entrezgene);Acc:842531]
AT1G62350	NA	AT1G62350	0.0069522	0.487207	Pentatricopeptide repeat (PPR) superfamily protein [Source:NCBI gene (formerly Entrezgene);Acc:842533]
AT1G62360	BUM	STM	0.00549943	0.241638	KNOX/ELK homeobox transcription factor [Source:NCBI gene (formerly Entrezgene);Acc:842534]
AT1G62380	ACO2	ACO2	0.0148681	0.233641	ACC oxidase 2 [Source:NCBI gene (formerly Entrezgene);Acc:842536]
AT1G62480	NA	AT1G62480	4.18348e-05	1.44262	Vacuolar calcium-binding protein-like protein [Source:NCBI gene (formerly Entrezgene);Acc:842545]
AT1G62500	DEG27	AT1G62500	0.00684624	0.292333	Bifunctional inhibitor/lipid-transfer protein/seed storage 2S albumin superfamily protein [Source:NCBI gene (formerly Entrezgene);Acc:842547]
AT1G62540	FMO	FMO GS-OX2	0.00195673	0.516299	flavin-monooxygenase glucosinolate S-oxygenase 2 [Source:NCBI gene (formerly Entrezgene);Acc:842551]
AT1G62570	FMO	FMO GS-OX4	0.028753	-1.29568	flavin-monooxygenase glucosinolate S-oxygenase 4 [Source:NCBI gene (formerly Entrezgene);Acc:842554]
AT1G62640	KAS	KAS III	0.000263057	0.307305	3-ketoacyl-acyl carrier protein synthase III [Source:NCBI gene (formerly Entrezgene);Acc:842561]
AT1G62790	LTPG7	AT1G62790	2.2956e-06	0.802868	Bifunctional inhibitor/lipid-transfer protein/seed storage 2S albumin superfamily protein [Source:NCBI gene (formerly Entrezgene);Acc:842578]
AT1G62870	NA	AT1G62870	6.11125e-14	0.572911
AT1G62920	NA	AT1G62920	0.0448859	-0.437599	proteasome maturation factor [Source:NCBI gene (formerly Entrezgene);Acc:842593]
AT1G62940	ACOS5	ACOS5	2.70126e-06	-10.824	acyl-CoA synthetase 5 [Source:NCBI gene (formerly Entrezgene);Acc:842596]
AT1G62950	NA	AT1G62950	0.00380024	0.34559	leucine-rich repeat transmembrane protein kinase family protein [Source:NCBI gene (formerly Entrezgene);Acc:842597]
AT1G62970	SDJ3	AT1G62970	0.0484654	-0.152253	Chaperone DnaJ-domain superfamily protein [Source:NCBI gene (formerly Entrezgene);Acc:842599]
AT1G63000	NRS/ER	NRS/ER	0.0178997	0.2396	nucleotide-rhamnose synthase/epimerase-reductase [Source:NCBI gene (formerly Entrezgene);Acc:842603]
AT1G63010	PHT5;1	AT1G63010	0.000305106	0.246635	Major Facilitator Superfamily with SPX (SYG1/Pho81/XPR1) domain-containing protein [Source:NCBI gene (formerly Entrezgene);Acc:842604]
AT1G63100	SCL28	AT1G63100	2.75962e-06	0.427885	GRAS family transcription factor [Source:NCBI gene (formerly Entrezgene);Acc:842613]
AT1G63180	UGE3	UGE3	1.54731e-07	-1.73463	UDP-D-glucose/UDP-D-galactose 4-epimerase 3 [Source:NCBI gene (formerly Entrezgene);Acc:842622]
AT1G63240	RMB1	AT1G63240	8.82998e-07	-0.470353
AT1G63250	NA	AT1G63250	0.00640534	0.326779	DEA(D/H)-box RNA helicase family protein [Source:NCBI gene (formerly Entrezgene);Acc:842631]
AT1G63420	NA	AT1G63420	0.0178797	-0.243953	O-glucosyltransferase-like protein (DUF821) [Source:NCBI gene (formerly Entrezgene);Acc:842648]
AT1G63480	AHL12	AT1G63480	0.0360822	-0.140955	AT hook motif DNA-binding family protein [Source:NCBI gene (formerly Entrezgene);Acc:842654]
AT1G63650	AtEGL3	EGL3	5.83821e-12	0.905667	basic helix-loop-helix (bHLH) DNA-binding superfamily protein [Source:NCBI gene (formerly Entrezgene);Acc:842669]
AT1G63660	NA	AT1G63660	0.0498147	0.171876	GMP synthase (glutamine-hydrolyzing), putative / glutamine amidotransferase [Source:NCBI gene (formerly Entrezgene);Acc:842670]
AT1G63670	TRM12	TRM12	5.49253e-09	0.369921
AT1G63680	APG13	MURE	0.0227218	0.168765	ALBINO OR PALE-GREEN 13 [Source:NCBI gene (formerly Entrezgene);Acc:842672]
AT1G63690	ATSPPL2	SPPL2	7.15079e-10	-0.375288	SIGNAL PEPTIDE PEPTIDASE-LIKE 2 [Source:NCBI gene (formerly Entrezgene);Acc:842673]
AT1G63800	UBC5	UBC5	7.45003e-06	-0.555138	ubiquitin-conjugating enzyme 5 [Source:NCBI gene (formerly Entrezgene);Acc:842683]
AT1G63810	NA	AT1G63810	0.000135586	0.347171	nucleolar protein [Source:NCBI gene (formerly Entrezgene);Acc:842684]
AT1G63860	NA	AT1G63860	0.000107587	-1.24683	Disease resistance protein (TIR-NBS-LRR class) family [Source:NCBI gene (formerly Entrezgene);Acc:3767624]
AT1G63880	NA	AT1G63880	0.000558202	-0.607135	Disease resistance protein (TIR-NBS-LRR class) family [Source:NCBI gene (formerly Entrezgene);Acc:842692]
AT1G63980	NA	AT1G63980	4.91912e-05	-0.2604	D111/G-patch domain-containing protein [Source:NCBI gene (formerly Entrezgene);Acc:842701]
AT1G64090	RTN3	RTNLB3	2.81262e-06	0.310089	Reticulan like protein B3 [Source:NCBI gene (formerly Entrezgene);Acc:842713]
AT1G64200	VHA-E3	VHA-E3	6.17102e-19	1.15366	vacuolar H+-ATPase subunit E [Source:NCBI gene (formerly Entrezgene);Acc:842725]
AT1G64230	UBC28	UBC28	3.04517e-17	-0.740377	ubiquitin-conjugating enzyme 28 [Source:NCBI gene (formerly Entrezgene);Acc:842728]
AT1G64330	NA	AT1G64330	1.49891e-07	0.443931	myosin heavy chain-like protein [Source:NCBI gene (formerly Entrezgene);Acc:842739]
AT1G64355	NA	AT1G64355	0.00762678	-0.287404	1-acyl-sn-glycerol-3-phosphate acyltransferase [Source:NCBI gene (formerly Entrezgene);Acc:842742]
AT1G64390	AtGH9C2	GH9C2	3.46837e-10	0.542245	glycosyl hydrolase 9C2 [Source:NCBI gene (formerly Entrezgene);Acc:842747]
AT1G64400	LACS3	LACS3	0.00338829	0.690839	AMP-dependent synthetase and ligase family protein [Source:NCBI gene (formerly Entrezgene);Acc:842748]
AT1G64450	NA	AT1G64450	0.00472839	0.399215	Glycine-rich protein family [Source:NCBI gene (formerly Entrezgene);Acc:842753]
AT1G64510	PRPS6	AT1G64510	0.0034124	-0.223164	Translation elongation factor EF1B/ribosomal protein S6 family protein [Source:NCBI gene (formerly Entrezgene);Acc:842759]
AT1G64520	RPN12a	RPN12a	8.08691e-05	0.277006	regulatory particle non-ATPase 12A [Source:NCBI gene (formerly Entrezgene);Acc:842760]
AT1G64600	NA	AT1G64600	0.0433918	0.232731	copper ion binding / methyltransferase [Source:NCBI gene (formerly Entrezgene);Acc:842768]
AT1G64640	AtENODL8	ENODL8	8.61391e-07	0.740612	early nodulin-like protein 8 [Source:NCBI gene (formerly Entrezgene);Acc:842772]
AT1G64650	NA	AT1G64650	0.0309327	0.196025	Major facilitator superfamily protein [Source:NCBI gene (formerly Entrezgene);Acc:842773]
AT1G64720	CP5	CP5	1.13868e-40	-1.17015	Polyketide cyclase/dehydrase and lipid transport superfamily protein [Source:NCBI gene (formerly Entrezgene);Acc:842780]
AT1G64740	TUA1	TUA1	0.0104086	-0.250989	alpha-1 tubulin [Source:NCBI gene (formerly Entrezgene);Acc:842782]
AT1G64750	ATDSS1(I)	DSS1(I)	0.0124167	-0.263632	deletion of SUV3 suppressor 1(I) [Source:NCBI gene (formerly Entrezgene);Acc:842783]
AT1G64760	ZET	AT1G64760	4.52678e-05	0.362579	O-Glycosyl hydrolases family 17 protein [Source:NCBI gene (formerly Entrezgene);Acc:842784]
AT1G64780	AMT1;2	AMT1;2	0.000936289	-1.4601	ammonium transporter 1;2 [Source:NCBI gene (formerly Entrezgene);Acc:842786]
AT1G64790	GCN1	ILA	1.95863e-07	0.336442	ILITYHIA [Source:NCBI gene (formerly Entrezgene);Acc:842787]
AT1G64795	NA	NA	0.000324504	-1.27727	NA
AT1G64860	RPOD1	SIGA	0.000139005	-0.354143	sigma factor A [Source:NCBI gene (formerly Entrezgene);Acc:842794]
AT1G64880	NA	AT1G64880	5.09136e-06	0.318817	Ribosomal protein S5 family protein [Source:NCBI gene (formerly Entrezgene);Acc:842796]
AT1G64950	CYP89A5	CYP89A5	7.61206e-07	0.604124	cytochrome P450, family 89, subfamily A, polypeptide 5 [Source:NCBI gene (formerly Entrezgene);Acc:842803]
AT1G65030	NA	AT1G65030	0.000212595	0.359601	Transducin/WD40 repeat-like superfamily protein [Source:NCBI gene (formerly Entrezgene);Acc:842811]
AT1G65040	AtHrd1B	Hrd1B	0.0388171	0.180219	RING/U-box superfamily protein [Source:NCBI gene (formerly Entrezgene);Acc:842812]
AT1G65060	4CL3	4CL3	1.15142e-32	1.03718	4-coumarate:CoA ligase 3 [Source:NCBI gene (formerly Entrezgene);Acc:842814]
AT1G65230	NA	AT1G65230	1.29804e-05	-0.579188	transmembrane protein, putative (DUF2358) [Source:NCBI gene (formerly Entrezgene);Acc:842830]
AT1G65280	NA	AT1G65280	0.00442272	-0.208949	DNAJ heat shock N-terminal domain-containing protein [Source:NCBI gene (formerly Entrezgene);Acc:842835]
AT1G65290	mtACP2	mtACP2	0.0153917	0.158793	mitochondrial acyl carrier protein 2 [Source:NCBI gene (formerly Entrezgene);Acc:842836]
AT1G65295	NA	AT1G65295	4.21973e-06	0.379353	ubiquitin carboxyl-terminal hydrolase [Source:NCBI gene (formerly Entrezgene);Acc:842837]
AT1G65370	NA	AT1G65370	2.26882e-10	-0.336967	TRAF-like family protein [Source:NCBI gene (formerly Entrezgene);Acc:842848]
AT1G65470	FAS1	FAS1	0.00987704	0.282789	chromatin assembly factor-1 (FASCIATA1) (FAS1) [Source:NCBI gene (formerly Entrezgene);Acc:842858]
AT1G65540	AtLETM2	LETM2	0.044754	0.166012	LETM1-like protein [Source:NCBI gene (formerly Entrezgene);Acc:842865]
AT1G65580	FRA3	FRA3	0.00334276	0.20727	Endonuclease/exonuclease/phosphatase family protein [Source:NCBI gene (formerly Entrezgene);Acc:842869]
AT1G65590	ATHEX1	HEXO3	1.12483e-05	-0.401779	beta-hexosaminidase 3 [Source:NCBI gene (formerly Entrezgene);Acc:842871]
AT1G65650	UCH2	UCH2	0.0303776	0.174234	Peptidase C12, ubiquitin carboxyl-terminal hydrolase 1 [Source:NCBI gene (formerly Entrezgene);Acc:842876]
AT1G65660	SMP1	SMP1	0.000563014	-0.386852	Pre-mRNA splicing Prp18-interacting factor [Source:NCBI gene (formerly Entrezgene);Acc:842877]
AT1G65710	NA	AT1G65710	0.000274425	0.429377	serine/arginine repetitive matrix-like protein [Source:NCBI gene (formerly Entrezgene);Acc:842882]
AT1G65720	NA	AT1G65720	0.00338185	-0.20408	transmembrane protein [Source:NCBI gene (formerly Entrezgene);Acc:842883]
AT1G65840	ATPAO4	PAO4	0.00114959	0.324846	polyamine oxidase 4 [Source:NCBI gene (formerly Entrezgene);Acc:842894]
AT1G65890	AAE12	AAE12	5.74966e-35	2.64175	acyl activating enzyme 12 [Source:NCBI gene (formerly Entrezgene);Acc:842901]
AT1G65900	NA	AT1G65900	3.00251e-13	0.57767	plant/protein [Source:NCBI gene (formerly Entrezgene);Acc:842902]
AT1G65920	NA	AT1G65920	5.00842e-06	0.45157	Regulator of chromosome condensation (RCC1) family with FYVE zinc finger domain-containing protein [Source:NCBI gene (formerly Entrezgene);Acc:842904]
AT1G65930	cICDH	cICDH	0.0368614	-0.163894	cytosolic NADP+-dependent isocitrate dehydrogenase [Source:NCBI gene (formerly Entrezgene);Acc:842905]
AT1G65960	GAD2	GAD2	8.24062e-11	0.462771	glutamate decarboxylase 2 [Source:NCBI gene (formerly Entrezgene);Acc:842908]
AT1G66050	ORTH5	VIM2	0.0305985	-0.570237	Zinc finger (C3HC4-type RING finger) family protein [Source:NCBI gene (formerly Entrezgene);Acc:842919]
AT1G66070	NA	AT1G66070	4.32512e-05	0.408997	Translation initiation factor eIF3 subunit [Source:NCBI gene (formerly Entrezgene);Acc:842921]
AT1G66130	NA	AT1G66130	0.00153367	-0.681757	NAD(P)-binding Rossmann-fold superfamily protein [Source:NCBI gene (formerly Entrezgene);Acc:842927]
AT1G66180	NA	AT1G66180	0.000129606	-0.296266	Eukaryotic aspartyl protease family protein [Source:NCBI gene (formerly Entrezgene);Acc:842933]
AT1G66200	ATGSR2	GSR2	0.00109284	-0.508613
AT1G66250	NA	AT1G66250	2.21263e-05	0.341652	O-Glycosyl hydrolases family 17 protein [Source:NCBI gene (formerly Entrezgene);Acc:842942]
AT1G66350	RGL	RGL1	3.93372e-10	0.688679	RGA-like 1 [Source:NCBI gene (formerly Entrezgene);Acc:842953]
AT1G66430	FRK3	AT1G66430	1.80777e-05	0.342814	pfkB-like carbohydrate kinase family protein [Source:NCBI gene (formerly Entrezgene);Acc:842961]
AT1G66460	NA	AT1G66460	0.00160757	-8.39737	Protein kinase superfamily protein [Source:NCBI gene (formerly Entrezgene);Acc:842964]
AT1G66500	NA	AT1G66500	3.56378e-05	-0.953382	Pre-mRNA cleavage complex II [Source:NCBI gene (formerly Entrezgene);Acc:842968]
AT1G66530	NA	AT1G66530	0.01833	0.164062	Arginyl-tRNA synthetase, class Ic [Source:NCBI gene (formerly Entrezgene);Acc:842971]
AT1G66670	CLPP3	CLPP3	0.00151532	0.258513	CLP protease proteolytic subunit 3 [Source:NCBI gene (formerly Entrezgene);Acc:842985]
AT1G66730	AtLIG6	LIG6	5.64567e-11	-0.445616	DNA LIGASE 6 [Source:NCBI gene (formerly Entrezgene);Acc:842991]
AT1G66760	NA	AT1G66760	0.00254411	-0.495659	MATE efflux family protein [Source:NCBI gene (formerly Entrezgene);Acc:842994]
AT1G66810	AtC3H14	AT1G66810	0.0127509	-0.851035	Zinc finger C-x8-C-x5-C-x3-H type family protein [Source:NCBI gene (formerly Entrezgene);Acc:842999]
AT1G66900	ABAPT7	AT1G66900	0.0136862	-0.2934	alpha/beta-Hydrolases superfamily protein [Source:NCBI gene (formerly Entrezgene);Acc:843008]
AT1G66970	GDPDL1	SVL2	1.43423e-14	-1.51844	SHV3-like 2 [Source:NCBI gene (formerly Entrezgene);Acc:843015]
AT1G66980	GDPDL2	SNC4	2.40176e-11	-0.650495	suppressor of npr1-1 constitutive 4 [Source:NCBI gene (formerly Entrezgene);Acc:843016]
AT1G67035	NA	AT1G67035	0.0179693	0.468668	homeobox Hox-B3-like protein [Source:NCBI gene (formerly Entrezgene);Acc:843023]
AT1G67090	RBCS1A	RBCS1A	9.31517e-07	-0.472765	ribulose bisphosphate carboxylase small chain 1A [Source:NCBI gene (formerly Entrezgene);Acc:843029]
AT1G67120	AtMDN1	AT1G67120	0.000512541	0.254138	midasin-like protein [Source:NCBI gene (formerly Entrezgene);Acc:843032]
AT1G67140	SWEETIE	SWEETIE	0.0108385	0.165413	HEAT repeat-containing protein [Source:NCBI gene (formerly Entrezgene);Acc:843034]
AT1G67180	STUbL2	AT1G67180	0.0244797	0.350416	zinc finger (C3HC4-type RING finger) family protein / BRCT domain-containing protein [Source:NCBI gene (formerly Entrezgene);Acc:843038]
AT1G67250	UMP1a	AT1G67250	0.000440443	0.298469	Proteasome maturation factor UMP1 [Source:NCBI gene (formerly Entrezgene);Acc:843045]
AT1G67280	AtGLYI6	AT1G67280	1.38804e-05	-0.413315	Glyoxalase/Bleomycin resistance protein/Dioxygenase superfamily protein [Source:NCBI gene (formerly Entrezgene);Acc:843048]
AT1G67300	NA	AT1G67300	0.0207137	0.176699	Major facilitator superfamily protein [Source:NCBI gene (formerly Entrezgene);Acc:843050]
AT1G67310	NA	AT1G67310	1.02133e-06	-0.379806	Calmodulin-binding transcription activator protein with CG-1 and Ankyrin domain [Source:NCBI gene (formerly Entrezgene);Acc:843051]
AT1G67340	NA	AT1G67340	0.0118134	-0.264087	HCP-like superfamily protein with MYND-type zinc finger [Source:NCBI gene (formerly Entrezgene);Acc:843055]
AT1G67360	LDAP1	AT1G67360	0.00264043	0.269615	Rubber elongation factor protein (REF) [Source:NCBI gene (formerly Entrezgene);Acc:843057]
AT1G67370	ASY1	ASY1	9.87768e-09	-1.68557	DNA-binding HORMA family protein [Source:NCBI gene (formerly Entrezgene);Acc:843058]
AT1G67400	ELMOD_C	AT1G67400	0.0168049	-0.445305	ELMO/CED-12 family protein [Source:NCBI gene (formerly Entrezgene);Acc:843060]
AT1G67430	NA	AT1G67430	8.14159e-06	0.282795	Ribosomal protein L22p/L17e family protein [Source:NCBI gene (formerly Entrezgene);Acc:843063]
AT1G67530	PUB7	AT1G67530	0.0124367	-0.330367	ARM repeat superfamily protein [Source:NCBI gene (formerly Entrezgene);Acc:843074]
AT1G67560	ATLOX6	LOX6	0.00387197	0.284871	PLAT/LH2 domain-containing lipoxygenase family protein [Source:NCBI gene (formerly Entrezgene);Acc:843077]
AT1G67580	CDKG2	AT1G67580	0.00500929	-0.234578	Protein kinase superfamily protein [Source:NCBI gene (formerly Entrezgene);Acc:843079]
AT1G67600	NA	AT1G67600	0.0466177	-0.441071	Acid phosphatase/vanadium-dependent haloperoxidase-related protein [Source:NCBI gene (formerly Entrezgene);Acc:843081]
AT1G67680	NA	AT1G67680	4.41318e-05	0.28391	SRP72 RNA-binding domain-containing protein [Source:NCBI gene (formerly Entrezgene);Acc:843093]
AT1G67700	HHL1	AT1G67700	1.50127e-06	-0.430236	multidrug resistance protein [Source:NCBI gene (formerly Entrezgene);Acc:843095]
AT1G67720	NA	AT1G67720	0.000190502	0.344628	Leucine-rich repeat protein kinase family protein [Source:NCBI gene (formerly Entrezgene);Acc:843097]
AT1G67730	ATKCR1	KCR1	0.0310214	0.153184	beta-ketoacyl reductase 1 [Source:NCBI gene (formerly Entrezgene);Acc:843098]
AT1G67740	PSBY	PSBY	0.00141474	-0.296842	photosystem II BY [Source:NCBI gene (formerly Entrezgene);Acc:843099]
AT1G67760	NA	AT1G67760	0.000367726	0.64264	TCP-1/cpn60 chaperonin family protein [Source:NCBI gene (formerly Entrezgene);Acc:843101]
AT1G67770	TEL2	TEL2	0.000398383	-0.609816	terminal EAR1-like 2 [Source:NCBI gene (formerly Entrezgene);Acc:843102]
AT1G67792	NA	NA	0.0322412	-0.264214	NA
AT1G67830	ATFXG1	FXG1	1.6598e-06	0.341019	alpha-fucosidase 1 [Source:NCBI gene (formerly Entrezgene);Acc:843109]
AT1G67870	NA	AT1G67870	0.00342322	-2.95726	glycine-rich protein [Source:NCBI gene (formerly Entrezgene);Acc:843115]
AT1G67930	COG5	AT1G67930	0.00153756	0.325086	Golgi transport complex protein-like protein [Source:NCBI gene (formerly Entrezgene);Acc:843121]
AT1G67950	BPL2	AT1G67950	0.0275289	0.265143	RNA-binding (RRM/RBD/RNP motifs) family protein [Source:NCBI gene (formerly Entrezgene);Acc:843123]
AT1G67990	ATTSM1	TSM1	2.51289e-11	-8.95601	S-adenosyl-L-methionine-dependent methyltransferases superfamily protein [Source:NCBI gene (formerly Entrezgene);Acc:843127]
AT1G68010	ATHPR1	HPR	1.19501e-12	-1.14625	hydroxypyruvate reductase [Source:NCBI gene (formerly Entrezgene);Acc:843129]
AT1G68020	ATTPS6	ATTPS6	1.02881e-05	-0.991167	UDP-Glycosyltransferase / trehalose-phosphatase family protein [Source:NCBI gene (formerly Entrezgene);Acc:843130]
AT1G68060	ATMAP70-1	MAP70-1	0.000196367	0.236259	microtubule-associated proteins 70-1 [Source:NCBI gene (formerly Entrezgene);Acc:843134]
AT1G68070	NA	AT1G68070	0.0347811	-0.22498	Zinc finger, C3HC4 type (RING finger) family protein [Source:NCBI gene (formerly Entrezgene);Acc:843135]
AT1G68130	AtIDD14	IDD14	0.00233671	0.713583	indeterminate(ID)-domain 14 [Source:NCBI gene (formerly Entrezgene);Acc:843141]
AT1G68140	NA	AT1G68140	1.48529e-07	-0.439013	zinc finger/BTB domain protein, putative (DUF1644) [Source:NCBI gene (formerly Entrezgene);Acc:843142]
AT1G68160	NA	AT1G68160	0.0246107	-0.265399	ZZ-type zinc finger protein, putative (DUF3755) [Source:NCBI gene (formerly Entrezgene);Acc:843144]
AT1G68190	BBX27	BBX27	2.59983e-17	-2.18567	B-box zinc finger family protein [Source:NCBI gene (formerly Entrezgene);Acc:843148]
AT1G68200	AtC3H15	AT1G68200	7.13439e-06	-1.87452	Zinc finger C-x8-C-x5-C-x3-H type family protein [Source:NCBI gene (formerly Entrezgene);Acc:843149]
AT1G68220	NA	AT1G68220	0.00112661	-0.244415	aerobic coproporphyrinogen-III oxidase (DUF1218) [Source:NCBI gene (formerly Entrezgene);Acc:843151]
AT1G68300	NA	AT1G68300	0.00012938	-0.490498	Adenine nucleotide alpha hydrolases-like superfamily protein [Source:NCBI gene (formerly Entrezgene);Acc:843159]
AT1G68310	AE7	AE7	0.0279862	0.220537	MIP18 family protein (DUF59) [Source:NCBI gene (formerly Entrezgene);Acc:843160]
AT1G68410	NA	AT1G68410	0.0016661	0.30769	Protein phosphatase 2C family protein [Source:NCBI gene (formerly Entrezgene);Acc:843170]
AT1G68440	NA	AT1G68440	2.04418e-15	-1.03514	transmembrane protein [Source:NCBI gene (formerly Entrezgene);Acc:843173]
AT1G68460	ATIPT1	IPT1	0.00636426	0.591871	isopentenyltransferase 1 [Source:NCBI gene (formerly Entrezgene);Acc:843175]
AT1G68480	JAG	JAG	0.0251517	0.238202	C2H2 and C2HC zinc fingers superfamily protein [Source:NCBI gene (formerly Entrezgene);Acc:843177]
AT1G68520	BBX14	BBX14	9.09316e-13	-2.5769	B-box type zinc finger protein with CCT domain-containing protein [Source:NCBI gene (formerly Entrezgene);Acc:843181]
AT1G68530	AtCER6	KCS6	0.000545629	0.29784	3-ketoacyl-CoA synthase 6 [Source:NCBI gene (formerly Entrezgene);Acc:843182]
AT1G68540	CCRL6	TKPR2	0.0293944	-1.36035	NAD(P)-binding Rossmann-fold superfamily protein [Source:NCBI gene (formerly Entrezgene);Acc:843183]
AT1G68620	NA	AT1G68620	0.0279404	-0.588081	alpha/beta-Hydrolases superfamily protein [Source:NCBI gene (formerly Entrezgene);Acc:843192]
AT1G68640	PAN	PAN	1.57884e-10	-0.563023	bZIP transcription factor family protein [Source:NCBI gene (formerly Entrezgene);Acc:843194]
AT1G68650	PML5	AT1G68650	4.28203e-05	0.404224	Uncharacterized protein family (UPF0016) [Source:NCBI gene (formerly Entrezgene);Acc:843195]
AT1G68660	AtClpS1	AT1G68660	0.00141208	-0.366913	Ribosomal protein L12/ ATP-dependent Clp protease adaptor protein ClpS family protein [Source:NCBI gene (formerly Entrezgene);Acc:843196]
AT1G68670	HHO2	AT1G68670	7.84196e-06	-0.598788	myb-like transcription factor family protein [Source:NCBI gene (formerly Entrezgene);Acc:843197]
AT1G68720	ATTADA	TADA	0.000162158	0.27003	tRNA arginine adenosine deaminase [Source:NCBI gene (formerly Entrezgene);Acc:843202]
AT1G68760	ATNUDT1	NUDX1	5.38999e-05	0.550663	nudix hydrolase 1 [Source:NCBI gene (formerly Entrezgene);Acc:843207]
AT1G68780	NA	AT1G68780	3.032e-10	0.644667	RNI-like superfamily protein [Source:NCBI gene (formerly Entrezgene);Acc:843209]
AT1G68790	CRWN3	LINC3	0.0205685	0.200381	little nuclei3 [Source:NCBI gene (formerly Entrezgene);Acc:843210]
AT1G68820	PPRT1	AT1G68820	0.00121417	-0.309131	Transmembrane Fragile-X-F-associated protein [Source:NCBI gene (formerly Entrezgene);Acc:843214]
AT1G68830	STN7	STN7	0.0404778	-0.300128	Serine/Threonine kinase domain protein [Source:NCBI gene (formerly Entrezgene);Acc:843215]
AT1G68870	ATSOFL2	SOFL2	2.29912e-12	0.966075	SOB five-like 2 [Source:NCBI gene (formerly Entrezgene);Acc:843219]
AT1G68872	NA	NA	0.00865569	-0.337172	NA
AT1G68980	NA	AT1G68980	0.00946417	0.334021	Tetratricopeptide repeat (TPR)-like superfamily protein [Source:NCBI gene (formerly Entrezgene);Acc:843231]
AT1G68990	MGP3	MGP3	0.0083635	0.221413	male gametophyte defective 3 [Source:NCBI gene (formerly Entrezgene);Acc:843232]
AT1G69040	ACR4	ACR4	0.00467043	0.279521	ACT domain repeat 4 [Source:NCBI gene (formerly Entrezgene);Acc:843236]
AT1G69070	NA	AT1G69070	0.000359904	0.282354	nucleolar-like protein [Source:NCBI gene (formerly Entrezgene);Acc:843239]
AT1G69200	FLN2	FLN2	0.00205028	0.317875	fructokinase-like protein [Source:NCBI gene (formerly Entrezgene);Acc:843251]
AT1G69220	SIK1	SIK1	0.00925615	-0.236786	Protein kinase superfamily protein [Source:NCBI gene (formerly Entrezgene);Acc:843253]
AT1G69250	AtG3BP-4	AT1G69250	0.0112143	0.194941	Nuclear transport factor 2 (NTF2) family protein with RNA binding (RRM-RBD-RNP motifs) domain-containing protein [Source:NCBI gene (formerly Entrezgene);Acc:843256]
AT1G69252	NA	NA	0.00494106	-1.28089	NA
AT1G69260	AFP1	AFP1	0.00452963	-1.28954	ABI five binding protein [Source:NCBI gene (formerly Entrezgene);Acc:843257]
AT1G69270	AtRPK1	RPK1	0.000308273	-0.610941	receptor-like protein kinase 1 [Source:NCBI gene (formerly Entrezgene);Acc:843258]
AT1G69370	AtCM3	CM3	0.00232263	0.295249	chorismate mutase 3 [Source:NCBI gene (formerly Entrezgene);Acc:843269]
AT1G69410	ATELF5A-3	ELF5A-3	0.00484486	-0.32975	eukaryotic elongation factor 5A-3 [Source:NCBI gene (formerly Entrezgene);Acc:843273]
AT1G69420	NA	AT1G69420	6.44619e-08	0.345746	DHHC-type zinc finger family protein [Source:NCBI gene (formerly Entrezgene);Acc:843274]
AT1G69440	AGO7	AGO7	0.00100747	0.292573	Argonaute family protein [Source:NCBI gene (formerly Entrezgene);Acc:843276]
AT1G69480	NA	AT1G69480	0.000279396	-2.70206	EXS (ERD1/XPR1/SYG1) family protein [Source:NCBI gene (formerly Entrezgene);Acc:843280]
AT1G69490	ANAC029	NAP	0.000654369	-4.07637	NAC-like, activated by AP3/PI [Source:NCBI gene (formerly Entrezgene);Acc:843282]
AT1G69500	CYP704B1	CYP704B1	3.83648e-05	-8.79894	cytochrome P450, family 704, subfamily B, polypeptide 1 [Source:NCBI gene (formerly Entrezgene);Acc:843283]
AT1G69510	NA	AT1G69510	4.33234e-05	-0.321126	cAMP-regulated phosphoprotein 19-related protein [Source:NCBI gene (formerly Entrezgene);Acc:843284]
AT1G69530	AT-EXP1	EXPA1	3.42264e-09	-0.632843	expansin A1 [Source:NCBI gene (formerly Entrezgene);Acc:843288]
AT1G69570	CDF5	AT1G69570	0.000225184	-0.947179	Dof-type zinc finger DNA-binding family protein [Source:NCBI gene (formerly Entrezgene);Acc:843293]
AT1G69572	NA	NA	3.32124e-06	-1.25532	NA
AT1G69610	NA	AT1G69610	0.000108805	0.548887	zinc finger FYVE domain protein, putative (DUF1666) [Source:NCBI gene (formerly Entrezgene);Acc:843297]
AT1G69690	AtTCP15	TCP15	0.0359052	0.193796	TCP family transcription factor [Source:NCBI gene (formerly Entrezgene);Acc:843305]
AT1G69750	ATCOX19-2	COX19-2	4.22866e-08	-0.589332	cytochrome c oxidase 19-2 [Source:NCBI gene (formerly Entrezgene);Acc:843311]
AT1G69770	CMT3	CMT3	0.00427907	0.234581	chromomethylase 3 [Source:NCBI gene (formerly Entrezgene);Acc:843313]
AT1G69780	ATHB13	ATHB13	3.95276e-05	0.339712	Homeobox-leucine zipper protein family [Source:NCBI gene (formerly Entrezgene);Acc:843314]
AT1G69840	AtHIR1	AT1G69840	0.00199579	-0.407241	SPFH/Band 7/PHB domain-containing membrane-associated protein family [Source:NCBI gene (formerly Entrezgene);Acc:843320]
AT1G69850	AIT1	NRT1:2	0.000190712	-1.24636	nitrate transporter 1:2 [Source:NCBI gene (formerly Entrezgene);Acc:843321]
AT1G69910	NA	AT1G69910	0.0268052	0.215396	Protein kinase superfamily protein [Source:NCBI gene (formerly Entrezgene);Acc:843327]
AT1G69935	SHW1	SHW1	0.00122168	-0.51584	short hypocotyl in white light1 [Source:NCBI gene (formerly Entrezgene);Acc:843330]
AT1G70070	115J-4A	EMB25	0.00973277	0.228441	DEAD/DEAH box helicase [Source:NCBI gene (formerly Entrezgene);Acc:843343]
AT1G70090	GATL9	LGT8	0.0288423	0.257872	glucosyl transferase family 8 [Source:NCBI gene (formerly Entrezgene);Acc:843345]
AT1G70160	NA	AT1G70160	3.60079e-06	-0.304221	zinc finger MYND domain protein [Source:NCBI gene (formerly Entrezgene);Acc:843352]
AT1G70180	NA	AT1G70180	0.00126585	-0.283032	Sterile alpha motif (SAM) domain-containing protein [Source:NCBI gene (formerly Entrezgene);Acc:843354]
AT1G70290	ATTPS8	TPS8	0.000127568	-1.93174	trehalose-6-phosphatase synthase S8 [Source:NCBI gene (formerly Entrezgene);Acc:843365]
AT1G70300	KUP6	KUP6	0.000785742	-0.626994	K+ uptake permease 6 [Source:NCBI gene (formerly Entrezgene);Acc:843366]
AT1G70310	SPDS2	SPDS2	0.00728104	-0.26126	spermidine synthase 2 [Source:NCBI gene (formerly Entrezgene);Acc:843367]
AT1G70340	CORD5	AT1G70340	0.00611182	0.364337	dicer-like protein (DUF936) [Source:NCBI gene (formerly Entrezgene);Acc:843370]
AT1G70370	PG2	PG2	1.3905e-05	0.274105	polygalacturonase 2 [Source:NCBI gene (formerly Entrezgene);Acc:843373]
AT1G70410	ATBCA4	BCA4	8.53148e-07	-1.78775	beta carbonic anhydrase 4 [Source:NCBI gene (formerly Entrezgene);Acc:843377]
AT1G70520	ASG6	CRK2	0.000153749	-0.450587	cysteine-rich RLK (RECEPTOR-like protein kinase) 2 [Source:NCBI gene (formerly Entrezgene);Acc:843389]
AT1G70530	CRK3	CRK3	0.0040439	0.214843	cysteine-rich RLK (RECEPTOR-like protein kinase) 3 [Source:NCBI gene (formerly Entrezgene);Acc:843390]
AT1G70550	NA	AT1G70550	0.0266208	0.269317	NEP-interacting protein, putative (DUF239) [Source:NCBI gene (formerly Entrezgene);Acc:843392]
AT1G70560	CKRC1	TAA1	0.0258255	0.194042	tryptophan aminotransferase of Arabidopsis 1 [Source:NCBI gene (formerly Entrezgene);Acc:843393]
AT1G70580	AOAT2	AOAT2	0.000891472	-0.426396	alanine-2-oxoglutarate aminotransferase 2 [Source:NCBI gene (formerly Entrezgene);Acc:843395]
AT1G70590	NA	AT1G70590	0.00399246	-0.406756	F-box family protein [Source:NCBI gene (formerly Entrezgene);Acc:843396]
AT1G70600	NA	AT1G70600	0.000224147	0.262263	Ribosomal protein L18e/L15 superfamily protein [Source:NCBI gene (formerly Entrezgene);Acc:843397]
AT1G70620	NA	AT1G70620	2.06037e-15	-0.462827	cyclin-like protein [Source:NCBI gene (formerly Entrezgene);Acc:843399]
AT1G70690	HWI1	HWI1	0.000723202	-0.829938	Receptor-like protein kinase-related family protein [Source:NCBI gene (formerly Entrezgene);Acc:843406]
AT1G70700	JAZ9	TIFY7	5.5816e-20	0.640855	TIFY domain/Divergent CCT motif family protein [Source:NCBI gene (formerly Entrezgene);Acc:843407]
AT1G70710	ATGH9B1	GH9B1	9.44231e-06	-0.305674	glycosyl hydrolase 9B1 [Source:NCBI gene (formerly Entrezgene);Acc:843408]
AT1G70730	PGM2	PGM2	0.0430621	-0.160574	Phosphoglucomutase/phosphomannomutase family protein [Source:NCBI gene (formerly Entrezgene);Acc:843410]
AT1G70770	NA	AT1G70770	0.00262037	0.272354	transmembrane protein (Protein of unknown function DUF2359, transmembrane) [Source:NCBI gene (formerly Entrezgene);Acc:843414]
AT1G70780	NA	AT1G70780	1.56105e-08	0.661527
AT1G70800	CAR6	EHB1	8.61391e-07	1.16218	Calcium-dependent lipid-binding (CaLB domain) family protein [Source:NCBI gene (formerly Entrezgene);Acc:843417]
AT1G70820	NA	AT1G70820	3.7747e-05	0.710497	phosphoglucomutase, putative / glucose phosphomutase [Source:NCBI gene (formerly Entrezgene);Acc:843419]
AT1G70830	MLP28	MLP28	1.40121e-05	-0.220817	MLP-like protein 28 [Source:NCBI gene (formerly Entrezgene);Acc:843420]
AT1G70940	ATPIN3	PIN3	0.000597145	0.624979	Auxin efflux carrier family protein [Source:NCBI gene (formerly Entrezgene);Acc:843432]
AT1G71010	FAB1C	FAB1C	8.61508e-05	0.272152	FORMS APLOID AND BINUCLEATE CELLS 1C [Source:NCBI gene (formerly Entrezgene);Acc:843440]
AT1G71030	ATMYBL2	MYBL2	2.05831e-05	-4.00902	MYB-like 2 [Source:NCBI gene (formerly Entrezgene);Acc:843443]
AT1G71040	LPR2	LPR2	0.000550696	-0.717762	Cupredoxin superfamily protein [Source:NCBI gene (formerly Entrezgene);Acc:843444]
AT1G71070	NA	AT1G71070	6.822e-09	0.417783	Core-2/I-branching beta-1,6-N-acetylglucosaminyltransferase family protein [Source:NCBI gene (formerly Entrezgene);Acc:843447]
AT1G71100	RSW10	RSW10	0.0266042	0.235886	Ribose 5-phosphate isomerase, type A protein [Source:NCBI gene (formerly Entrezgene);Acc:843450]
AT1G71110	NA	AT1G71110	0.0134258	0.276691	transmembrane protein [Source:NCBI gene (formerly Entrezgene);Acc:843451]
AT1G71130	AtERF070	CRF8	0.0142618	-0.447191	Integrase-type DNA-binding superfamily protein [Source:NCBI gene (formerly Entrezgene);Acc:843453]
AT1G71140	DTX14	AT1G71140	0.00294909	0.949665	MATE efflux family protein [Source:NCBI gene (formerly Entrezgene);Acc:843454]
AT1G71190	SAG18	SAG18	3.83298e-05	-0.497675	senescence associated 18 [Source:NCBI gene (formerly Entrezgene);Acc:843459]
AT1G71200	bHLH160	AT1G71200	4.71814e-17	-4.10625	basic helix-loop-helix (bHLH) DNA-binding superfamily protein [Source:NCBI gene (formerly Entrezgene);Acc:843460]
AT1G71210	NA	AT1G71210	3.58722e-06	0.430411	Pentatricopeptide repeat (PPR) superfamily protein [Source:NCBI gene (formerly Entrezgene);Acc:843461]
AT1G71220	EBS1	EBS1	8.35431e-08	0.354217	EMS-MUTAGENIZED BRI1 SUPPRESSOR 1 [Source:NCBI gene (formerly Entrezgene);Acc:843462]
AT1G71340	AtGDPD4	GDPD4	1.30489e-19	-0.886533	PLC-like phosphodiesterases superfamily protein [Source:NCBI gene (formerly Entrezgene);Acc:843475]
AT1G71528	NA	NA	7.70524e-05	-0.344629	NA
AT1G71691	NA	AT1G71691	3.53279e-09	-1.38717	GDSL-like Lipase/Acylhydrolase superfamily protein [Source:NCBI gene (formerly Entrezgene);Acc:843496]
AT1G71695	NA	AT1G71695	1.29187e-15	-0.506364	Peroxidase superfamily protein [Source:NCBI gene (formerly Entrezgene);Acc:843498]
AT1G71720	BSF	PDE338	0.00458234	-0.235651	Nucleic acid-binding proteins superfamily [Source:NCBI gene (formerly Entrezgene);Acc:843502]
AT1G71780	NA	AT1G71780	0.0276974	0.24441	WD repeat protein [Source:NCBI gene (formerly Entrezgene);Acc:843508]
AT1G71790	AtCPB	CPB	1.88904e-09	-0.688597	Subunits of heterodimeric actin filament capping protein Capz superfamily [Source:NCBI gene (formerly Entrezgene);Acc:843509]
AT1G71800	CSTF64	CSTF64	2.18502e-06	0.439959	cleavage stimulating factor 64 [Source:NCBI gene (formerly Entrezgene);Acc:843510]
AT1G71820	SEC6	SEC6	0.009625	0.183009	SEC6 [Source:NCBI gene (formerly Entrezgene);Acc:843512]
AT1G71840	NA	AT1G71840	0.0112422	0.220922	transducin family protein / WD-40 repeat family protein [Source:NCBI gene (formerly Entrezgene);Acc:843514]
AT1G71850	NA	AT1G71850	0.016095	0.272974	Ubiquitin carboxyl-terminal hydrolase family protein [Source:NCBI gene (formerly Entrezgene);Acc:843515]
AT1G71900	ENOR3L4	AT1G71900	0.00010692	0.30584	magnesium transporter, putative (DUF803) [Source:NCBI gene (formerly Entrezgene);Acc:843521]
AT1G71940	NA	AT1G71940	0.0226866	0.274157	SNARE associated Golgi protein family [Source:NCBI gene (formerly Entrezgene);Acc:843525]
AT1G71990	ATFT4	FUT13	5.57774e-06	-0.605832	fucosyltransferase 13 [Source:NCBI gene (formerly Entrezgene);Acc:843530]
AT1G72030	GNAT10	AT1G72030	0.00654445	-0.544794	Acyl-CoA N-acyltransferases (NAT) superfamily protein [Source:NCBI gene (formerly Entrezgene);Acc:843534]
AT1G72040	AtdNK	dNK	1.23903e-05	0.242484	P-loop containing nucleoside triphosphate hydrolases superfamily protein [Source:NCBI gene (formerly Entrezgene);Acc:843535]
AT1G72070	NA	AT1G72070	6.48469e-07	-0.892845	Chaperone DnaJ-domain superfamily protein [Source:NCBI gene (formerly Entrezgene);Acc:843538]
AT1G72120	AtNPF5.14	AT1G72120	0.000281802	0.624507	Major facilitator superfamily protein [Source:NCBI gene (formerly Entrezgene);Acc:843543]
AT1G72180	CEPR2	AT1G72180	5.97502e-07	0.515834	Leucine-rich receptor-like protein kinase family protein [Source:NCBI gene (formerly Entrezgene);Acc:843550]
AT1G72250	MDKIN1	AT1G72250	0.02349	0.205398	Di-glucose binding protein with Kinesin motor domain-containing protein [Source:NCBI gene (formerly Entrezgene);Acc:843557]
AT1G72260	THI2.1	THI2.1	1.71471e-14	2.18877	thionin 2.1 [Source:NCBI gene (formerly Entrezgene);Acc:843558]
AT1G72270	HDP1	AT1G72270	0.0185768	0.518528	nucleolar pre-ribosomal-associated protein [Source:NCBI gene (formerly Entrezgene);Acc:843559]
AT1G72280	AERO1	ERO1	0.0169557	0.429225	endoplasmic reticulum oxidoreductins 1 [Source:NCBI gene (formerly Entrezgene);Acc:843560]
AT1G72290	AtWSCP	AT1G72290	0.0191583	0.712277	Kunitz family trypsin and protease inhibitor protein [Source:NCBI gene (formerly Entrezgene);Acc:843561]
AT1G72320	APUM23	PUM23	0.0040311	0.199341	pumilio 23 [Source:NCBI gene (formerly Entrezgene);Acc:843564]
AT1G72370	AP40	P40	0.0192376	0.18323	40s ribosomal protein SA [Source:NCBI gene (formerly Entrezgene);Acc:843569]
AT1G72410	NA	AT1G72410	0.0268964	-0.166481	COP1-interacting protein-like protein [Source:NCBI gene (formerly Entrezgene);Acc:843573]
AT1G72430	SAUR78	AT1G72430	0.0044853	0.98909	SAUR-like auxin-responsive protein family [Source:NCBI gene (formerly Entrezgene);Acc:843575]
AT1G72440	EDA25	EDA25	0.000551962	0.259445	CCAAT-binding factor [Source:NCBI gene (formerly Entrezgene);Acc:843576]
AT1G72450	JAZ6	JAZ6	1.71566e-65	1.08638	jasmonate-zim-domain protein 6 [Source:NCBI gene (formerly Entrezgene);Acc:843577]
AT1G72470	ATEXO70D1	EXO70D1	1.07963e-05	0.588767	exocyst subunit exo70 family protein D1 [Source:NCBI gene (formerly Entrezgene);Acc:843579]
AT1G72500	NA	AT1G72500	1.56514e-07	0.362847	inter alpha-trypsin inhibitor, heavy chain-like protein [Source:NCBI gene (formerly Entrezgene);Acc:843582]
AT1G72630	ELF4-L2	ELF4-L2	0.0125077	-0.350532	ELF4-like 2 [Source:NCBI gene (formerly Entrezgene);Acc:843595]
AT1G72640	NA	AT1G72640	0.000630989	-0.430248	NAD(P)-binding Rossmann-fold superfamily protein [Source:NCBI gene (formerly Entrezgene);Acc:843596]
AT1G72645	NA	AT1G72645	1.92323e-06	-0.853538	transmembrane protein [Source:NCBI gene (formerly Entrezgene);Acc:2745853]
AT1G72650	TRFL6	TRFL6	0.000452128	-0.338048	TRF-like 6 [Source:NCBI gene (formerly Entrezgene);Acc:843597]
AT1G72670	iqd8	iqd8	0.00200894	0.245241	IQ-domain 8 [Source:NCBI gene (formerly Entrezgene);Acc:843599]
AT1G72680	ATCAD1	CAD1	6.67973e-05	-0.508518	cinnamyl-alcohol dehydrogenase [Source:NCBI gene (formerly Entrezgene);Acc:843600]
AT1G72730	NA	AT1G72730	1.13136e-05	0.409099	DEA(D/H)-box RNA helicase family protein [Source:NCBI gene (formerly Entrezgene);Acc:843605]
AT1G72740	NA	AT1G72740	9.76174e-05	-0.399341	Homeodomain-like/winged-helix DNA-binding family protein [Source:NCBI gene (formerly Entrezgene);Acc:843606]
AT1G72820	NA	AT1G72820	7.64592e-14	-0.761845	Mitochondrial substrate carrier family protein [Source:NCBI gene (formerly Entrezgene);Acc:843613]
AT1G72830	ATHAP2C	NF-YA3	0.012168	-0.270652	nuclear factor Y, subunit A3 [Source:NCBI gene (formerly Entrezgene);Acc:843614]
AT1G72890	TN6	AT1G72890	0.0201573	-0.535066	Disease resistance protein (TIR-NBS class) [Source:NCBI gene (formerly Entrezgene);Acc:843620]
AT1G72900	TN7	AT1G72900	0.00692485	-0.580813	Toll-Interleukin-Resistance (TIR) domain-containing protein [Source:NCBI gene (formerly Entrezgene);Acc:843621]
AT1G72970	EDA17	HTH	0.00756924	0.27957	Glucose-methanol-choline (GMC) oxidoreductase family protein [Source:NCBI gene (formerly Entrezgene);Acc:843628]
AT1G73030	CHMP1A	VPS46.2	4.92339e-07	-0.381973	SNF7 family protein [Source:NCBI gene (formerly Entrezgene);Acc:843634]
AT1G73060	LPA3	LPA3	0.0375709	-0.203712	Low PSII Accumulation 3 [Source:NCBI gene (formerly Entrezgene);Acc:843637]
AT1G73090	NA	AT1G73090	0.00830507	-0.35224	WD repeat protein [Source:NCBI gene (formerly Entrezgene);Acc:843640]
AT1G73210	NA	AT1G73210	0.000714799	0.39173
AT1G73250	ATFX	GER1	0.00434374	-0.456337	GDP-4-keto-6-deoxymannose-3,5-epimerase-4-reductase 1 [Source:NCBI gene (formerly Entrezgene);Acc:843659]
AT1G73325	NA	AT1G73325	1.72419e-49	3.05068	Kunitz family trypsin and protease inhibitor protein [Source:NCBI gene (formerly Entrezgene);Acc:843667]
AT1G73370	ATSUS6	SUS6	0.0202311	0.580597	sucrose synthase 6 [Source:NCBI gene (formerly Entrezgene);Acc:843672]
AT1G73380	NA	AT1G73380	0.0128916	-0.278083
AT1G73460	DYRKP-2A	AT1G73460	0.000604106	0.26937	Protein kinase superfamily protein [Source:NCBI gene (formerly Entrezgene);Acc:843681]
AT1G73470	NA	AT1G73470	0.00775797	-0.367084
AT1G73480	MAGL4	AT1G73480	1.37632e-06	-1.2511	alpha/beta-Hydrolases superfamily protein [Source:NCBI gene (formerly Entrezgene);Acc:843683]
AT1G73530	ORRM6	AT1G73530	0.00552526	-0.450084	RNA-binding (RRM/RBD/RNP motifs) family protein [Source:NCBI gene (formerly Entrezgene);Acc:843687]
AT1G73540	atnudt21	NUDT21	0.0308061	-0.639851	nudix hydrolase homolog 21 [Source:NCBI gene (formerly Entrezgene);Acc:843688]
AT1G73590	ATPIN1	PIN1	4.55381e-06	0.441832	Auxin efflux carrier family protein [Source:NCBI gene (formerly Entrezgene);Acc:843693]
AT1G73650	NA	AT1G73650	0.00339376	-0.390724	3-oxo-5-alpha-steroid 4-dehydrogenase (DUF1295) [Source:NCBI gene (formerly Entrezgene);Acc:843699]
AT1G73660	M3Kdelta6	AT1G73660	0.000202175	-0.353763	protein tyrosine kinase family protein [Source:NCBI gene (formerly Entrezgene);Acc:843701]
AT1G73690	AT;CDKD;1	CDKD1;1	0.000177856	0.488139	cyclin-dependent kinase D1;1 [Source:NCBI gene (formerly Entrezgene);Acc:843704]
AT1G73750	NA	AT1G73750	0.00247894	-0.685394	alpha/beta hydrolase family protein [Source:NCBI gene (formerly Entrezgene);Acc:843710]
AT1G73805	SARD1	SARD1	0.00628664	-2.9856	Calmodulin binding protein-like protein [Source:NCBI gene (formerly Entrezgene);Acc:843716]
AT1G73840	ESP1	ESP1	0.0413671	-0.170432	hydroxyproline-rich glycoprotein family protein [Source:NCBI gene (formerly Entrezgene);Acc:843720]
AT1G73880	UGT89B1	UGT89B1	0.000702729	0.505842	UDP-glucosyl transferase 89B1 [Source:NCBI gene (formerly Entrezgene);Acc:843725]
AT1G73885	NA	AT1G73885	0.00220153	-0.290755	AT-rich interactive domain protein [Source:NCBI gene (formerly Entrezgene);Acc:843726]
AT1G73920	NA	AT1G73920	1.8105e-05	-0.502185	alpha/beta-Hydrolases superfamily protein [Source:NCBI gene (formerly Entrezgene);Acc:843729]
AT1G73930	NA	AT1G73930	4.79736e-05	0.33214	polarity axis stabilization protein [Source:NCBI gene (formerly Entrezgene);Acc:843730]
AT1G73980	AtTTM1	AT1G73980	2.96534e-08	-0.3935	Phosphoribulokinase / Uridine kinase family [Source:NCBI gene (formerly Entrezgene);Acc:843736]
AT1G74030	ENO1	ENO1	0.000239924	0.325703	enolase 1 [Source:NCBI gene (formerly Entrezgene);Acc:843741]
AT1G74100	ATSOT16	SOT16	3.19852e-22	1.0726	sulfotransferase 16 [Source:NCBI gene (formerly Entrezgene);Acc:843750]
AT1G74150	NA	AT1G74150	9.3451e-05	-0.695581	Galactose oxidase/kelch repeat superfamily protein [Source:NCBI gene (formerly Entrezgene);Acc:843755]
AT1G74180	AtRLP14	RLP14	5.41041e-07	-0.592332	receptor like protein 14 [Source:NCBI gene (formerly Entrezgene);Acc:843758]
AT1G74250	NA	AT1G74250	0.00186081	0.315555	DNAJ heat shock N-terminal domain-containing protein [Source:NCBI gene (formerly Entrezgene);Acc:843765]
AT1G74260	PUR4	PUR4	2.78157e-05	0.263877	purine biosynthesis 4 [Source:NCBI gene (formerly Entrezgene);Acc:843766]
AT1G74310	ATHSP101	HSP101	0.00074447	-0.392001	heat shock protein 101 [Source:NCBI gene (formerly Entrezgene);Acc:843771]
AT1G74320	CEK2	AT1G74320	3.19526e-07	-0.527077	Protein kinase superfamily protein [Source:NCBI gene (formerly Entrezgene);Acc:843772]
AT1G74370	NA	AT1G74370	0.0006692	-0.420313	RING/U-box superfamily protein [Source:NCBI gene (formerly Entrezgene);Acc:843778]
AT1G74380	XXT5	XXT5	2.02434e-05	0.473511	xyloglucan xylosyltransferase 5 [Source:NCBI gene (formerly Entrezgene);Acc:843779]
AT1G74420	ATFUT3	FUT3	0.0059032	0.332022	fucosyltransferase 3 [Source:NCBI gene (formerly Entrezgene);Acc:843783]
AT1G74430	ATMYB95	MYB95	4.59124e-05	0.29525	myb domain protein 95 [Source:NCBI gene (formerly Entrezgene);Acc:843784]
AT1G74470	NA	AT1G74470	1.12649e-14	-0.673279	Pyridine nucleotide-disulfide oxidoreductase family protein [Source:NCBI gene (formerly Entrezgene);Acc:843788]
AT1G74510	NA	AT1G74510	9.92189e-05	0.39094	Galactose oxidase/kelch repeat superfamily protein [Source:NCBI gene (formerly Entrezgene);Acc:843792]
AT1G74520	ATHVA22A	HVA22A	0.0102375	-0.244096	HVA22 homologue A [Source:NCBI gene (formerly Entrezgene);Acc:843793]
AT1G74560	NRP1	NRP1	0.0329396	0.131582	NAP1-related protein 1 [Source:NCBI gene (formerly Entrezgene);Acc:843797]
AT1G74690	IQD31	IQD31	0.000544938	0.23308	IQ-domain 31 [Source:NCBI gene (formerly Entrezgene);Acc:843808]
AT1G74720	MCTP15	QKY	0.00391856	0.224033	C2 calcium/lipid-binding plant phosphoribosyltransferase family protein [Source:NCBI gene (formerly Entrezgene);Acc:843811]
AT1G74750	NA	AT1G74750	7.77054e-06	0.526118	Pentatricopeptide repeat (PPR) superfamily protein [Source:NCBI gene (formerly Entrezgene);Acc:843814]
AT1G74800	GALT5	AT1G74800	3.1136e-08	0.428402	Galactosyltransferase family protein [Source:NCBI gene (formerly Entrezgene);Acc:843819]
AT1G74840	NA	AT1G74840	0.0226766	-0.231446	Homeodomain-like superfamily protein [Source:NCBI gene (formerly Entrezgene);Acc:843823]
AT1G74860	NA	AT1G74860	0.00731761	-0.37578
AT1G74890	ARR15	ARR15	8.12445e-13	1.33308	response regulator 15 [Source:NCBI gene (formerly Entrezgene);Acc:843828]
AT1G74920	ALDH10A8	ALDH10A8	2.77378e-07	-0.312929	aldehyde dehydrogenase 10A8 [Source:NCBI gene (formerly Entrezgene);Acc:843831]
AT1G74950	JAZ2	TIFY10B	9.58462e-13	0.55186	TIFY domain/Divergent CCT motif family protein [Source:NCBI gene (formerly Entrezgene);Acc:843834]
AT1G74970	PRPS9	RPS9	0.0282692	-0.206369	ribosomal protein S9 [Source:NCBI gene (formerly Entrezgene);Acc:843836]
AT1G75030	ATLP-3	TLP-3	0.000283654	-3.79542	thaumatin-like protein 3 [Source:NCBI gene (formerly Entrezgene);Acc:843841]
AT1G75050	NA	AT1G75050	0.022119	0.725032	Pathosis-related thaumatin superfamily protein [Source:NCBI gene (formerly Entrezgene);Acc:843843]
AT1G75110	RRA2	RRA2	0.00259956	-0.409203	Nucleotide-diphospho-sugar transferase family protein [Source:NCBI gene (formerly Entrezgene);Acc:843848]
AT1G75120	RRA1	RRA1	0.0105829	-0.362051	Nucleotide-diphospho-sugar transferase family protein [Source:NCBI gene (formerly Entrezgene);Acc:843849]
AT1G75140	NA	AT1G75140	0.00379762	0.224094	membrane protein [Source:NCBI gene (formerly Entrezgene);Acc:843851]
AT1G75150	NA	AT1G75150	0.000238355	0.376891	DNA ligase-like protein [Source:NCBI gene (formerly Entrezgene);Acc:843852]
AT1G75170	NA	AT1G75170	0.00145504	-0.260996	Sec14p-like phosphatidylinositol transfer family protein [Source:NCBI gene (formerly Entrezgene);Acc:843854]
AT1G75180	LDDH1	AT1G75180	4.28121e-06	-0.543186	Erythronate-4-phosphate dehydrogenase family protein [Source:NCBI gene (formerly Entrezgene);Acc:843855]
AT1G75190	NA	AT1G75190	0.0472404	-0.254583
AT1G75200	NA	AT1G75200	1.3865e-10	0.452887	flavodoxin family protein / radical SAM domain-containing protein [Source:NCBI gene (formerly Entrezgene);Acc:843857]
AT1G75210	NA	AT1G75210	0.0356213	0.169747	HAD-superfamily hydrolase, subfamily IG, 5'-nucleotidase [Source:NCBI gene (formerly Entrezgene);Acc:843858]
AT1G75280	NA	AT1G75280	2.01937e-12	0.874443	NmrA-like negative transcriptional regulator family protein [Source:NCBI gene (formerly Entrezgene);Acc:843865]
AT1G75295	NA	NA	5.19441e-06	-0.518048	NA
AT1G75330	OTC	OTC	0.00694402	0.231904	ornithine carbamoyltransferase [Source:NCBI gene (formerly Entrezgene);Acc:843869]
AT1G75350	emb2184	emb2184	0.0378297	-0.207234	Ribosomal protein L31 [Source:NCBI gene (formerly Entrezgene);Acc:843871]
AT1G75370	NA	AT1G75370	0.000270189	-0.404594	Sec14p-like phosphatidylinositol transfer family protein [Source:NCBI gene (formerly Entrezgene);Acc:843873]
AT1G75380	ATBBD1	BBD1	9.11951e-21	-1.25563	bifunctional nuclease in basal defense response 1 [Source:NCBI gene (formerly Entrezgene);Acc:843874]
AT1G75390	AtbZIP44	bZIP44	5.5778e-06	0.535129	basic leucine-zipper 44 [Source:NCBI gene (formerly Entrezgene);Acc:843875]
AT1G75410	BLH3	BLH3	0.0314245	-0.332103	BEL1-like homeodomain 3 [Source:NCBI gene (formerly Entrezgene);Acc:843877]
AT1G75430	BLH11	BLH11	4.83153e-10	-1.54082	BEL1-like homeodomain 11 [Source:NCBI gene (formerly Entrezgene);Acc:843879]
AT1G75440	UBC16	UBC16	0.00752043	-0.43545	ubiquitin-conjugating enzyme 16 [Source:NCBI gene (formerly Entrezgene);Acc:843880]
AT1G75500	UMAMIT5	WAT1	1.19995e-17	0.627915	Walls Are Thin 1 [Source:NCBI gene (formerly Entrezgene);Acc:843886]
AT1G75560	NA	AT1G75560	0.0148976	0.187236	zinc knuckle (CCHC-type) family protein [Source:NCBI gene (formerly Entrezgene);Acc:843892]
AT1G75580	SAUR51	AT1G75580	0.000164814	-0.295633	SAUR-like auxin-responsive protein family [Source:NCBI gene (formerly Entrezgene);Acc:843893]
AT1G75640	MUS	AT1G75640	0.0298587	0.16179	Leucine-rich receptor-like protein kinase family protein [Source:NCBI gene (formerly Entrezgene);Acc:843899]
AT1G75680	AtGH9B7	GH9B7	0.000910302	0.226605	glycosyl hydrolase 9B7 [Source:NCBI gene (formerly Entrezgene);Acc:843902]
AT1G75690	LQY1	LQY1	0.0343442	-0.365367	DnaJ/Hsp40 cysteine-rich domain superfamily protein [Source:NCBI gene (formerly Entrezgene);Acc:843903]
AT1G75780	TUB1	TUB1	0.00084882	0.501551	tubulin beta-1 chain [Source:NCBI gene (formerly Entrezgene);Acc:843911]
AT1G75800	NA	AT1G75800	0.0176852	-0.273554	Pathosis-related thaumatin superfamily protein [Source:NCBI gene (formerly Entrezgene);Acc:843913]
AT1G75810	NA		0.000837394	-0.890491
AT1G75860	NA	AT1G75860	0.0150496	0.187477	DNA ligase [Source:NCBI gene (formerly Entrezgene);Acc:843919]
AT1G75900	GGL13	AT1G75900	1.34163e-07	0.567016	GDSL-like Lipase/Acylhydrolase superfamily protein [Source:NCBI gene (formerly Entrezgene);Acc:843923]
AT1G75910	EXL4	EXL4	1.73972e-12	-5.93019	extracellular lipase 4 [Source:NCBI gene (formerly Entrezgene);Acc:843924]
AT1G75940	ATA27	ATA27	6.90924e-23	-6.29179	Glycosyl hydrolase superfamily protein [Source:NCBI gene (formerly Entrezgene);Acc:843927]
AT1G76020	NA	AT1G76020	0.0342241	-0.34924	Thioredoxin superfamily protein [Source:NCBI gene (formerly Entrezgene);Acc:843933]
AT1G76030	AtVAB1	VAB1	0.00175036	-0.276698	ATPase, V1 complex, subunit B protein [Source:NCBI gene (formerly Entrezgene);Acc:843934]
AT1G76040	CPK29	CPK29	0.00162567	-0.545062	calcium-dependent protein kinase 29 [Source:NCBI gene (formerly Entrezgene);Acc:843936]
AT1G76090	SMT3	SMT3	0.0403973	0.300324	sterol methyltransferase 3 [Source:NCBI gene (formerly Entrezgene);Acc:843941]
AT1G76100	PETE1	PETE1	9.47764e-22	-1.25568	plastocyanin 1 [Source:NCBI gene (formerly Entrezgene);Acc:843942]
AT1G76110	NA	AT1G76110	4.12013e-34	-1.36463	HMG (high mobility group) box protein with ARID/BRIGHT DNA-binding domain-containing protein [Source:NCBI gene (formerly Entrezgene);Acc:843943]
AT1G76150	ATECH2	ECH2	1.37294e-06	-0.481265	enoyl-CoA hydratase 2 [Source:NCBI gene (formerly Entrezgene);Acc:843947]
AT1G76160	sks5	sks5	0.000312446	0.443917	SKU5 similar 5 [Source:NCBI gene (formerly Entrezgene);Acc:843948]
AT1G76280	NA	AT1G76280	0.0331947	0.19872	Tetratricopeptide repeat (TPR)-like superfamily protein [Source:NCBI gene (formerly Entrezgene);Acc:843961]
AT1G76340	GGLT1	GONST3	0.0111998	0.237833	golgi nucleotide sugar transporter 3 [Source:NCBI gene (formerly Entrezgene);Acc:843966]
AT1G76380	BRD2	AT1G76380	0.0449143	0.159045	DNA-binding bromodomain-containing protein [Source:NCBI gene (formerly Entrezgene);Acc:843970]
AT1G76390	AtPUB43	PUB43	2.03024e-05	0.420754	ARM repeat superfamily protein [Source:NCBI gene (formerly Entrezgene);Acc:843971]
AT1G76400	OST1b	AT1G76400	0.00728467	0.176173	Ribophorin I [Source:NCBI gene (formerly Entrezgene);Acc:843972]
AT1G76420	ANAC031	CUC3	0.00200478	0.457651	NAC (No Apical Meristem) domain transcriptional regulator superfamily protein [Source:NCBI gene (formerly Entrezgene);Acc:843975]
AT1G76460	NA	AT1G76460	0.00574654	-0.249261	RNA-binding (RRM/RBD/RNP motifs) family protein [Source:NCBI gene (formerly Entrezgene);Acc:843979]
AT1G76470	NA	AT1G76470	1.979e-09	-6.72974	NAD(P)-binding Rossmann-fold superfamily protein [Source:NCBI gene (formerly Entrezgene);Acc:843980]
AT1G76490	AtHMGR1	HMG1	0.00311441	-0.161292	hydroxy methylglutaryl CoA reductase 1 [Source:NCBI gene (formerly Entrezgene);Acc:843982]
AT1G76510	ARID4	AT1G76510	0.00274062	-0.272601	ARID/BRIGHT DNA-binding domain-containing protein [Source:NCBI gene (formerly Entrezgene);Acc:843984]
AT1G76550	NA	AT1G76550	0.00972442	-0.214418	Phosphofructokinase family protein [Source:NCBI gene (formerly Entrezgene);Acc:843988]
AT1G76560	CP12-3	CP12-3	0.00260368	-0.852879	CP12 domain-containing protein 3 [Source:NCBI gene (formerly Entrezgene);Acc:843989]
AT1G76570	AtLHCB7	AT1G76570	0.0486871	-0.332812	Chlorophyll A-B binding family protein [Source:NCBI gene (formerly Entrezgene);Acc:843990]
AT1G76620	PDE339	AT1G76620	2.96721e-11	0.762215	Serine/Threonine-kinase, putative (Protein of unknown function, DUF547) [Source:NCBI gene (formerly Entrezgene);Acc:843995]
AT1G76650	CML38	CML38	0.0345213	-2.39868	calmodulin-like 38 [Source:NCBI gene (formerly Entrezgene);Acc:843998]
AT1G76660	NA	AT1G76660	0.0457789	0.165756	hydroxyproline-rich glycoprotein family protein [Source:NCBI gene (formerly Entrezgene);Acc:843999]
AT1G76670	URGT1	AT1G76670	0.00939307	0.256001	Nucleotide-sugar transporter family protein [Source:NCBI gene (formerly Entrezgene);Acc:844000]
AT1G76710	ASHH1	ASHH1	0.0259255	-0.203399	SET domain group 26 [Source:NCBI gene (formerly Entrezgene);Acc:844005]
AT1G76720	NA	AT1G76720	6.70316e-10	-0.687463	eukaryotic translation initiation factor 2 (eIF-2) family protein [Source:NCBI gene (formerly Entrezgene);Acc:844006]
AT1G76790	IGMT5	IGMT5	1.75089e-174	2.98153	O-methyltransferase family protein [Source:NCBI gene (formerly Entrezgene);Acc:844013]
AT1G76810	eIF5B1	AT1G76810	2.09073e-05	0.246399	eukaryotic translation initiation factor 2 (eIF-2) family protein [Source:NCBI gene (formerly Entrezgene);Acc:844015]
AT1G76820	NA	NA	0.0134546	-0.357557	NA
AT1G76880	DF1	AT1G76880	1.18223e-06	0.367206	Duplicated homeodomain-like superfamily protein [Source:NCBI gene (formerly Entrezgene);Acc:844023]
AT1G76900	AtTLP1	TLP1	0.0104003	-0.230577	tubby like protein 1 [Source:NCBI gene (formerly Entrezgene);Acc:844025]
AT1G76950	PRAF1	PRAF1	0.0311718	0.160394	Regulator of chromosome condensation (RCC1) family with FYVE zinc finger domain-containing protein [Source:NCBI gene (formerly Entrezgene);Acc:844030]
AT1G76970	TOL4	AT1G76970	0.0308788	-0.304132	Target of Myb protein 1 [Source:NCBI gene (formerly Entrezgene);Acc:844033]
AT1G76990	ACR3	ACR3	0.00151278	-0.307055	ACT domain repeat 3 [Source:NCBI gene (formerly Entrezgene);Acc:844035]
AT1G77000	ATSKP2;2	SKP2B	6.81148e-06	-0.520784	RNI-like superfamily protein [Source:NCBI gene (formerly Entrezgene);Acc:844036]
AT1G77020	NA	AT1G77020	0.00126644	0.559277	DNAJ heat shock N-terminal domain-containing protein [Source:NCBI gene (formerly Entrezgene);Acc:844038]
AT1G77030	RH29	AT1G77030	0.00660652	0.231107	putative DEAD-box ATP-dependent RNA helicase 29 [Source:NCBI gene (formerly Entrezgene);Acc:844039]
AT1G77060	NA	AT1G77060	0.0106759	-0.397027	Phosphoenolpyruvate carboxylase family protein [Source:NCBI gene (formerly Entrezgene);Acc:844041]
AT1G77080	AGL27	MAF1	0.000158694	-0.301483	K-box region and MADS-box transcription factor family protein [Source:NCBI gene (formerly Entrezgene);Acc:844042]
AT1G77090	NA	AT1G77090	0.0100321	-0.336632	thylakoid lumenal protein (Mog1/PsbP/DUF1795-like photosystem II reaction center PsbP family protein) [Source:NCBI gene (formerly Entrezgene);Acc:844043]
AT1G77110	PIN6	PIN6	0.000406589	0.381298	Auxin efflux carrier family protein [Source:NCBI gene (formerly Entrezgene);Acc:844046]
AT1G77180	SKIP	SKIP	0.0434918	-0.178559	chromatin protein family [Source:NCBI gene (formerly Entrezgene);Acc:844055]
AT1G77200	NA	AT1G77200	0.0174454	0.398295	Integrase-type DNA-binding superfamily protein [Source:NCBI gene (formerly Entrezgene);Acc:844056]
AT1G77210	AtSTP14	STP14	0.0248224	-0.741553	sugar transporter 14 [Source:NCBI gene (formerly Entrezgene);Acc:844057]
AT1G77220	LAZ1H1	AT1G77220	0.0122915	-0.26365	organic solute transporter ostalpha protein (DUF300) [Source:NCBI gene (formerly Entrezgene);Acc:844058]
AT1G77260	NA	AT1G77260	1.59777e-07	0.443219	S-adenosyl-L-methionine-dependent methyltransferases superfamily protein [Source:NCBI gene (formerly Entrezgene);Acc:844062]
AT1G77290	NA	AT1G77290	0.016116	-0.366657	Glutathione S-transferase family protein [Source:NCBI gene (formerly Entrezgene);Acc:844065]
AT1G77300	ASHH2	EFS	0.00185223	0.242408	histone-lysine N-methyltransferase [Source:NCBI gene (formerly Entrezgene);Acc:844066]
AT1G77405	NA	AT1G77405	0.0327859	0.605852	Pentatricopeptide repeat (PPR) superfamily protein [Source:NCBI gene (formerly Entrezgene);Acc:844077]
AT1G77420	MAGL5	AT1G77420	0.0478189	0.258127	alpha/beta-Hydrolases superfamily protein [Source:NCBI gene (formerly Entrezgene);Acc:844079]
AT1G77440	PBC2	PBC2	0.023162	0.172031	20S proteasome beta subunit C2 [Source:NCBI gene (formerly Entrezgene);Acc:844080]
AT1G77450	anac032	NAC032	0.0115841	-0.951217	NAC domain containing protein 32 [Source:NCBI gene (formerly Entrezgene);Acc:844081]
AT1G77460	CSI3	AT1G77460	0.0264851	0.212234	CELLULOSE SYNTHASE INTERACTIVE 3 [Source:NCBI gene (formerly Entrezgene);Acc:844082]
AT1G77480	NA	AT1G77480	0.00018473	-0.366622	Eukaryotic aspartyl protease family protein [Source:NCBI gene (formerly Entrezgene);Acc:844084]
AT1G77490	TAPX	TAPX	2.24383e-08	-0.439171	thylakoidal ascorbate peroxidase [Source:NCBI gene (formerly Entrezgene);Acc:844085]
AT1G77500	NA	AT1G77500	0.00327662	0.358826	DUF630 family protein, putative (DUF630 and DUF632) [Source:NCBI gene (formerly Entrezgene);Acc:844086]
AT1G77510	ATPDI6	PDIL1-2	1.58808e-15	0.609519	PDI-like 1-2 [Source:NCBI gene (formerly Entrezgene);Acc:844087]
AT1G77520	NA	AT1G77520	1.51111e-15	1.09705	O-methyltransferase family protein [Source:NCBI gene (formerly Entrezgene);Acc:844088]
AT1G77550	NA	AT1G77550	0.00034198	0.338455	tubulin-tyrosine ligase [Source:NCBI gene (formerly Entrezgene);Acc:844091]
AT1G77590	LACS9	LACS9	0.0049088	0.205599	long chain acyl-CoA synthetase 9 [Source:NCBI gene (formerly Entrezgene);Acc:844094]
AT1G77600	AtPDS5B	AT1G77600	0.00680802	0.21744	ARM repeat superfamily protein [Source:NCBI gene (formerly Entrezgene);Acc:844095]
AT1G77610	NA	AT1G77610	7.20094e-06	0.31062	EamA-like transporter family protein [Source:NCBI gene (formerly Entrezgene);Acc:844096]
AT1G77620	NA	AT1G77620	0.00866668	0.280168	P-loop containing nucleoside triphosphate hydrolases superfamily protein [Source:NCBI gene (formerly Entrezgene);Acc:844097]
AT1G77630	LYM3	LYM3	0.00790366	0.299825	Peptidoglycan-binding LysM domain-containing protein [Source:NCBI gene (formerly Entrezgene);Acc:844098]
AT1G77660	NA	AT1G77660	0.0171599	0.32435	Histone H3 K4-specific methyltransferase SET7/9 family protein [Source:NCBI gene (formerly Entrezgene);Acc:844102]
AT1G77680	AtRRP44B	AT1G77680	0.00274916	0.230809	Ribonuclease II/R family protein [Source:NCBI gene (formerly Entrezgene);Acc:844104]
AT1G77690	LAX3	LAX3	4.082e-10	1.04917	like AUX1 3 [Source:NCBI gene (formerly Entrezgene);Acc:844105]
AT1G77710	AtCCP2	CCP2	0.000108319	-0.419212	ubiquitin-fold modifier [Source:NCBI gene (formerly Entrezgene);Acc:844107]
AT1G77720	PPK1	PPK1	0.00203334	0.260861	putative protein kinase 1 [Source:NCBI gene (formerly Entrezgene);Acc:844108]
AT1G77750	NA	AT1G77750	2.106e-05	0.43598	Ribosomal protein S13/S18 family [Source:NCBI gene (formerly Entrezgene);Acc:844111]
AT1G77840	NA	AT1G77840	0.000300977	0.265685	Translation initiation factor IF2/IF5 [Source:NCBI gene (formerly Entrezgene);Acc:844119]
AT1G77920	TGA7	TGA7	3.06769e-05	-1.27052	bZIP transcription factor family protein [Source:NCBI gene (formerly Entrezgene);Acc:844127]
AT1G77930	DJC65	AT1G77930	0.0442548	-0.243434	Chaperone DnaJ-domain superfamily protein [Source:NCBI gene (formerly Entrezgene);Acc:844128]
AT1G77940	RPL30B	AT1G77940	2.74025e-05	0.283725	Ribosomal protein L7Ae/L30e/S12e/Gadd45 family protein [Source:NCBI gene (formerly Entrezgene);Acc:844129]
AT1G78060	NA	AT1G78060	0.0347399	0.216232	Glycosyl hydrolase family protein [Source:NCBI gene (formerly Entrezgene);Acc:844141]
AT1G78070	NA	AT1G78070	0.0377386	-1.44326	Transducin/WD40 repeat-like superfamily protein [Source:NCBI gene (formerly Entrezgene);Acc:844142]
AT1G78080	AtWIND1	RAP2.4	1.97515e-07	-0.541444	related to AP2 4 [Source:NCBI gene (formerly Entrezgene);Acc:844143]
AT1G78090	ATTPPB	TPPB	7.8691e-13	3.10028	trehalose-6-phosphate phosphatase [Source:NCBI gene (formerly Entrezgene);Acc:844144]
AT1G78110	NA	AT1G78110	0.00842246	-0.513515	nucleolar GTP-binding protein [Source:NCBI gene (formerly Entrezgene);Acc:844147]
AT1G78130	UNE2	UNE2	3.06589e-06	-0.493872	Major facilitator superfamily protein [Source:NCBI gene (formerly Entrezgene);Acc:844149]
AT1G78140	NA	AT1G78140	0.0442269	-0.40754	S-adenosyl-L-methionine-dependent methyltransferases superfamily protein [Source:NCBI gene (formerly Entrezgene);Acc:844150]
AT1G78150	NA	AT1G78150	6.40674e-05	-0.347082	N-lysine methyltransferase [Source:NCBI gene (formerly Entrezgene);Acc:844151]
AT1G78170	NA	AT1G78170	0.00200712	-0.26632	E3 ubiquitin-protein ligase [Source:NCBI gene (formerly Entrezgene);Acc:844153]
AT1G78210	NA	AT1G78210	0.0246453	0.137051	alpha/beta-Hydrolases superfamily protein [Source:NCBI gene (formerly Entrezgene);Acc:844157]
AT1G78240	OSU1	TSD2	6.63111e-05	0.272976	S-adenosyl-L-methionine-dependent methyltransferases superfamily protein [Source:NCBI gene (formerly Entrezgene);Acc:844160]
AT1G78280	NA	AT1G78280	0.0469126	-0.204499	transferases, transferring glycosyl groups [Source:NCBI gene (formerly Entrezgene);Acc:844163]
AT1G78300	14-3-3OMEGA	GRF2	0.0148262	0.254134	ral regulatory factor 2 [Source:NCBI gene (formerly Entrezgene);Acc:844165]
AT1G78310	VQ9	AT1G78310	0.0324462	-0.331971	VQ motif-containing protein [Source:NCBI gene (formerly Entrezgene);Acc:844166]
AT1G78370	ATGSTU20	GSTU20	6.85855e-16	0.897567	glutathione S-transferase TAU 20 [Source:NCBI gene (formerly Entrezgene);Acc:844173]
AT1G78430	ICR4	RIP4	0.0166683	0.213225	ROP interactive partner 2 [Source:NCBI gene (formerly Entrezgene);Acc:844179]
AT1G78460	cHBP3	AT1G78460	5.79359e-06	-2.39724	SOUL heme-binding family protein [Source:NCBI gene (formerly Entrezgene);Acc:844182]
AT1G78490	CYP708A3	CYP708A3	0.0119952	-0.242639	cytochrome P450, family 708, subfamily A, polypeptide 3 [Source:NCBI gene (formerly Entrezgene);Acc:844185]
AT1G78550	NA	AT1G78550	0.00703974	-0.39647	2-oxoglutarate (2OG) and Fe(II)-dependent oxygenase superfamily protein [Source:NCBI gene (formerly Entrezgene);Acc:844191]
AT1G78570	ATRHM1	RHM1	1.75439e-32	0.933205	rhamnose biosynthesis 1 [Source:NCBI gene (formerly Entrezgene);Acc:844193]
AT1G78580	ATTPS1	TPS1	4.76748e-57	1.20391	trehalose-6-phosphate synthase [Source:NCBI gene (formerly Entrezgene);Acc:844194]
AT1G78610	MSL6	MSL6	8.87695e-05	0.299817	mechanosensitive channel of small conductance-like 6 [Source:NCBI gene (formerly Entrezgene);Acc:844197]
AT1G78660	ATGGH1	GGH1	0.000229322	0.34045	gamma-glutamyl hydrolase 1 [Source:NCBI gene (formerly Entrezgene);Acc:844202]
AT1G78670	ATGGH3	GGH3	0.000870802	0.351218	gamma-glutamyl hydrolase 3 [Source:NCBI gene (formerly Entrezgene);Acc:844203]
AT1G78680	ATGGH2	GGH2	0.0104651	-0.235584	gamma-glutamyl hydrolase 2 [Source:NCBI gene (formerly Entrezgene);Acc:844204]
AT1G78830	CCLP	AT1G78830	5.22887e-05	-0.616088	Curculin-like (mannose-binding) lectin family protein [Source:NCBI gene (formerly Entrezgene);Acc:844220]
AT1G78865	NA	NA	8.07464e-05	-0.339316	NA
AT1G78890	NA	AT1G78890	0.0360954	-0.267839
AT1G78895	NA	AT1G78895	0.00117962	-0.580797	Reticulon family protein [Source:NCBI gene (formerly Entrezgene);Acc:844227]
AT1G78900	VHA-A	VHA-A	0.0223966	0.178707	vacuolar ATP synthase subunit A [Source:NCBI gene (formerly Entrezgene);Acc:844228]
AT1G78970	ATLUP1	LUP1	0.0118639	-0.330167	lupeol synthase 1 [Source:NCBI gene (formerly Entrezgene);Acc:844237]
AT1G79040	PSBR	PSBR	1.57108e-13	-0.799472	photosystem II subunit R [Source:NCBI gene (formerly Entrezgene);Acc:844245]
AT1G79050	RECA1	RECA1	0.00468395	0.249512	recA DNA recombination family protein [Source:NCBI gene (formerly Entrezgene);Acc:844246]
AT1G79060	NA	AT1G79060	0.0449761	-0.159053	TPRXL [Source:NCBI gene (formerly Entrezgene);Acc:844247]
AT1G79090	PAT1	AT1G79090	1.96883e-07	0.369634	topoisomerase II-associated protein [Source:NCBI gene (formerly Entrezgene);Acc:844250]
AT1G79110	BRG2	BRG2	0.0019085	0.416832	zinc ion binding protein [Source:NCBI gene (formerly Entrezgene);Acc:844252]
AT1G79150	AtNOC3	AT1G79150	6.56457e-07	0.388207	binding protein [Source:NCBI gene (formerly Entrezgene);Acc:844256]
AT1G79280	AtTPR	NUA	0.0245097	0.156087	nuclear pore anchor [Source:NCBI gene (formerly Entrezgene);Acc:844268]
AT1G79380	RGLG4	RGLG4	1.32931e-05	-0.414483	Ca(2)-dependent phospholipid-binding protein (Copine) family [Source:NCBI gene (formerly Entrezgene);Acc:844276]
AT1G79440	ALDH5F1	ALDH5F1	0.00276074	0.240842	aldehyde dehydrogenase 5F1 [Source:NCBI gene (formerly Entrezgene);Acc:844282]
AT1G79470	NA	AT1G79470	0.000361239	0.474852	Aldolase-type TIM barrel family protein [Source:NCBI gene (formerly Entrezgene);Acc:844285]
AT1G79520	NA	AT1G79520	0.0231724	-1.95426	Cation efflux family protein [Source:NCBI gene (formerly Entrezgene);Acc:844290]
AT1G79530	GAPCP-1	GAPCP-1	2.0653e-08	0.495689	glyceraldehyde-3-phosphate dehydrogenase of plastid 1 [Source:NCBI gene (formerly Entrezgene);Acc:844291]
AT1G79540	NA	AT1G79540	0.0253715	0.320384	Pentatricopeptide repeat (PPR) superfamily protein [Source:NCBI gene (formerly Entrezgene);Acc:844292]
AT1G79550	PGK	PGK	0.000565035	0.326075	phosphoglycerate kinase [Source:NCBI gene (formerly Entrezgene);Acc:844293]
AT1G79560	EMB1047	FTSH12	3.68462e-06	0.361068	FTSH protease 12 [Source:NCBI gene (formerly Entrezgene);Acc:844294]
AT1G79630	NA	AT1G79630	0.0014168	0.304494	Protein phosphatase 2C family protein [Source:NCBI gene (formerly Entrezgene);Acc:844302]
AT1G79660	NA	AT1G79660	0.0289571	-0.275031	ephrin-A3 protein [Source:NCBI gene (formerly Entrezgene);Acc:844305]
AT1G79690	AtND	NUDT3	0.000194196	0.238438	nudix hydrolase homolog 3 [Source:NCBI gene (formerly Entrezgene);Acc:844308]
AT1G79700	WRI4	WRI4	0.000281802	-1.18652	Integrase-type DNA-binding superfamily protein [Source:NCBI gene (formerly Entrezgene);Acc:844309]
AT1G79720	NA	AT1G79720	1.38568e-06	0.438604	Eukaryotic aspartyl protease family protein [Source:NCBI gene (formerly Entrezgene);Acc:844311]
AT1G79750	ATNADP-ME4	NADP-ME4	0.0110365	-0.15445	NADP-malic enzyme 4 [Source:NCBI gene (formerly Entrezgene);Acc:844314]
AT1G79790	AtcpFHy1	FHY1	0.00110707	-0.3443	Haloacid dehalogenase-like hydrolase (HAD) superfamily protein [Source:NCBI gene (formerly Entrezgene);Acc:844318]
AT1G79810	ATPEX2	TED3	0.00216418	0.2492	Pex2/Pex12 N-terminal domain-containing protein / zinc finger (C3HC4-type RING finger) family protein [Source:NCBI gene (formerly Entrezgene);Acc:844320]
AT1G79880	AtLa2	La2	0.00284366	-0.373054	RNA recognition motif (RRM)-containing protein [Source:NCBI gene (formerly Entrezgene);Acc:844327]
AT1G79920	AtHsp70-15	Hsp70-15	0.000238666	0.288065	Heat shock protein 70 (Hsp 70) family protein [Source:NCBI gene (formerly Entrezgene);Acc:844332]
AT1G79930	AtHsp70-14	HSP91	2.72382e-05	0.256017	heat shock protein 91 [Source:NCBI gene (formerly Entrezgene);Acc:844333]
AT1G79940	ATERDJ2A	ATERDJ2A	0.0113369	0.181918	DnaJ / Sec63 Brl domains-containing protein [Source:NCBI gene (formerly Entrezgene);Acc:844334]
AT1G79990	NA	AT1G79990	0.00363669	0.167518	coatomer subunit beta-2 [Source:NCBI gene (formerly Entrezgene);Acc:844339]
AT1G80030	DJA7	AT1G80030	0.0430374	0.183597	Molecular chaperone Hsp40/DnaJ family protein [Source:NCBI gene (formerly Entrezgene);Acc:844343]
AT1G80050	APT2	APT2	3.50627e-30	1.31876	adenine phosphoribosyl transferase 2 [Source:NCBI gene (formerly Entrezgene);Acc:844345]
AT1G80070	EMB14	SUS2	8.69078e-06	0.248553	Pre-mRNA-processing-splicing factor [Source:NCBI gene (formerly Entrezgene);Acc:844347]
AT1G80080	AtRLP17	TMM	3.89946e-05	0.396579	Leucine-rich repeat (LRR) family protein [Source:NCBI gene (formerly Entrezgene);Acc:844348]
AT1G80120	NA	AT1G80120	0.000308273	1.22549	LURP-one-like protein (DUF567) [Source:NCBI gene (formerly Entrezgene);Acc:844352]
AT1G80130	NA	AT1G80130	0.0385716	0.657978	Tetratricopeptide repeat (TPR)-like superfamily protein [Source:NCBI gene (formerly Entrezgene);Acc:844353]
AT1G80170	NA	AT1G80170	0.0469575	0.234274	Pectin lyase-like superfamily protein [Source:NCBI gene (formerly Entrezgene);Acc:844357]
AT1G80270	PPR596	PPR596	1.38618e-05	0.351419	PENTATRICOPEPTIDE REPEAT 596 [Source:NCBI gene (formerly Entrezgene);Acc:844367]
AT1G80280	NA	AT1G80280	2.51534e-05	0.324727	alpha/beta-Hydrolases superfamily protein [Source:NCBI gene (formerly Entrezgene);Acc:844368]
AT1G80310	MOT2	MOT2	0.00551504	-0.593693	sulfate transmembrane transporter [Source:NCBI gene (formerly Entrezgene);Acc:844371]
AT1G80325	NA	NA	0.0397708	-0.393979	NA
AT1G80410	EMB2753	EMB2753	0.00198631	0.171284	tetratricopeptide repeat (TPR)-containing protein [Source:NCBI gene (formerly Entrezgene);Acc:844381]
AT1G80420	ATXRCC1	ATXRCC1	1.25525e-06	-0.522773	BRCT domain-containing DNA repair protein [Source:NCBI gene (formerly Entrezgene);Acc:844382]
AT1G80440	KFB20	AT1G80440	1.4321e-10	-4.69576	Galactose oxidase/kelch repeat superfamily protein [Source:NCBI gene (formerly Entrezgene);Acc:844383]
AT1G80450	NA	AT1G80450	0.0195218	-0.308321	VQ motif-containing protein [Source:NCBI gene (formerly Entrezgene);Acc:844384]
AT1G80460	GLI1	NHO1	1.44069e-07	-0.463334	Actin-like ATPase superfamily protein [Source:NCBI gene (formerly Entrezgene);Acc:844385]
AT1G80490	TPR1	TPR1	2.37438e-05	0.251905	TOPLESS-related 1 [Source:NCBI gene (formerly Entrezgene);Acc:844388]
AT1G80570	NA	AT1G80570	0.00136627	-0.938571	RNI-like superfamily protein [Source:NCBI gene (formerly Entrezgene);Acc:844396]
AT1G80610	NA	AT1G80610	0.000244486	-0.394309
AT1G80640	NA	AT1G80640	9.57859e-12	0.47959	Protein kinase superfamily protein [Source:NCBI gene (formerly Entrezgene);Acc:844403]
AT1G80650	RTL1	RTL1	1.82067e-14	-0.941702	RNAse THREE-like protein 1 [Source:NCBI gene (formerly Entrezgene);Acc:844404]
AT1G80720	NA	AT1G80720	0.01152	0.320653	Mitochondrial glycoprotein family protein [Source:NCBI gene (formerly Entrezgene);Acc:844411]
AT1G80750	RPL7A	AT1G80750	0.0293924	0.189889	Ribosomal protein L30/L7 family protein [Source:NCBI gene (formerly Entrezgene);Acc:844414]
AT1G80780	CAF1j	AT1G80780	6.98416e-05	-0.325403	Polynucleotidyl transferase, ribonuclease H-like superfamily protein [Source:NCBI gene (formerly Entrezgene);Acc:844417]
AT1G80830	ATNRAMP1	NRAMP1	3.13922e-07	-0.668779	natural resistance-associated macrophage protein 1 [Source:NCBI gene (formerly Entrezgene);Acc:844422]
AT1G80870	NA	AT1G80870	0.00834198	0.280581	Protein kinase superfamily protein [Source:NCBI gene (formerly Entrezgene);Acc:844427]
AT1G80890	OEP9.2	AT1G80890	0.000238666	-0.565491	GAG1At protein [Source:NCBI gene (formerly Entrezgene);Acc:844429]
AT1G80910	CCZ1b	AT1G80910	0.00127714	0.292231	vacuolar fusion CCZ1-like protein (DUF1712) [Source:NCBI gene (formerly Entrezgene);Acc:844431]
AT1G80920	AtJ8	J8	1.01301e-06	-2.14703	Chaperone DnaJ-domain superfamily protein [Source:NCBI gene (formerly Entrezgene);Acc:844432]
AT1G80940	NA	AT1G80940	0.00491439	-0.289744	Snf1 kinase interactor-like protein [Source:NCBI gene (formerly Entrezgene);Acc:844434]
AT1G80950	AtLPEAT1	AT1G80950	8.51043e-05	0.333038	Phospholipid/glycerol acyltransferase family protein [Source:NCBI gene (formerly Entrezgene);Acc:844435]
AT2G00870	NA	NA	4.32512e-05	-0.593395	NA
AT2G01010	NA	NA	0.00475101	-0.477179	NA
AT2G01080	NA	AT2G01080	0.0185306	-0.278796	Late embryosis abundant (LEA) hydroxyproline-rich glycoprotein family [Source:NCBI gene (formerly Entrezgene);Acc:814636]
AT2G01100	NA	AT2G01100	0.000379427	-0.301122	FAM133-like protein [Source:NCBI gene (formerly Entrezgene);Acc:814639]
AT2G01120	ATORC4	ORC4	0.0251099	0.212105	origin recognition complex subunit 4 [Source:NCBI gene (formerly Entrezgene);Acc:814641]
AT2G01130	NA	AT2G01130	0.00479058	-0.210865	DEA(D/H)-box RNA helicase family protein [Source:NCBI gene (formerly Entrezgene);Acc:814642]
AT2G01200	IAA32	IAA32	1.78332e-05	0.945886	indole-3-acetic acid inducible 32 [Source:NCBI gene (formerly Entrezgene);Acc:814648]
AT2G01210	ORPK1	AT2G01210	0.0482823	0.178663	Leucine-rich repeat protein kinase family protein [Source:NCBI gene (formerly Entrezgene);Acc:814649]
AT2G01220	NA	AT2G01220	5.42337e-05	-0.280304	Nucleotidylyl transferase superfamily protein [Source:NCBI gene (formerly Entrezgene);Acc:814650]
AT2G01250	RPL7B	AT2G01250	1.05563e-07	0.319442	Ribosomal protein L30/L7 family protein [Source:NCBI gene (formerly Entrezgene);Acc:814652]
AT2G01320	ABCG7	ABCG7	0.00950168	-0.19897	ABC-2 type transporter family protein [Source:NCBI gene (formerly Entrezgene);Acc:814660]
AT2G01410	NA	AT2G01410	0.00527182	0.344768	NHL domain-containing protein [Source:NCBI gene (formerly Entrezgene);Acc:814669]
AT2G01450	ATMPK17	MPK17	3.99716e-05	-0.332695	MAP kinase 17 [Source:NCBI gene (formerly Entrezgene);Acc:814673]
AT2G01490	PAHX	PAHX	1.07664e-05	-0.543544	phytanoyl-CoA dioxygenase (PhyH) family protein [Source:NCBI gene (formerly Entrezgene);Acc:814677]
AT2G01505	CLE16	CLE16	0.00431368	-0.373887	CLAVATA3/ESR-RELATED 16 [Source:NCBI gene (formerly Entrezgene);Acc:28717514]
AT2G01520	MLP328	MLP328	1.0067e-05	0.440226	MLP-like protein 328 [Source:NCBI gene (formerly Entrezgene);Acc:814681]
AT2G01540	CAR10	AT2G01540	0.000829117	-0.684954	Calcium-dependent lipid-binding (CaLB domain) family protein [Source:NCBI gene (formerly Entrezgene);Acc:814683]
AT2G01610	NA	AT2G01610	0.00884941	0.291682	Plant invertase/pectin methylesterase inhibitor superfamily protein [Source:NCBI gene (formerly Entrezgene);Acc:814690]
AT2G01620	MEE11	MEE11	0.0035789	-0.596286	RNI-like superfamily protein [Source:NCBI gene (formerly Entrezgene);Acc:814691]
AT2G01630	NA	AT2G01630	0.00042821	0.424891	O-Glycosyl hydrolases family 17 protein [Source:NCBI gene (formerly Entrezgene);Acc:814692]
AT2G01670	atnudt17	NUDT17	0.0038427	-0.786821	nudix hydrolase homolog 17 [Source:NCBI gene (formerly Entrezgene);Acc:814696]
AT2G01755	NA	AT2G01755	0.00848855	-0.537733
AT2G01760	ARR14	RR14	0.0212147	-0.231911	response regulator 14 [Source:NCBI gene (formerly Entrezgene);Acc:814707]
AT2G01820	TMK3	AT2G01820	0.00121639	0.209108	Leucine-rich repeat protein kinase family protein [Source:NCBI gene (formerly Entrezgene);Acc:814713]
AT2G01905	CYCJ18	CYCJ18	0.0257924	-0.395261	cyclin J18 [Source:NCBI gene (formerly Entrezgene);Acc:3768365]
AT2G01930	ATBPC1	BPC1	1.26566e-06	-0.416952	basic pentacysteine1 [Source:NCBI gene (formerly Entrezgene);Acc:814724]
AT2G01950	BRL2	BRL2	0.00102669	0.347355	BRI1-like 2 [Source:NCBI gene (formerly Entrezgene);Acc:814726]
AT2G01970	NA	AT2G01970	0.000553777	0.226027	Endomembrane protein 70 protein family [Source:NCBI gene (formerly Entrezgene);Acc:814728]
AT2G01990	NA	AT2G01990	0.04695	0.524031	XRI1-like protein [Source:NCBI gene (formerly Entrezgene);Acc:814730]
AT2G02070	AtIDD5	IDD5	0.00751304	0.227783	indeterminate(ID)-domain 5 [Source:NCBI gene (formerly Entrezgene);Acc:814738]
AT2G02100	LCR69	LCR69	0.0172466	0.200624	low-molecular-weight cysteine-rich 69 [Source:NCBI gene (formerly Entrezgene);Acc:814741]
AT2G02130	LCR68	LCR68	7.60451e-07	0.625594	low-molecular-weight cysteine-rich 68 [Source:NCBI gene (formerly Entrezgene);Acc:814744]
AT2G02150	EMB2794	EMB2794	0.0203067	0.287182	Tetratricopeptide repeat (TPR)-like superfamily protein [Source:NCBI gene (formerly Entrezgene);Acc:814746]
AT2G02160	AtC3H17	AT2G02160	0.00773526	-0.248804	CCCH-type zinc finger family protein [Source:NCBI gene (formerly Entrezgene);Acc:814747]
AT2G02220	ATPSKR1	PSKR1	0.018603	-0.258427	phytosulfokin receptor 1 [Source:NCBI gene (formerly Entrezgene);Acc:814753]
AT2G02360	AtPP2-B10	PP2-B10	0.0156718	-0.396301	phloem protein 2-B10 [Source:NCBI gene (formerly Entrezgene);Acc:814767]
AT2G02370	NA	AT2G02370	0.000136996	-0.463572	SNARE associated Golgi protein family [Source:NCBI gene (formerly Entrezgene);Acc:814768]
AT2G02390	ATGSTZ1	GSTZ1	0.00233253	-0.419475	glutathione S-transferase zeta 1 [Source:NCBI gene (formerly Entrezgene);Acc:814770]
AT2G02410	NA	AT2G02410	0.0309557	-0.359677	yacP-like NYN domain protein [Source:NCBI gene (formerly Entrezgene);Acc:814772]
AT2G02480	STI	STI	4.07413e-05	0.368309	AAA-type ATPase family protein [Source:NCBI gene (formerly Entrezgene);Acc:814777]
AT2G02570	SPF30	AT2G02570	0.000368821	-0.362599	nucleic acid binding/RNA binding protein [Source:NCBI gene (formerly Entrezgene);Acc:814787]
AT2G02710	PLP	PLPB	0.0391164	-0.694283	PAS/LOV protein B [Source:NCBI gene (formerly Entrezgene);Acc:814800]
AT2G02730	NA	AT2G02730	0.0190268	-0.383106	GRIP/coiled-coil protein, putative (DUF1664) [Source:NCBI gene (formerly Entrezgene);Acc:814802]
AT2G02740	ATWHY3	WHY3	0.00115142	0.404112	ssDNA-binding transcriptional regulator [Source:NCBI gene (formerly Entrezgene);Acc:814803]
AT2G02760	ATUBC2	UBC2	0.00786238	-0.178076	ubiquiting-conjugating enzyme 2 [Source:NCBI gene (formerly Entrezgene);Acc:814805]
AT2G02765	NA	NA	2.12598e-08	-0.486002	NA
AT2G02790	IQD29	IQD29	0.0206677	0.161433	IQ-domain 29 [Source:NCBI gene (formerly Entrezgene);Acc:814808]
AT2G02810	ATUTR1	UTR1	8.97475e-11	0.964063	UDP-galactose transporter 1 [Source:NCBI gene (formerly Entrezgene);Acc:814811]
AT2G02850	ARPN	ARPN	5.59253e-55	1.59095	plantacyanin [Source:NCBI gene (formerly Entrezgene);Acc:814816]
AT2G02860	ATSUC3	SUT2	0.00182668	0.288847	sucrose transporter 2 [Source:NCBI gene (formerly Entrezgene);Acc:814817]
AT2G02960	NA	AT2G02960	0.0140011	-0.204094	RING/FYVE/PHD zinc finger superfamily protein [Source:NCBI gene (formerly Entrezgene);Acc:814825]
AT2G03070	MED8	MED8	0.00079644	0.255118	mediator subunit 8 [Source:NCBI gene (formerly Entrezgene);Acc:814836]
AT2G03090	ATEXP15	EXPA15	2.36314e-05	0.35835	expansin A15 [Source:NCBI gene (formerly Entrezgene);Acc:814838]
AT2G03120	ATSPP	SPP	4.93093e-06	0.298515	signal peptide peptidase [Source:NCBI gene (formerly Entrezgene);Acc:814841]
AT2G03200	ASPR1	AT2G03200	1.33559e-05	-5.80258	Eukaryotic aspartyl protease family protein [Source:NCBI gene (formerly Entrezgene);Acc:814849]
AT2G03220	ATFT1	FT1	0.0370019	0.179712	fucosyltransferase 1 [Source:NCBI gene (formerly Entrezgene);Acc:814851]
AT2G03280	RRT3	AT2G03280	0.00215156	0.26351	O-fucosyltransferase family protein [Source:NCBI gene (formerly Entrezgene);Acc:814857]
AT2G03330	NA	AT2G03330	0.00861685	-0.345155	transmembrane protein [Source:NCBI gene (formerly Entrezgene);Acc:814862]
AT2G03390	CLPF	AT2G03390	0.00151549	-0.32108	uvrB/uvrC motif-containing protein [Source:NCBI gene (formerly Entrezgene);Acc:814868]
AT2G03440	ATNRP1	NRP1	3.21288e-13	-0.434945	nodulin-related protein 1 [Source:NCBI gene (formerly Entrezgene);Acc:814873]
AT2G03480	QUL2	QUL2	3.82389e-05	0.35501	QUASIMODO2 LIKE 2 [Source:NCBI gene (formerly Entrezgene);Acc:814877]
AT2G03505	NA	AT2G03505	0.00188621	-0.624158	Carbohydrate-binding X8 domain superfamily protein [Source:NCBI gene (formerly Entrezgene);Acc:814879]
AT2G03550	NA	AT2G03550	0.0485322	-0.250798	alpha/beta-Hydrolases superfamily protein [Source:NCBI gene (formerly Entrezgene);Acc:814884]
AT2G03690	NA	AT2G03690	0.0226223	-0.240989	coenzyme Q biosynthesis Coq4 family protein / ubiquinone biosynthesis Coq4 family protein [Source:NCBI gene (formerly Entrezgene);Acc:814897]
AT2G03730	ACR5	ACR5	0.0199175	-0.295268	ACT domain repeat 5 [Source:NCBI gene (formerly Entrezgene);Acc:814900]
AT2G03810	NA	AT2G03810	1.5645e-05	-0.366839	18S pre-ribosomal assembly protein gar2-like protein [Source:NCBI gene (formerly Entrezgene);Acc:814907]
AT2G03890	ATPI4K	PI4K GAMMA 7	3.45323e-07	-0.39335	phosphoinositide 4-kinase gamma 7 [Source:NCBI gene (formerly Entrezgene);Acc:814915]
AT2G03980	NA	AT2G03980	0.0403417	-0.339028	GDSL-like Lipase/Acylhydrolase superfamily protein [Source:NCBI gene (formerly Entrezgene);Acc:814924]
AT2G04030	AtHsp90.5	CR88	0.00102957	0.2458	Chaperone protein htpG family protein [Source:NCBI gene (formerly Entrezgene);Acc:814930]
AT2G04039	NdhV	AT2G04039	0.000520069	-0.709926	DUF2996 family protein [Source:NCBI gene (formerly Entrezgene);Acc:814937]
AT2G04230	NA	AT2G04230	0.00312155	-0.393994	FBD, F-box and Leucine Rich Repeat domains containing protein [Source:NCBI gene (formerly Entrezgene);Acc:814960]
AT2G04240	XER	XERICO	2.54987e-05	-0.500566	RING/U-box superfamily protein [Source:NCBI gene (formerly Entrezgene);Acc:814962]
AT2G04280	NA	AT2G04280	1.96266e-05	0.31886	calcium ion-binding protein [Source:NCBI gene (formerly Entrezgene);Acc:814966]
AT2G04378	NA	AT2G04378	0.000110908	-0.229157	Beta-galactosidase related protein [Source:NCBI gene (formerly Entrezgene);Acc:6241027]
AT2G04380	NA	AT2G04380	0.0471019	-0.68722
AT2G04390	dS17	AT2G04390	0.00105324	0.235476	Ribosomal S17 family protein [Source:NCBI gene (formerly Entrezgene);Acc:814978]
AT2G04400	IGPS	AT2G04400	1.61673e-07	0.44825	Aldolase-type TIM barrel family protein [Source:NCBI gene (formerly Entrezgene);Acc:814980]
AT2G04530	CPZ	CPZ	0.0181499	0.293728	Metallo-hydrolase/oxidoreductase superfamily protein [Source:NCBI gene (formerly Entrezgene);Acc:814995]
AT2G04570	GGL14	AT2G04570	0.00307943	0.323663	GDSL-like Lipase/Acylhydrolase superfamily protein [Source:NCBI gene (formerly Entrezgene);Acc:814999]
AT2G04660	APC2	APC2	0.00339376	0.285191	anaphase-promoting complex/cyclosome 2 [Source:NCBI gene (formerly Entrezgene);Acc:815008]
AT2G04690	NA	AT2G04690	7.91752e-11	-0.960144	Pyridoxamine 5'-phosphate oxidase family protein [Source:NCBI gene (formerly Entrezgene);Acc:815012]
AT2G04780	FLA7	FLA7	3.02855e-07	0.578875	FASCICLIN-like arabinoogalactan 7 [Source:NCBI gene (formerly Entrezgene);Acc:815021]
AT2G04865	MAIL2	AT2G04865	0.0112581	-0.234115	Aminotransferase-like, plant mobile domain family protein [Source:NCBI gene (formerly Entrezgene);Acc:815033]
AT2G04940	NA	AT2G04940	7.77054e-06	-0.39178	scramblase-like protein [Source:NCBI gene (formerly Entrezgene);Acc:815041]
AT2G05070	LHCB2	LHCB2.2	1.03084e-16	-1.31467	photosystem II light harvesting complex protein 2.2 [Source:NCBI gene (formerly Entrezgene);Acc:815055]
AT2G05100	LHCB2	LHCB2.1	0.00434348	-1.07135	photosystem II light harvesting complex protein 2.1 [Source:NCBI gene (formerly Entrezgene);Acc:815058]
AT2G05120	NUP133	AT2G05120	0.0499044	0.175703	Nucleoporin, Nup133/Nup155-like protein [Source:NCBI gene (formerly Entrezgene);Acc:815060]
AT2G05185	NA	AT2G05185	4.03004e-06	-0.9291
AT2G05210	ATPOT1	AtPOT1a	0.0442265	-0.152504	Nucleic acid-binding, OB-fold-like protein [Source:NCBI gene (formerly Entrezgene);Acc:815069]
AT2G05310	NA	AT2G05310	3.82475e-11	-0.720422	transmembrane protein [Source:NCBI gene (formerly Entrezgene);Acc:815079]
AT2G05380	GRP3S	GRP3S	0.04456	-1.49826	glycine-rich protein 3 short [Source:NCBI gene (formerly Entrezgene);Acc:815086]
AT2G05520	ATGRP-3	GRP-3	6.92924e-09	-0.974835	glycine-rich protein 3 [Source:NCBI gene (formerly Entrezgene);Acc:815101]
AT2G05540	NA	AT2G05540	0.000105929	-4.32882	Glycine-rich protein family [Source:NCBI gene (formerly Entrezgene);Acc:815103]
AT2G05590	OXR2	AT2G05590	0.0030016	-0.308111	TLD-domain containing nucleolar protein [Source:NCBI gene (formerly Entrezgene);Acc:815108]
AT2G05620	AtPGR5	PGR5	0.0110544	-0.313148	proton gradient regulation 5 [Source:NCBI gene (formerly Entrezgene);Acc:815111]
AT2G05630	ATG8D	ATG8D	4.2684e-07	-0.550693	Ubiquitin-like superfamily protein [Source:NCBI gene (formerly Entrezgene);Acc:815112]
AT2G05710	ACO3	ACO3	0.000118813	0.301464	aconitase 3 [Source:NCBI gene (formerly Entrezgene);Acc:815120]
AT2G05810	NA	AT2G05810	0.0235487	0.349799	ARM repeat superfamily protein [Source:NCBI gene (formerly Entrezgene);Acc:815132]
AT2G05812	NA	NA	0.0410238	-0.257502	NA
AT2G05920	SBT1.8	AT2G05920	9.48359e-11	0.563956	Subtilase family protein [Source:NCBI gene (formerly Entrezgene);Acc:815145]
AT2G05940	PBL14	RIPK	0.00035349	0.607113	Protein kinase superfamily protein [Source:NCBI gene (formerly Entrezgene);Acc:815147]
AT2G05990	ENR1	MOD1	0.00741627	0.197341	NAD(P)-binding Rossmann-fold superfamily protein [Source:NCBI gene (formerly Entrezgene);Acc:815152]
AT2G06010	ORG4	ORG4	0.0393905	-0.310463	OBP3-responsive protein 4 (ORG4) [Source:NCBI gene (formerly Entrezgene);Acc:815155]
AT2G06025	GNAT6	AT2G06025	6.00227e-05	-0.479745	Acyl-CoA N-acyltransferases (NAT) superfamily protein [Source:NCBI gene (formerly Entrezgene);Acc:815157]
AT2G06040	RAD7a	AT2G06040	0.000196087	-0.395927	F-box/LRR protein [Source:NCBI gene (formerly Entrezgene);Acc:815159]
AT2G06050	AtOPR3	OPR3	2.32314e-21	0.619353	oxophytodienoate-reductase 3 [Source:NCBI gene (formerly Entrezgene);Acc:815160]
AT2G06520	PSBX	PSBX	0.000445135	-0.343778	photosystem II subunit X [Source:NCBI gene (formerly Entrezgene);Acc:815210]
AT2G06850	EXGT-A1	XTH4	0.0110772	0.230001	xyloglucan endotransglucosylase/hydrolase 4 [Source:NCBI gene (formerly Entrezgene);Acc:815247]
AT2G06990	HEN2	HEN2	0.000178045	0.279338	RNA helicase, ATP-dependent, SK12/DOB1 protein [Source:NCBI gene (formerly Entrezgene);Acc:815269]
AT2G07050	CAS1	CAS1	6.30769e-06	0.299831	cycloartenol synthase 1 [Source:NCBI gene (formerly Entrezgene);Acc:815275]
AT2G07180	PBL17	AT2G07180	5.36811e-06	-0.411427	Protein kinase superfamily protein [Source:NCBI gene (formerly Entrezgene);Acc:815287]
AT2G07690	MCM5	MCM5	0.017814	0.218184	Minichromosome maintenance (MCM2/3/5) family protein [Source:NCBI gene (formerly Entrezgene);Acc:815415]
AT2G08665	NA	NA	3.06332e-07	-1.76171	NA
AT2G08765	NA	NA	0.000670733	-0.455276	NA
AT2G09795	NA	NA	0.037161	0.228799	NA
AT2G10940	NA	AT2G10940	0.0243898	0.573621	Bifunctional inhibitor/lipid-transfer protein/seed storage 2S albumin superfamily protein [Source:NCBI gene (formerly Entrezgene);Acc:815558]
AT2G11215	NA	NA	6.10472e-06	-0.612144	NA
AT2G11225	NA	NA	2.7726e-10	-0.404109	NA
AT2G11520	CRCK3	CRCK3	0.00187738	0.307394	calmodulin-binding receptor-like cytoplasmic kinase 3 [Source:NCBI gene (formerly Entrezgene);Acc:815625]
AT2G12170	NA	AT2G12170	3.63018e-05	-0.755679
AT2G12462	NA	AT2G12462	0.00619851	0.326167	sterile alpha motif (SAM) domain protein [Source:NCBI gene (formerly Entrezgene);Acc:3768692]
AT2G13100	AtG3Pp5	G3Pp5	0.037095	-0.227305	Major facilitator superfamily protein [Source:NCBI gene (formerly Entrezgene);Acc:815792]
AT2G13360	AGT	AGT	0.00934075	-2.13383	alanine:glyoxylate aminotransferase [Source:NCBI gene (formerly Entrezgene);Acc:815822]
AT2G13540	ABH1	ABH1	0.00129168	0.192638	ARM repeat superfamily protein [Source:NCBI gene (formerly Entrezgene);Acc:815840]
AT2G13555	NA	NA	7.06563e-05	0.481685	NA
AT2G13600	SLO2	SLO2	0.0191953	0.343982	Pentatricopeptide repeat (PPR) superfamily protein [Source:NCBI gene (formerly Entrezgene);Acc:815845]
AT2G13665	NA	NA	0.00865029	-0.440621	NA
AT2G13680	ATGSL02	CALS5	6.10949e-12	-1.69076	callose synthase 5 [Source:NCBI gene (formerly Entrezgene);Acc:815852]
AT2G13820	AtXYP2	XYP2	2.30178e-07	0.852784	Bifunctional inhibitor/lipid-transfer protein/seed storage 2S albumin superfamily protein [Source:NCBI gene (formerly Entrezgene);Acc:815865]
AT2G13960	NA	AT2G13960	0.00741849	-0.844318	Homeodomain-like superfamily protein [Source:NCBI gene (formerly Entrezgene);Acc:815880]
AT2G14050	MCM9	MCM9	0.0355427	-0.268666	minichromosome maintenance 9 [Source:NCBI gene (formerly Entrezgene);Acc:815890]
AT2G14260	PAP1	PIP	0.000714576	-0.437021	proline iminopeptidase [Source:NCBI gene (formerly Entrezgene);Acc:815913]
AT2G14520	NA	AT2G14520	1.97032e-06	-0.481155	CBS domain protein (DUF21) [Source:NCBI gene (formerly Entrezgene);Acc:815939]
AT2G14750	AKN1	APK	1.21795e-14	0.699259	APS kinase [Source:NCBI gene (formerly Entrezgene);Acc:815963]
AT2G14825	NA	NA	0.0395136	-0.384483	NA
AT2G14850	ADA1A	AT2G14850	0.0130291	0.312096	transcriptional regulator of RNA polII, SAGA, subunit [Source:NCBI gene (formerly Entrezgene);Acc:815974]
AT2G14878	NA	NA	4.50081e-21	-1.22364	NA
AT2G14910	DUF760-4	AT2G14910	4.50028e-28	-0.696492	MAR-binding filament-like protein [Source:NCBI gene (formerly Entrezgene);Acc:815980]
AT2G15000	NA	AT2G15000	0.0328117	0.243997	caspase-6 protein [Source:NCBI gene (formerly Entrezgene);Acc:815989]
AT2G15050	LTP	LTP	0.0163537	-0.495157	lipid transfer protein [Source:NCBI gene (formerly Entrezgene);Acc:815994]
AT2G15090	KCS8	KCS8	0.000654622	-0.293433	3-ketoacyl-CoA synthase 8 [Source:NCBI gene (formerly Entrezgene);Acc:815998]
AT2G15128	NA	NA	0.0278099	-0.48576	NA
AT2G15230	ATLIP1	LIP1	0.000950508	-0.357731	lipase 1 [Source:NCBI gene (formerly Entrezgene);Acc:816012]
AT2G15240	NA	AT2G15240	0.000191993	-0.328001	UNC-50 family protein [Source:NCBI gene (formerly Entrezgene);Acc:816013]
AT2G15290	AtTic21	TIC21	9.50122e-09	0.430423	translocon at inner membrane of chloroplasts 21 [Source:NCBI gene (formerly Entrezgene);Acc:816018]
AT2G15400	NRPE3B	NRPE3B	0.000172816	-0.478825	DNA-directed RNA polymerase family protein [Source:NCBI gene (formerly Entrezgene);Acc:816032]
AT2G15440	NA	AT2G15440	0.0189771	0.438334	polysaccharide biosynthesis protein (DUF579) [Source:NCBI gene (formerly Entrezgene);Acc:816036]
AT2G15580	NA	AT2G15580	0.00313204	-0.943215	RING/U-box superfamily protein [Source:NCBI gene (formerly Entrezgene);Acc:816051]
AT2G15695	NA	AT2G15695	8.70838e-05	-0.506906	peptide methionine sulfoxide reductase (Protein of unknown function DUF829, transmembrane 53) [Source:NCBI gene (formerly Entrezgene);Acc:816063]
AT2G15820	OTP51	OTP51	0.0289946	0.247562	endonuclease [Source:NCBI gene (formerly Entrezgene);Acc:816078]
AT2G15880	LRX10	AT2G15880	2.12341e-09	-1.86881	Leucine-rich repeat (LRR) family protein [Source:NCBI gene (formerly Entrezgene);Acc:816084]
AT2G15890	CBP1	MEE14	7.04903e-05	-1.80073	maternal effect embryo arrest 14 [Source:NCBI gene (formerly Entrezgene);Acc:816085]
AT2G15900	SNX4	AT2G15900	1.17491e-05	-0.363516	phox domain-containing protein [Source:NCBI gene (formerly Entrezgene);Acc:816086]
AT2G15960	NA	AT2G15960	2.36405e-05	-1.67587	stress-induced protein [Source:NCBI gene (formerly Entrezgene);Acc:816091]
AT2G16250	NA	AT2G16250	0.00917836	0.254062	Leucine-rich repeat protein kinase family protein [Source:NCBI gene (formerly Entrezgene);Acc:816121]
AT2G16270	NA	AT2G16270	0.000977989	0.297648	transmembrane protein [Source:NCBI gene (formerly Entrezgene);Acc:816123]
AT2G16365	AtFDA10	AT2G16365	0.0385343	-0.329192	F-box family protein [Source:NCBI gene (formerly Entrezgene);Acc:816133]
AT2G16390	CHR35	DRD1	5.00647e-09	-0.631826	SNF2 domain-containing protein / helicase domain-containing protein [Source:NCBI gene (formerly Entrezgene);Acc:816136]
AT2G16430	ATPAP10	PAP10	0.0399315	0.197395	purple acid phosphatase 10 [Source:NCBI gene (formerly Entrezgene);Acc:816141]
AT2G16440	MCM4	MCM4	0.000148038	0.269213	Minichromosome maintenance (MCM2/3/5) family protein [Source:NCBI gene (formerly Entrezgene);Acc:816142]
AT2G16460	NA	AT2G16460	0.0450867	0.241979	coiled-coil 90B-like protein (DUF1640) [Source:NCBI gene (formerly Entrezgene);Acc:816144]
AT2G16500	ADC1	ADC1	1.26212e-05	0.423145	arginine decarboxylase 1 [Source:NCBI gene (formerly Entrezgene);Acc:816149]
AT2G16510	VHA-c5	AT2G16510	0.00689264	0.208465	ATPase, F0/V0 complex, subunit C protein [Source:NCBI gene (formerly Entrezgene);Acc:816150]
AT2G16630	FOCL1	AT2G16630	0.045157	0.269775	Pollen Ole e 1 allergen and extensin family protein [Source:NCBI gene (formerly Entrezgene);Acc:816164]
AT2G16660	NA	AT2G16660	5.30311e-05	0.533047	Major facilitator superfamily protein [Source:NCBI gene (formerly Entrezgene);Acc:816167]
AT2G16720	ATMYB7	MYB7	9.95046e-05	0.857046	myb domain protein 7 [Source:NCBI gene (formerly Entrezgene);Acc:816173]
AT2G16760	NA	AT2G16760	0.00217078	-0.481912	Calcium-dependent phosphotriesterase superfamily protein [Source:NCBI gene (formerly Entrezgene);Acc:816177]
AT2G16890	NA	AT2G16890	9.08563e-12	0.945099	UDP-Glycosyltransferase superfamily protein [Source:NCBI gene (formerly Entrezgene);Acc:816190]
AT2G16900	NA	AT2G16900	0.033873	0.20044	phospholipase-like protein (PEARLI 4) family protein [Source:NCBI gene (formerly Entrezgene);Acc:816192]
AT2G16910	AMS	AMS	1.95414e-08	-9.29338	basic helix-loop-helix (bHLH) DNA-binding superfamily protein [Source:NCBI gene (formerly Entrezgene);Acc:816194]
AT2G16920	PFU2	UBC23	0.0286383	0.194192	ubiquitin-conjugating enzyme 23 [Source:NCBI gene (formerly Entrezgene);Acc:816195]
AT2G16940	CC1	AT2G16940	0.00926779	-0.154942	Splicing factor, CC1-like protein [Source:NCBI gene (formerly Entrezgene);Acc:816197]
AT2G16950	ATTRN1	TRN1	0.00697359	0.238713	transportin 1 [Source:NCBI gene (formerly Entrezgene);Acc:816198]
AT2G17033	NA	AT2G17033	0.00496828	-0.27269	pentatricopeptide (PPR) repeat-containing protein [Source:NCBI gene (formerly Entrezgene);Acc:816207]
AT2G17036	AtFDA12	AT2G17036	1.34238e-05	-1.25434	F-box SKIP23-like protein (DUF295) [Source:NCBI gene (formerly Entrezgene);Acc:816208]
AT2G17140	NA	AT2G17140	0.0204645	0.335194	Pentatricopeptide repeat (PPR) superfamily protein [Source:NCBI gene (formerly Entrezgene);Acc:816219]
AT2G17200	DSK2	DSK2	0.00477773	-0.193001	ubiquitin family protein [Source:NCBI gene (formerly Entrezgene);Acc:816225]
AT2G17230	EXL5	EXL5	9.7031e-06	0.606384	EXORDIUM like 5 [Source:NCBI gene (formerly Entrezgene);Acc:816228]
AT2G17250	EMB2762	EMB2762	3.28375e-07	0.436152	CCAAT-binding factor [Source:NCBI gene (formerly Entrezgene);Acc:816230]
AT2G17280	NA	AT2G17280	0.000966061	0.325783	Phosphoglycerate mutase family protein [Source:NCBI gene (formerly Entrezgene);Acc:816234]
AT2G17300	NA	AT2G17300	0.000262544	0.521098
AT2G17320	NA	AT2G17320	0.000164282	-0.373349	pantothenate kinase [Source:NCBI gene (formerly Entrezgene);Acc:816239]
AT2G17380	AP19	AP19	0.00667146	-0.313206	associated protein 19 [Source:NCBI gene (formerly Entrezgene);Acc:816245]
AT2G17410	ARID2	AT2G17410	0.00667146	0.167126	ARID/BRIGHT DNA-binding domain-containing protein [Source:NCBI gene (formerly Entrezgene);Acc:816247]
AT2G17442	NA	AT2G17442	0.00429911	-0.327242
AT2G17450	ATL44	RHA3A	1.98122e-09	-0.784331	RING-H2 finger A3A [Source:NCBI gene (formerly Entrezgene);Acc:816251]
AT2G17520	ATIRE1-2	IRE1A	5.67348e-08	-0.615365	Endoribonuclease/protein kinase IRE1-like protein [Source:NCBI gene (formerly Entrezgene);Acc:816258]
AT2G17540	NA	AT2G17540	0.00181818	-0.478854
AT2G17550	TRM26	TRM26	0.00694402	-0.531089	RB1-inducible coiled-coil protein [Source:NCBI gene (formerly Entrezgene);Acc:816262]
AT2G17560	HMGB4	HMGB4	0.000112073	0.286816	high mobility group B4 [Source:NCBI gene (formerly Entrezgene);Acc:816263]
AT2G17580	AGS1	AT2G17580	0.00132991	0.292287	Polynucleotide adenylyltransferase family protein [Source:NCBI gene (formerly Entrezgene);Acc:816265]
AT2G17630	PSAT2	AT2G17630	1.08335e-05	0.583143	Pyridoxal phosphate (PLP)-dependent transferases superfamily protein [Source:NCBI gene (formerly Entrezgene);Acc:816270]
AT2G17640	ATSERAT3;1	ATSERAT3;1	6.92045e-05	-0.566789	Trimeric LpxA-like enzymes superfamily protein [Source:NCBI gene (formerly Entrezgene);Acc:816271]
AT2G17670	NA	AT2G17670	0.0368367	0.29826	Tetratricopeptide repeat (TPR)-like superfamily protein [Source:NCBI gene (formerly Entrezgene);Acc:816274]
AT2G17705	NA	AT2G17705	0.00299839	-0.425727	methionine-S-oxide reductase [Source:NCBI gene (formerly Entrezgene);Acc:816279]
AT2G17710	NA	AT2G17710	0.0146638	-0.517988	Big1 [Source:NCBI gene (formerly Entrezgene);Acc:816280]
AT2G17770	ATBZIP27	BZIP27	2.237e-07	-1.34419	basic region/leucine zipper motif 27 [Source:NCBI gene (formerly Entrezgene);Acc:816286]
AT2G17780	MCA2	MCA2	0.00501447	-0.550555	PLAC8 family protein [Source:NCBI gene (formerly Entrezgene);Acc:816287]
AT2G17787	NA	AT2G17787	6.37482e-07	-0.720725	cylicin [Source:NCBI gene (formerly Entrezgene);Acc:2745546]
AT2G17880	DJC24	AT2G17880	8.9991e-19	-1.64287	Chaperone DnaJ-domain superfamily protein [Source:NCBI gene (formerly Entrezgene);Acc:816298]
AT2G17950	PGA6	WUS	9.45364e-90	-3.18635	Homeodomain-like superfamily protein [Source:NCBI gene (formerly Entrezgene);Acc:816305]
AT2G17980	ATSLY1	ATSLY1	0.00133498	0.274646	Sec1/munc18-like (SM) proteins superfamily [Source:NCBI gene (formerly Entrezgene);Acc:816310]
[truncated: 4,878 more rows]

## Sheet: 3_RNA-ChIP
AGcode	Gene_name_1	Gene_name_2	p.adjusted_RNAseq	log2FC_RNAseq	p.adjusted_ChIPseq	Fold_enrichment_ChIPseq	Peak_end	Peak_width	Annotation	Description
AT1G08630	THA1	THA1	0.0194097	-0.332194	3.29887e-08	4.54146	2748284	384	5' UTR	threonine aldolase 1 [Source:NCBI gene (formerly Entrezgene);Acc:837385]
AT1G09070	(AT)SRC2	SRC2	0.00416914	-0.610376	0.000404967	3.26675	2928816	532	3' UTR	soybean regulated by cold-2 [Source:NCBI gene (formerly Entrezgene);Acc:837428]
AT1G10060	ATBCAT-1	BCAT-1	0.000742955	-0.809081	2.35026e-08	5.23259	3284251	463	5' UTR	branched-chain amino acid transaminase 1 [Source:NCBI gene (formerly Entrezgene);Acc:837542]
AT1G10610	NA	AT1G10610	0.00346539	-0.404709	1.06428e-05	3.63536	3506356	542	5' UTR	basic helix-loop-helix (bHLH) DNA-binding superfamily protein [Source:NCBI gene (formerly Entrezgene);Acc:837604]
AT1G12090	ELP	ELP	0.0130247	0.254877	1.44024e-09	5.04578	4088084	292	Distal Intergenic	extensin-like protein [Source:NCBI gene (formerly Entrezgene);Acc:837761]
AT1G12330	NA	AT1G12330	0.0361387	0.171329	6.67767e-07	3.30388	4192678	448	Promoter (1-2kb)	cyclin-dependent kinase-like protein [Source:NCBI gene (formerly Entrezgene);Acc:837787]
AT1G15110	AtPSS1	PSS1	0.0026167	-0.262171	0.000269104	3.95842	5198054	345	Promoter (<=1kb)	phosphatidyl serine synthase family protein [Source:NCBI gene (formerly Entrezgene);Acc:838074]
AT1G21540	AAE9	AT1G21540	0.0320304	-0.337169	5.39312e-05	3.95418	7552222	328	Promoter (1-2kb)	AMP-dependent synthetase and ligase family protein [Source:NCBI gene (formerly Entrezgene);Acc:838755]
AT1G24260	AGL9	SEP3	2.67181e-14	-0.487427	7.1829e-06	3.59307	8596130	607	5' UTR	K-box region and MADS-box transcription factor family protein [Source:NCBI gene (formerly Entrezgene);Acc:839040]
AT1G28360	ATERF12	ERF12	0.000240265	-0.525793	0.00119178	3.23832	9950368	458	Promoter (1-2kb)	ERF domain protein 12 [Source:NCBI gene (formerly Entrezgene);Acc:839732]
AT1G33060	ANAC014	NAC014	0.00643293	-0.273814	3.99485e-08	4.32076	11979089	429	Promoter (<=1kb)	NAC 014 [Source:NCBI gene (formerly Entrezgene);Acc:840202]
AT1G44760	NA	AT1G44760	3.06035e-05	-0.395521	2.52552e-09	4.76034	16901110	352	Promoter (2-3kb)	Adenine nucleotide alpha hydrolases-like superfamily protein [Source:NCBI gene (formerly Entrezgene);Acc:841040]
AT1G48480	RKL1	RKL1	0.0362291	0.201272	1.71733e-11	4.8841	17921780	341	Distal Intergenic	receptor-like kinase 1 [Source:NCBI gene (formerly Entrezgene);Acc:841269]
AT1G55120	AtcwINV3	FRUCT5	0.0319147	-0.274436	0.0080613	2.90241	20566221	281	5' UTR	beta-fructofuranosidase 5 [Source:NCBI gene (formerly Entrezgene);Acc:841955]
AT1G55690	NA	AT1G55690	3.55737e-07	0.430803	8.98897e-10	5.12255	20815424	392	Promoter (2-3kb)	Sec14p-like phosphatidylinositol transfer family protein [Source:NCBI gene (formerly Entrezgene);Acc:842018]
AT1G68440	NA	AT1G68440	2.04418e-15	-1.03514	5.89106e-09	4.97386	25657217	257	Promoter (<=1kb)	transmembrane protein [Source:NCBI gene (formerly Entrezgene);Acc:843173]
AT1G68460	ATIPT1	IPT1	0.00636426	0.591871	6.26405e-08	4.47236	25667010	306	Distal Intergenic	isopentenyltransferase 1 [Source:NCBI gene (formerly Entrezgene);Acc:843175]
AT1G69780	ATHB13	ATHB13	3.95276e-05	0.339712	8.3671e-08	4.3889	26261038	269	Downstream (<=300bp)	Homeobox-leucine zipper protein family [Source:NCBI gene (formerly Entrezgene);Acc:843314]
AT1G69850	AIT1	NRT1:2	0.000190712	-1.24636	1.67981e-11	5.44653	26299560	587	Intron (AT1G69850.1/AT1G69850, intron 3 of 4)	nitrate transporter 1:2 [Source:NCBI gene (formerly Entrezgene);Acc:843321]
AT1G70370	PG2	PG2	1.3905e-05	0.274105	0.000101212	3.89155	26517151	334	Promoter (1-2kb)	polygalacturonase 2 [Source:NCBI gene (formerly Entrezgene);Acc:843373]
AT1G74430	ATMYB95	MYB95	4.59124e-05	0.29525	6.66201e-09	4.83924	27977468	406	3' UTR	myb domain protein 95 [Source:NCBI gene (formerly Entrezgene);Acc:843784]
AT1G76420	ANAC031	CUC3	0.00200478	0.457651	8.72318e-09	4.64102	28677553	307	Distal Intergenic	NAC (No Apical Meristem) domain transcriptional regulator superfamily protein [Source:NCBI gene (formerly Entrezgene);Acc:843975]
AT1G76620	PDE339	AT1G76620	2.96721e-11	0.762215	4.61211e-20	7.4897	28755443	464	Promoter (1-2kb)	Serine/Threonine-kinase, putative (Protein of unknown function, DUF547) [Source:NCBI gene (formerly Entrezgene);Acc:843995]
AT1G80950	AtLPEAT1	AT1G80950	8.51043e-05	0.333038	1.12942e-05	3.7759	30414378	415	Exon (AT1G80950.1/AT1G80950, exon 2 of 8)	Phospholipid/glycerol acyltransferase family protein [Source:NCBI gene (formerly Entrezgene);Acc:844435]
AT2G01010	NA	NA	0.00475101	-0.477179	2.45697e-86	2.69567	3616	259	Promoter (<=1kb)	NA
AT2G01010	NA	NA	0.00475101	-0.477179	2.09878e-22	5.94266	2856	306	3' UTR	NA
AT2G18969	HLH3	AT2G18969	0.00368296	0.69634	3.09592e-08	4.81578	8230979	761	Promoter (<=1kb)	transcription factor/transcription regulator [Source:NCBI gene (formerly Entrezgene);Acc:6240648]
AT2G21660	ATGRP7	GRP7	4.83106e-07	-0.274364	2.98617e-08	4.11395	9266355	860	5' UTR	cold, circadian rhythm, and rna binding 2 [Source:NCBI gene (formerly Entrezgene);Acc:816705]
AT2G22680	WAVH1	WAVH1	0.0273472	-0.327413	2.49684e-07	4.27508	9642990	312	Promoter (2-3kb)	Zinc finger (C3HC4-type RING finger) family protein [Source:NCBI gene (formerly Entrezgene);Acc:816799]
AT2G26100	NA	AT2G26100	0.0066927	0.262674	1.02161e-06	4.28801	11118575	402	5' UTR	Galactosyltransferase family protein [Source:NCBI gene (formerly Entrezgene);Acc:817150]
AT2G35710	PGSIP7	PGSIP7	7.42017e-07	-1.21464	8.87027e-10	5.2024	15009841	330	Distal Intergenic	Nucleotide-diphospho-sugar transferases superfamily protein [Source:NCBI gene (formerly Entrezgene);Acc:818140]
AT2G35950	EDA12	EDA12	0.0464492	-0.392396	0.00117845	3.57983	15100474	687	Distal Intergenic	embryo sac development arrest 12 [Source:NCBI gene (formerly Entrezgene);Acc:818168]
AT2G38530	AtLtpI-5	LTP2	0.00204272	0.229451	2.35822e-09	4.72122	16127882	278	Promoter (<=1kb)	lipid transfer protein 2 [Source:NCBI gene (formerly Entrezgene);Acc:818435]
AT2G39010	PIP2;6	PIP2E	1.61764e-05	0.283764	9.20132e-24	7.89393	16293377	581	Intron (AT2G39010.1/AT2G39010, intron 2 of 3)	plasma membrane intrinsic protein 2E [Source:NCBI gene (formerly Entrezgene);Acc:818487]
AT2G42870	HLH1	PAR1	6.14259e-07	-0.600411	6.17654e-10	4.74697	17838637	387	Promoter (1-2kb)	phy rapidly regulated 1 [Source:NCBI gene (formerly Entrezgene);Acc:818887]
AT2G43010	AtPIF4	PIF4	1.92323e-06	-1.3874	3.29779e-08	4.76834	17886767	608	5' UTR	phytochrome interacting factor 4 [Source:NCBI gene (formerly Entrezgene);Acc:818903]
AT2G44910	ATHB-4	HB4	0.00881229	0.290139	1.30223e-19	6.88911	18518585	408	Exon (AT2G44910.1/AT2G44910, exon 3 of 4)	homeobox-leucine zipper protein 4 [Source:NCBI gene (formerly Entrezgene);Acc:819100]
AT2G44940	ERF34	AT2G44940	0.016116	0.426797	5.86239e-09	4.6041	18536165	542	Promoter (1-2kb)	Integrase-type DNA-binding superfamily protein [Source:NCBI gene (formerly Entrezgene);Acc:819103]
AT2G46720	HIC	KCS13	0.000107408	-0.578677	2.30615e-06	4.38934	19198442	390	5' UTR	3-ketoacyl-CoA synthase 13 [Source:NCBI gene (formerly Entrezgene);Acc:819284]
AT3G02110	scpl25	scpl25	2.52154e-16	-0.553579	0.00012099	3.90503	374496	380	Promoter (<=1kb)	serine carboxypeptidase-like 25 [Source:NCBI gene (formerly Entrezgene);Acc:821207]
AT3G13960	AtGRF5	GRF5	6.98416e-05	-0.403148	3.93858e-15	6.36613	4607242	527	Promoter (1-2kb)	growth-regulating factor 5 [Source:NCBI gene (formerly Entrezgene);Acc:820609]
AT3G21100	NA	AT3G21100	0.0438025	0.18747	0.000468705	3.81281	7397419	330	Promoter (1-2kb)	RNA-binding (RRM/RBD/RNP motifs) family protein [Source:NCBI gene (formerly Entrezgene);Acc:821662]
AT3G26710	CCB1	CCB1	0.000110914	-0.374484	6.25461e-13	5.75213	9813149	411	Promoter (<=1kb)	cofactor assembly of complex C [Source:NCBI gene (formerly Entrezgene);Acc:822283]
AT3G57810	NA	AT3G57810	0.00083964	-0.34039	1.18823e-10	4.98184	21415534	404	Promoter (<=1kb)	Cysteine proteinases superfamily protein [Source:NCBI gene (formerly Entrezgene);Acc:824950]
AT3G59060	A-PUT2	PIL6	1.01194e-09	-1.02221	2.6973e-08	4.48991	21830692	290	5' UTR	phytochrome interacting factor 3-like 6 [Source:NCBI gene (formerly Entrezgene);Acc:825075]
AT3G59765	NA	NA	4.51011e-05	0.739738	0.00525926	3.14012	22078344	396	Exon (AT3G59765.1/AT3G59765, exon 1 of 3)	NA
AT3G61250	AtMYB17	MYB17	3.15302e-07	-0.413345	1.74818e-05	4.18345	22670982	713	Promoter (<=1kb)	myb domain protein 17 [Source:NCBI gene (formerly Entrezgene);Acc:825297]
AT3G62090	PIF6	PIL2	0.00466748	0.396725	1.43003e-09	4.92472	22991373	339	Promoter (<=1kb)	phytochrome interacting factor 3-like 2 [Source:NCBI gene (formerly Entrezgene);Acc:825382]
AT4G01250	AtWRKY22	WRKY22	0.0177919	-0.411097	2.92853e-17	6.46906	525483	262	Promoter (1-2kb)	WRKY family transcription factor [Source:NCBI gene (formerly Entrezgene);Acc:827896]
AT4G03210	XTH9	XTH9	0.00633311	0.495786	1.25008e-05	3.92675	1415791	547	Promoter (<=1kb)	xyloglucan endotransglucosylase/hydrolase 9 [Source:NCBI gene (formerly Entrezgene);Acc:828024]
AT4G18020	APRR2	APRR2	0.0107934	0.178777	0.000107633	3.5061	10003779	549	3' UTR	CheY-like two-component responsive regulator family protein [Source:NCBI gene (formerly Entrezgene);Acc:827527]
AT4G22010	sks4	sks4	0.000120822	0.434236	2.5064e-05	3.74364	11662856	301	Promoter (<=1kb)	SKU5 similar 4 [Source:NCBI gene (formerly Entrezgene);Acc:828290]
AT4G27330	NZZ	SPL	5.76928e-11	-2.21177	1.19656e-27	3.32519	13686222	541	Promoter (2-3kb)	sporocyteless (SPL) [Source:NCBI gene (formerly Entrezgene);Acc:828841]
AT4G29140	ABS3	ADS1	3.09642e-06	-1.05105	1.12588e-20	7.22082	14373175	508	Distal Intergenic	MATE efflux family protein [Source:NCBI gene (formerly Entrezgene);Acc:829035]
AT4G32551	LUG	LUG	0.00216011	0.188017	1.5696e-09	4.84713	15704901	522	Promoter (2-3kb)	transcriptional corepressor LEUNIG [Source:NCBI gene (formerly Entrezgene);Acc:829390]
AT4G32890	GATA9	GATA9	0.00342282	0.567318	2.58887e-07	4.14166	15878322	357	Distal Intergenic	GATA transcription factor 9 [Source:NCBI gene (formerly Entrezgene);Acc:829425]
AT4G35300	TMT2	TMT2	1.03792e-07	-0.558602	5.75723e-09	4.82988	16800817	394	Promoter (<=1kb)	tonoplast monosaccharide transporter2 [Source:NCBI gene (formerly Entrezgene);Acc:829684]
AT4G36920	AP2	AP2	1.75442e-06	0.358262	6.34527e-13	5.82275	17398075	411	Promoter (2-3kb)	Integrase-type DNA-binding superfamily protein [Source:NCBI gene (formerly Entrezgene);Acc:829845]
AT4G37740	AtGRF2	GRF2	0.00277993	0.276757	1.06744e-08	4.2381	17728234	263	Promoter (<=1kb)	growth-regulating factor 2 [Source:NCBI gene (formerly Entrezgene);Acc:829930]
AT4G37750	ANT	ANT	0.00292703	0.165901	2.53143e-08	4.67311	17735875	683	Distal Intergenic	Integrase-type DNA-binding superfamily protein [Source:NCBI gene (formerly Entrezgene);Acc:829931]
AT4G39400	ATBRI1	BRI1	0.000101238	0.248571	9.34975e-21	7.31782	18322962	624	Promoter (1-2kb)	Leucine-rich receptor-like protein kinase family protein [Source:NCBI gene (formerly Entrezgene);Acc:830095]
AT5G06390	FLA17	FLA17	4.00253e-05	0.374824	1.74602e-09	5.20974	1951341	485	Promoter (1-2kb)	FASCICLIN-like arabinogalactan protein 17 [Source:NCBI gene (formerly Entrezgene);Acc:830527]
AT5G08260	scpl35	scpl35	0.000216448	1.02983	7.52021e-11	5.07355	2658942	336	Intron (AT5G08260.1/AT5G08260, intron 1 of 7)	serine carboxypeptidase-like 35 [Source:NCBI gene (formerly Entrezgene);Acc:830722]
AT5G13790	AGL15	AGL15	7.86129e-07	-0.772034	7.04628e-08	4.35305	4451272	355	Promoter (<=1kb)	AGAMOUS-like 15 [Source:NCBI gene (formerly Entrezgene);Acc:831224]
AT5G17810	WOX12	WOX12	4.31047e-10	-1.31443	1.10585e-11	4.83293	5886019	354	Promoter (<=1kb)	WUSCHEL related homeobox 12 [Source:NCBI gene (formerly Entrezgene);Acc:831649]
AT5G24330	ATXR6	ATXR6	0.000416782	0.467152	6.53981e-05	3.70679	8295117	346	Distal Intergenic	TRITHORAX-RELATED PROTEIN 6 [Source:NCBI gene (formerly Entrezgene);Acc:832503]
AT5G24910	CYP714A1	CYP714A1	5.72938e-09	-1.68738	2.81283e-11	5.3777	8570785	424	Promoter (<=1kb)	cytochrome P450, family 714, subfamily A, polypeptide 1 [Source:NCBI gene (formerly Entrezgene);Acc:832560]
AT5G25620	AtYUC6	YUC6	1.09638e-06	0.594754	0.000573727	3.1268	8935046	280	3' UTR	Flavin-binding monooxygenase family protein [Source:NCBI gene (formerly Entrezgene);Acc:832638]
AT5G47060	NA	AT5G47060	0.000108641	0.425875	0.000249974	3.89361	19112143	306	Distal Intergenic	NA
AT5G60400	NA	AT5G60400	1.05295e-08	-0.510175	1.89327e-08	4.60953	24292792	893	5' UTR	NA
AT5G60570	NA	AT5G60570	3.43604e-05	0.328352	1.43845e-13	5.82016	24350995	640	Downstream (<=300bp)	Galactose oxidase/kelch repeat superfamily protein [Source:NCBI gene (formerly Entrezgene);Acc:836178]
AT5G60910	AGL8	AGL8	6.14315e-10	-0.46489	5.11211e-09	5.02115	24508980	548	Promoter (2-3kb)	AGAMOUS-like 8 [Source:NCBI gene (formerly Entrezgene);Acc:836212]
AT5G61865	NA	AT5G61865	0.0395794	-0.300997	1.08526e-26	7.04462	24846345	539	Intron (AT5G61850.1/AT5G61850, intron 2 of 2)	NA
AT5G62170	TRM25	TRM25	0.0110402	-0.34081	5.65464e-11	5.02036	24977135	402	Promoter (1-2kb)	LOW protein: M-phase inducer phosphatase-like protein [Source:NCBI gene (formerly Entrezgene);Acc:836338]
AT5G65280	GCL1	GCL1	0.000243143	0.366784	1.91679e-08	4.50779	26088646	285	Promoter (<=1kb)	GCR2-like 1 [Source:NCBI gene (formerly Entrezgene);Acc:836653]
AT5G66880	SNRK2-3	SNRK2.3	3.12736e-08	-0.67361	0.000283266	3.64772	26709805	410	Promoter (<=1kb)	sucrose nonfermenting 1(SNF1)-related protein kinase 2.3 [Source:NCBI gene (formerly Entrezgene);Acc:836822]
AT5G67180	EAT3	TOE3	0.000521578	0.3955	3.28549e-14	5.80412	26805808	367	Promoter (1-2kb)	target of early activation tagged (EAT) 3 [Source:NCBI gene (formerly Entrezgene);Acc:836853]

## Sheet: 4_GO_BP_Upregulated_DEGs
ID	Description	GeneRatio	FoldEnrichment	Count	p.adjusted	geneID
GO:0046033	AMP metabolic process	0.00297841	5.70257	8	0.000102151	APT1/AT1G36280/APT2/ATAMPD/ADK1/ADSS/AT4G18440/ADK2
GO:0000027	ribosomal large subunit assembly	0.00632911	5.55406	17	4.69713e-09	RPL10/eL6z/RPL10B/atBRX1-2/AtMDN1/ATRPL23A/uL10z/SMO4/uL10y/uL10x/atBRX1-1/ARPF2/ATL5/RPL23A2/RH39/OLI7/PPAN
GO:0006167	AMP biosynthetic process	0.00260611	5.48872	7	0.000466025	APT1/AT1G36280/APT2/ADK1/ADSS/AT4G18440/ADK2
GO:2000037	regulation of stomatal complex patterning	0.00260611	5.48872	7	0.000466025	AtMYB124/AT-GTL1/ATMEK4/CDKB1;2/ATMAP2K_ALPHA/CDC2B/ATNFXL2
GO:0006268	DNA unwinding involved in DNA replication	0.00335071	5.4284	9	5.65062e-05	ATRECQ4A/AT1G27880/ATMCM2/MCM5/MCM4/MCM7/RECQSIM/MCM6/MCM3
GO:0090481	pyrimidine nucleotide-sugar transmembrane transport	0.00409531	5.07361	11	1.63931e-05	AT1G06470/UXT3/ATUTR3/URGT1/AT1G77610/ATUTR1/UXT2/ATUTR6/ATUTR2/UTr7/AT5G41760
GO:0019740	nitrogen utilization	0.00260611	4.98974	7	0.000978883	GAI/GLU2/GLB1/DiT1/TAP46/GLT1/DCT
GO:0141067	GO:0141067	0.00260611	4.98974	7	0.000978883	GAI/GLU2/GLB1/DiT1/TAP46/GLT1/DCT
GO:0009684	indoleacetic acid biosynthetic process	0.00297841	4.82525	8	0.000495437	CKRC1/ALF1/CYP79B3/ATNIT1/AtTAR2/ATR4/CYP79B2/ATTSB1
GO:0009423	chorismate biosynthetic process	0.0022338	4.70462	6	0.0038567	AT1G22410/EMB1144/EPSPS/AT2G45300/EMB3004/AtDAHP1
GO:0000727	double-strand break repair via break-induced replication	0.00260611	4.57393	7	0.00187106	ATMCM2/MCM5/MCM4/MCM7/AT4G16970/MCM6/MCM3
GO:0007019	microtubule depolymerization	0.00260611	4.57393	7	0.00187106	KTN80.1/ATCLASP/AT3G16060/ATKINESIN-13A/KTN80.3/KTN80.4/AT5G33300
GO:0030261	chromosome condensation	0.00260611	4.57393	7	0.00187106	CAP-H/CAP-H2/CAP-D2/CAP-D3/CAP-G/ATCAP-C/ATCAP-E1
GO:0032506	cytokinetic process	0.00260611	4.57393	7	0.00187106	IQD7/iqd8/IQD6/ATN/KINESIN-12B/PHIP1/EMB3013
GO:0000463	maturation of LSU-rRNA from tricistronic rRNA transcript (SSU-rRNA, 5.8S rRNA, LSU-rRNA)	0.00409531	4.53954	11	5.74621e-05	HDP1/RPL7A/RPL7B/uL29y/AtPEIP1/uL30x/AT3G18600/ARPF2/AtTRM7b/EMB2788/PES
GO:0042273	ribosomal large subunit biogenesis	0.0163812	4.48059	44	1.95324e-17	eL33w/AT1G13160/RPL10/eL6z/AT1G23280/RPL10B/AT1G29320/eL33z/atBRX1-2/AtMDN1/HDP1/RPL7A/RPL7B/AtNOC2/eL14z/ARRS1/uL29y/ATRPL23A/uL10z/AtPEIP1/SMO4/uL30x/eL8z/uL10y/uL10x/atBRX1-1/AT3G18600/EBP2/ARPF2/ATL5/RPL23A2/RBL/eL33x/RH39/AT4G15770/AtTRM7b/AtTRM4d/EMB2788/AT5G12220/PES/OLI7/AtTRM4c/PPAN/uL24y
GO:0009683	indoleacetic acid metabolic process	0.00297841	4.48059	8	0.00090807	CKRC1/ALF1/CYP79B3/ATNIT1/AtTAR2/ATR4/CYP79B2/ATTSB1
GO:0010072	primary shoot apical meristem specification	0.00297841	4.48059	8	0.00090807	TPL/ATHB9/115D-4A/TPR1/VCS/TPR4/ATHB-8/TPR3
GO:0033260	nuclear DNA replication	0.00297841	4.48059	8	0.00090807	ATMCM2/MCM4/ATCDT1A/ATCDT1B/AT3G54750/MCM6/MCM3/ICU2
GO:0044843	cell cycle G1/S phase transition	0.0022338	4.27692	6	0.00689637	AtMYB124/CDKB1;2/ATRBR1/ATEBP1/CDC2B/CYCD3
GO:0015780	nucleotide-sugar transmembrane transport	0.00483991	4.24722	13	2.55192e-05	AT1G06470/UXT3/ATUTR3/GGLT1/URGT1/AT1G77610/ATUTR1/UXT2/ATUTR6/ATUTR2/UTr7/UUAT1/AT5G41760
GO:0009126	purine nucleoside monophosphate metabolic process	0.00521221	4.22209	14	1.33693e-05	PUR2/APT1/AT1G36280/AT1G63660/APT2/AT2G35040/AT2G37690/ATAMPD/ADK1/ATPURM/ADSS/AT4G18440/ASE2/ADK2
GO:0009127	purine nucleoside monophosphate biosynthetic process	0.00521221	4.22209	14	1.33693e-05	PUR2/APT1/AT1G36280/AT1G63660/APT2/AT2G35040/AT2G37690/ATAMPD/ADK1/ATPURM/ADSS/AT4G18440/ASE2/ADK2
GO:0009167	purine ribonucleoside monophosphate metabolic process	0.00521221	4.22209	14	1.33693e-05	PUR2/APT1/AT1G36280/AT1G63660/APT2/AT2G35040/AT2G37690/ATAMPD/ADK1/ATPURM/ADSS/AT4G18440/ASE2/ADK2
GO:0009168	purine ribonucleoside monophosphate biosynthetic process	0.00521221	4.22209	14	1.33693e-05	PUR2/APT1/AT1G36280/AT1G63660/APT2/AT2G35040/AT2G37690/ATAMPD/ADK1/ATPURM/ADSS/AT4G18440/ASE2/ADK2
GO:0006620	post-translational protein targeting to endoplasmic reticulum membrane	0.00260611	4.22209	7	0.0032547	Sec./ATERDJ2A/AT2G34250/SEC61/ATERDJ2B/AT4G24920/ATXYLT
GO:0005977	glycogen metabolic process	0.00297841	4.18188	8	0.00157803	AtBE2/APL2/APL4/AtUGP1/BE1/APL3/AtUGP2/ADG1
GO:0006112	energy reserve metabolic process	0.00297841	4.18188	8	0.00157803	AtBE2/APL2/APL4/AtUGP1/BE1/APL3/AtUGP2/ADG1
GO:0009089	lysine biosynthetic process via diaminopimelate	0.00297841	4.18188	8	0.00157803	AT1G14810/AT2G44040/DHDPS2/DAPDC1/AT3G53580/AK-HSDH/AGD2/DAPDC2
GO:0046451	diaminopimelate metabolic process	0.00297841	4.18188	8	0.00157803	AT1G14810/AT2G44040/DHDPS2/DAPDC1/AT3G53580/AK-HSDH/AGD2/DAPDC2
GO:0046040	IMP metabolic process	0.00335071	4.15113	9	0.00075261	PUR2/AT1G36280/AT2G35040/AT2G37690/ATAMPD/ATPURM/ADSS/AT4G18440/ASE2
GO:0048826	cotyledon morphogenesis	0.00483991	4.07733	13	4.15401e-05	CVP2/ABCG14/ATNUC-L1/ATHB13/CKRC1/ATPIN1/LAX2/VCC/OPS/MEE35/BLI/IPGA1/AtTAR2
GO:0006270	DNA replication initiation	0.00521221	4.06572	14	2.09699e-05	ATORC6/ATMCM2/AtNOC3/ATORC4/MCM5/MCM4/MCM10/ATCDT1A/ATCDT1B/MCM7/ATORC1B/MCM6/MCM3/ICU2
GO:0000470	maturation of LSU-rRNA	0.00595681	4.04698	16	5.44229e-06	AT1G23280/HDP1/RPL7A/RPL7B/uL29y/AtPEIP1/uL30x/eL8z/AT3G18600/ARPF2/AtTRM7b/AtTRM4d/EMB2788/AT5G12220/PES/AtTRM4c
GO:0000162	tryptophan biosynthetic process	0.00446761	3.92051	12	0.000134105	ASB1/AtCM3/IGPS/TRP3/TSB2/ATR4/PAI2/AMT1/pat1/AT5G28237/ATTSB1/AtATR1
GO:0046219	indolalkylamine biosynthetic process	0.00446761	3.92051	12	0.000134105	ASB1/AtCM3/IGPS/TRP3/TSB2/ATR4/PAI2/AMT1/pat1/AT5G28237/ATTSB1/AtATR1
GO:0006553	lysine metabolic process	0.00372301	3.92051	10	0.000586759	AT1G14810/AT2G44040/DHDPS2/DAPDC1/AT3G53580/AK-HSDH/E2-/AGD2/DAPDC2/E2-OGDH2
GO:0006188	IMP biosynthetic process	0.00297841	3.92051	8	0.00254338	PUR2/AT1G36280/AT2G35040/AT2G37690/ATAMPD/ATPURM/AT4G18440/ASE2
GO:0006189	'de novo' IMP biosynthetic process	0.00260611	3.92051	7	0.00538979	PUR2/AT1G36280/AT2G35040/AT2G37690/ATPURM/AT4G18440/ASE2
GO:0035459	vesicle cargo loading	0.00260611	3.92051	7	0.00538979	AtSEC23B/AP1M2/AtSEC23E/CEF/SEC31B/AtSEC23A/AtSEC23G
GO:0006086	acetyl-CoA biosynthetic process from pyruvate	0.0022338	3.92051	6	0.011239	IAR4/PDH-E1/mtE2-3/mtE2-2/LPD1/LTA2
GO:0019430	removal of superoxide radicals	0.0022338	3.92051	6	0.011239	AtSOD1/ATCCS/AtSOD2/NTRC/ATMSD1/ATNTRB
GO:0060321	acceptance of pollen	0.0022338	3.92051	6	0.011239	SEC5B/SEC6/ATSEC8/SEC15A/SEC15B/YAO
GO:0071450	cellular response to oxygen radical	0.0022338	3.92051	6	0.011239	AtSOD1/ATCCS/AtSOD2/NTRC/ATMSD1/ATNTRB
GO:0071451	cellular response to superoxide	0.0022338	3.92051	6	0.011239	AtSOD1/ATCCS/AtSOD2/NTRC/ATMSD1/ATNTRB
GO:0008215	spermine metabolic process	0.0018615	3.92051	5	0.0222821	ATPAO4/ATPAO2/SAMDC/AtPAO5/ATSPDS3
GO:0010364	regulation of ethylene biosynthetic process	0.0018615	3.92051	5	0.0222821	AQC1/SWEETIE/ATNEK5/ATMAP2K_ALPHA/EOL1
GO:0031204	post-translational protein targeting to membrane, translocation	0.0018615	3.92051	5	0.0222821	Sec./AT2G34250/SEC61/AT4G24920/ATXYLT
GO:0031335	regulation of sulfur amino acid metabolic process	0.0018615	3.92051	5	0.0222821	AQC1/SWEETIE/ATNEK5/ATMAP2K_ALPHA/EOL1
GO:0043242	negative regulation of protein-containing complex disassembly	0.0018615	3.92051	5	0.0222821	ATCLASP/ATVLN1/FH2/AFH1/AtVAB2
GO:0046174	polyol catabolic process	0.0018615	3.92051	5	0.0222821	MIOX1/MIOX2/SDP6/ATCTIMC/MIOX4
GO:0051056	regulation of small GTPase mediated signal transduction	0.0018615	3.92051	5	0.0222821	BIG3/SCD1/REN1/BIG1/ERMO1
GO:1900908	regulation of olefin metabolic process	0.0018615	3.92051	5	0.0222821	AQC1/SWEETIE/ATNEK5/ATMAP2K_ALPHA/EOL1
GO:1900911	regulation of olefin biosynthetic process	0.0018615	3.92051	5	0.0222821	AQC1/SWEETIE/ATNEK5/ATMAP2K_ALPHA/EOL1
GO:1901880	negative regulation of protein depolymerization	0.0018615	3.92051	5	0.0222821	ATCLASP/ATVLN1/FH2/AFH1/AtVAB2
GO:1902969	mitotic DNA replication	0.0018615	3.92051	5	0.0222821	ATMCM2/MCM4/MCM6/MCM3/ICU2
GO:0042255	ribosome assembly	0.0115413	3.85828	31	1.77093e-10	RPS15/RPL10/ATPWP2/eL6z/RPL10B/AtERG2/AT1G43860/atBRX1-2/AtMDN1/AP40/uS11z/ATRPS5B/ATRPL23A/uL10z/SMO4/RPSAb/uL10y/uL10x/uS11y/atBRX1-1/ARPF2/ATL5/uS11x/RPL23A2/RH39/AT4G15770/RRP7/OLI7/eS19x/PPAN/eS28x
GO:0000103	sulfate assimilation	0.00409531	3.75006	11	0.000454686	APR2/AKN1/APR/AtSBP1/APS3/APR3/AKN2/SIR/AHL/ALX8/AT5G63990
GO:0010375	stomatal complex patterning	0.00372301	3.73382	10	0.000911203	ATGPI8/AtMYB124/AT-GTL1/ATMEK4/AtRLP17/CDKB1;2/ATMAP2K_ALPHA/CDC2B/ATTCX2/ATNFXL2
GO:0052325	cell wall pectin biosynthetic process	0.00372301	3.73382	10	0.000911203	AtMSR2/OSU1/AGP17/ELMO1/GAUT13/AtMSR1/GAUT1/MGP4/AGP18/GAUT14
GO:0090421	embryonic meristem initiation	0.00372301	3.73382	10	0.000911203	SCM/TPL/ATHB9/115D-4A/TPR1/CDC27b/VCS/TPR4/ATHB-8/TPR3
GO:0006541	glutamine metabolic process	0.00297841	3.6899	8	0.00390808	CARB/GLU2/GABA-T/GFAT/DiT1/ATGLN1;1/GLT1/DCT
GO:0052543	callose deposition in cell wall	0.00521221	3.65915	14	7.66428e-05	UGT74B1/TMEM18/CYP79B3/ATGSL08/AtUGP1/ATGSL10/TRP3/SRF3/ATGSL05/ATECS1/ATR4/CYP79B2/NOXY2/AtUGP2
GO:0046417	chorismate metabolic process	0.00260611	3.65915	7	0.00827027	AT1G22410/EMB1144/EPSPS/AtCM3/AT2G45300/EMB3004/AtDAHP1
GO:0045489	pectin biosynthetic process	0.0115413	3.62794	31	1.03701e-09	GATL3/RRT4/GAUT11/ATGATL1/GATL8/AtMSR2/GATL9/DF1/OSU1/RRT3/AGP17/ELMO1/GALS1/GAUT7/GAUT13/RRT2/GAUT9/AtMSR1/CGR2/GAUT15/GAUT1/GATL7/QUA3/MGP4/GATL6/FLY1/AthA1-1/AGP18/GAUT14/GAUT4/CGR3
GO:0006526	arginine biosynthetic process	0.0022338	3.61894	6	0.0168737	CARB/OTC/AT2G37500/GLB1/AT4G24830/AT5G10920
GO:0048363	mucilage pectin metabolic process	0.0022338	3.61894	6	0.0168737	GAUT11/DF1/BLH4/FLY1/BLH2/GAUT14
GO:0090110	COPII-coated vesicle cargo loading	0.0022338	3.61894	6	0.0168737	AtSEC23B/AtSEC23E/CEF/SEC31B/AtSEC23A/AtSEC23G
GO:0042026	protein refolding	0.00632911	3.60263	17	1.54118e-05	DJA7/CLPB-M/ARC2/HSP60/HSP70-3/HSP60-3A/DJA4/HSP60/ATERDJ3B/mtHsc70-1/HSC70-5/APG6/CPN60a2/ATJ2/BIP1/BIP/cpHsc70-2
GO:0052386	cell wall thickening	0.00558451	3.5641	15	5.73387e-05	ATGATL1/UGT74B1/TMEM18/CYP79B3/ATGSL08/AtUGP1/ATGSL10/TRP3/SRF3/ATGSL05/ATECS1/ATR4/CYP79B2/NOXY2/AtUGP2
GO:0009934	regulation of meristem structural organization	0.00372301	3.5641	10	0.00140536	ATBARD1/BUM/FAS1/POL/BRU1/ATTSO1/BAM2/AtHsp90-7/TET1/BAM1
GO:0006549	isoleucine metabolic process	0.0018615	3.5641	5	0.0325074	AT1G14810/OMR1/DHAD/AT3G58610/AHASS2
GO:0009097	isoleucine biosynthetic process	0.0018615	3.5641	5	0.0325074	AT1G14810/OMR1/DHAD/AT3G58610/AHASS2
GO:0009113	purine nucleobase biosynthetic process	0.0018615	3.5641	5	0.0325074	PUR2/APT1/APT2/ATPURM/ASE2
GO:0032261	purine nucleotide salvage	0.0018615	3.5641	5	0.0325074	APT1/APT2/ATAMPD/ADK1/ADK2
GO:0035195	miRNA-mediated gene silencing	0.0018615	3.5641	5	0.0325074	AtSOD1/AGO7/AtSOD2/HS/CRM2
GO:0046128	purine ribonucleoside metabolic process	0.0018615	3.5641	5	0.0325074	AtTRM82/ADK1/AtTRM11/ADK2/NSH3
GO:0009225	nucleotide-sugar metabolic process	0.00893522	3.55065	24	2.35425e-07	AtFKGP/AXS2/GER2/HSR8/GLCNA.UT1/ATMUM4/NRS/ER/ATRHM1/ATPMM/ATRGP1/MEE31/AtUGP1/ATRHM3/GFAT/UGD2/GMD2/ATUXS1/ATUXS2/UGD3/ATRGP2/RGP5/AtUGP2/UDG4/ATUSP
GO:0000281	mitotic cytokinesis	0.00707372	3.54713	19	5.70665e-06	ATCSLD5/CMT3/URGT1/ORPK1/CSI1/RSW7/ATCSLD3/ATN/POK1/POK2/KINESIN-12B/PHIP1/ANY1/ATCESA2/ATCESA3/CESA5/EMB3013/DDM2/CESA6
GO:0009161	ribonucleoside monophosphate metabolic process	0.00707372	3.54713	19	5.70665e-06	PUR2/APT1/AT1G36280/UCK3/AT1G63660/APT2/AT2G35040/AT2G37690/ATAMPD/ADK1/PYRR/AT3G54470/ATPURM/ADSS/AT4G18440/ASE2/ADK2/PYRD/PYR6
GO:0006525	arginine metabolic process	0.00335071	3.52846	9	0.0028587	CARB/OTC/ADC1/AT2G37500/GLB1/ARGAH2/AT4G24830/ATAIH/AT5G10920
GO:0009123	nucleoside monophosphate metabolic process	0.00781832	3.50344	21	2.06342e-06	PUR2/APT1/AT1G36280/UCK3/AT1G63660/AtdNK/APT2/AT2G35040/AT2G37690/ATAMPD/ADK1/DUT1/PYRR/AT3G54470/ATPURM/ADSS/AT4G18440/ASE2/ADK2/PYRD/PYR6
GO:0009085	lysine biosynthetic process	0.00297841	3.4849	8	0.00589983	AT1G14810/AT2G44040/DHDPS2/DAPDC1/AT3G53580/AK-HSDH/AGD2/DAPDC2
GO:0002181	cytoplasmic translation	0.0130305	3.47387	35	2.79863e-10	EIF2/eL33w/eL6z/uL22z/CPuORF19/eL33z/EIF4A-2/uL22y/AP40/AT1G72730/AT1G77840/EMB2296/P2y/eL24z/uL10z/RPSAb/eL22z/eL29z/uL10y/uL10x/P2w/eL24y/eL33x/P1z/uL6x/ATEIF3A-1/eL15z/eL15y/uL2x/AT5G11900/AT5G27470/eL22y/P1y/AteRF1-1/uL24y
GO:0009226	nucleotide-sugar biosynthetic process	0.00707372	3.46464	19	8.6997e-06	AtFKGP/AXS2/GER2/HSR8/GLCNA.UT1/ATMUM4/NRS/ER/ATRHM1/ATPMM/MEE31/ATRHM3/GFAT/UGD2/GMD2/ATUXS1/ATUXS2/UGD3/UDG4/ATUSP
GO:0009156	ribonucleoside monophosphate biosynthetic process	0.00670141	3.4424	18	1.63615e-05	PUR2/APT1/AT1G36280/UCK3/AT1G63660/APT2/AT2G35040/AT2G37690/ATAMPD/ADK1/PYRR/AT3G54470/ATPURM/ADSS/AT4G18440/ASE2/ADK2/PYRD
GO:0048598	embryonic morphogenesis	0.00670141	3.4424	18	1.63615e-05	CVP2/ABO4/ABCG14/ATNUC-L1/ATHB13/CKRC1/ATPIN1/LAX2/VCC/OPS/MEE35/BLI/MAR1/BRCA2(IV)/IPGA1/AtTAR2/AthA1-1/AtSCL23
GO:0006949	syncytium formation	0.00260611	3.43045	7	0.0120525	MIOX1/AT-EXP10/ATEXP15/MIOX2/ATEXP6/MIOX4/ATEXPB3
GO:0009938	negative regulation of gibberellic acid mediated signaling pathway	0.00260611	3.43045	7	0.0120525	GAI/RGL/RGL2/TPR4/CGA1/AtRGL3/SHI
GO:0035435	phosphate ion transmembrane transport	0.00260611	3.43045	7	0.0120525	PHT5;1/APT2/ORF02/APC3/DIC3/MPT3/APC1
GO:0045597	positive regulation of cell differentiation	0.00260611	3.43045	7	0.0120525	SCM/CGR2/LUG/ATHB-8/ATWRKY13/ALX8/CGR3
GO:0051211	anisotropic cell growth	0.00260611	3.43045	7	0.0120525	MCTP15/CSI3/CSI1/BPP2/SPK1/IPGA1/PLP3b
GO:0052544	defense response by callose deposition in cell wall	0.00260611	3.43045	7	0.0120525	UGT74B1/CYP79B3/TRP3/ATGSL05/ATECS1/ATR4/CYP79B2
GO:0009124	nucleoside monophosphate biosynthetic process	0.00744602	3.40914	20	6.07201e-06	PUR2/APT1/AT1G36280/UCK3/AT1G63660/AtdNK/APT2/AT2G35040/AT2G37690/ATAMPD/ADK1/DUT1/PYRR/AT3G54470/ATPURM/ADSS/AT4G18440/ASE2/ADK2/PYRD
GO:0090354	regulation of auxin metabolic process	0.00372301	3.40914	10	0.00201558	ASB1/AtIDD16/SPL11/SPL10/AtIDD14/UMAMIT5/ARF1A1C/ANT/AMT1/SPL2
GO:0009073	aromatic amino acid family biosynthetic process	0.00819062	3.3824	22	2.13694e-06	ADT1/AT1G22410/ASB1/ATGCR1/EMB1144/EPSPS/AtCM3/IGPS/ADT3/AT2G45300/ADT4/TRP3/TSB2/ATR4/AtDAHP1/PAI2/AMT1/pat1/ADT5/AT5G28237/ATTSB1/AtATR1
GO:0007018	microtubule-based movement	0.0100521	3.36044	27	1.26182e-07	ATNACK1/AT1G18550/ZCF125/MDKIN1/Kin7.2/MDKIN2/RSW7/AT2G36200/AT2G47500/AT3G10180/AT3G16060/ATKINESIN-13A/POK1/POK2/AT3G20150/KINESIN-12B/AtKIN14h/ATK5/PAKRP2/Kin7.4/AT5G23910/AT5G27550/AT5G33300/ATK3/AT5G60930/KAC2/KCBP
GO:0061640	cytoskeleton-dependent cytokinesis	0.00893522	3.36044	24	7.89863e-07	ATCSLD5/GAI/FU/CMT3/URGT1/ORPK1/CSI1/RSW7/ATCSLD3/ATN/POK1/POK2/KINESIN-12B/PHIP1/ANY1/ATCESA2/ATCESA3/CESA5/PHGAP1/EMB3013/ADL1/DDM2/ANQ1/CESA6
GO:0010497	plasmodesmata-mediated intercellular transport	0.00335071	3.36044	9	0.00408166	PDLP2/SCM/BUM/115J-4A/MCTP15/PDLP3/FH2/PEAR2/PDLP1
GO:0000303	response to superoxide	0.0022338	3.36044	6	0.0232788	AtSOD1/ATCCS/AtSOD2/NTRC/ATMSD1/ATNTRB
GO:0000305	response to oxygen radical	0.0022338	3.36044	6	0.0232788	AtSOD1/ATCCS/AtSOD2/NTRC/ATMSD1/ATNTRB
GO:0000919	cell plate assembly	0.0022338	3.36044	6	0.0232788	ATCSLD5/PHIP1/NEDD1/PHGAP1/ADL1/AtTRS130
GO:0006085	acetyl-CoA biosynthetic process	0.00297841	3.30149	8	0.008411	IAR4/PDH-E1/mtE2-3/ACLA-2/ACLB-1/mtE2-2/LPD1/LTA2
GO:0010588	cotyledon vascular tissue pattern formation	0.00297841	3.30149	8	0.008411	CVP2/ABCG14/ATNUC-L1/CKRC1/LAX2/VCC/OPS/AtTAR2
GO:0043173	nucleotide salvage	0.00297841	3.30149	8	0.008411	AtFKGP/APT1/UCK3/APT2/ATAMPD/ADK1/PYRR/ADK2
GO:0009309	amine biosynthetic process	0.00670141	3.28229	18	3.22518e-05	ASB1/AtCM3/IGPS/ADC1/SAMDC/AtPMT1/TRP3/ARGAH2/TSB2/ATR4/PAI2/AMT1/ATAIH/pat1/AT5G28237/ATSPDS3/ATTSB1/AtATR1
GO:0042401	biogenic amine biosynthetic process	0.00670141	3.28229	18	3.22518e-05	ASB1/AtCM3/IGPS/ADC1/SAMDC/AtPMT1/TRP3/ARGAH2/TSB2/ATR4/PAI2/AMT1/ATAIH/pat1/AT5G28237/ATSPDS3/ATTSB1/AtATR1
GO:0006598	polyamine catabolic process	0.0018615	3.26709	5	0.0446499	ATPAO4/CuAO-zeta/ATPAO2/CuAOgamma2/AtPAO5
GO:0009173	pyrimidine ribonucleoside monophosphate metabolic process	0.0018615	3.26709	5	0.0446499	UCK3/PYRR/AT3G54470/PYRD/PYR6
GO:0009310	amine catabolic process	0.0018615	3.26709	5	0.0446499	ATPAO4/CuAO-zeta/ATPAO2/CuAOgamma2/AtPAO5
GO:0033356	UDP-L-arabinose metabolic process	0.0018615	3.26709	5	0.0446499	HSR8/ATRGP1/ATRGP2/RGP5/ATUSP
GO:0042402	cellular biogenic amine catabolic process	0.0018615	3.26709	5	0.0446499	ATPAO4/CuAO-zeta/ATPAO2/CuAOgamma2/AtPAO5
GO:0043101	purine-containing compound salvage	0.0018615	3.26709	5	0.0446499	APT1/APT2/ATAMPD/ADK1/ADK2
GO:0071491	cellular response to red light	0.0018615	3.26709	5	0.0446499	FHY2/HY3/DAG2/ELIP/ELIP2
GO:0080060	integument development	0.0018615	3.26709	5	0.0446499	HLL/ATHB9/AGC2-3/ATHB-15/AtMYB56
GO:0006271	DNA strand elongation involved in DNA replication	0.00260611	3.22866	7	0.0168737	ATPCNA1/ATLIG1/ABO4/MCM4/MCM7/MCM3/ICU2
GO:0006515	protein quality control for misfolded or incompletely synthesized proteins	0.00260611	3.22866	7	0.0168737	CLPP5/CLPR3/CLPP3/LON4/LON1/CLPP4/ATBAG1
GO:0010315	auxin export across the plasma membrane	0.00260611	3.22866	7	0.0168737	ATMUM4/ATPIN3/ATPIN1/UMAMIT5/PIN6/ATRHM1/ATRHM3
GO:0022616	DNA strand elongation	0.00260611	3.22866	7	0.0168737	ATPCNA1/ATLIG1/ABO4/MCM4/MCM7/MCM3/ICU2
GO:0051494	negative regulation of cytoskeleton organization	0.00260611	3.22866	7	0.0168737	PFN1/ATCLASP/ATVLN1/FH2/AFH1/AtPRF2/AtVAB2
GO:0052482	defense response by cell wall thickening	0.00260611	3.22866	7	0.0168737	UGT74B1/CYP79B3/TRP3/ATGSL05/ATECS1/ATR4/CYP79B2
GO:1902904	negative regulation of supramolecular fiber organization	0.00260611	3.22866	7	0.0168737	PFN1/ATCLASP/ATVLN1/FH2/AFH1/AtPRF2/AtVAB2
GO:0000910	cytokinesis	0.0167535	3.20769	45	1.82008e-11	ATCSLD5/AtMYB124/GAI/IQD7/ATNACK1/SCD1/FU/ANP2/CMT3/iqd8/URGT1/ORPK1/CSI1/AtAUR2/IQD6/RSW7/ATNPSN11/ATCSLD3/ATN/POK1/POK2/ATTSO1/KINESIN-12B/PHIP1/TRM7/CHO/ATRANGAP1/ATRPS13A/AESP/ANY1/AtAUR1/ATCESA2/ATCESA3/NEDD1/CESA5/AtMYB3R4/PHGAP1/EMB3013/ADL1/DDM2/ATMAP65-3/AtTRS130/ANQ1/CESA6/PLP3b
GO:0006084	acetyl-CoA metabolic process	0.00483991	3.18542	13	0.000700798	IAR4/PDH-E1/mtE2-3/ACLA-2/ACLB-1/mtE2-2/LPD1/LTA2/AtMDD2/FKP1/LOI1/E2-/E2-OGDH2
GO:0006568	tryptophan metabolic process	0.00558451	3.17879	15	0.00024512	ASB1/AtCM3/UMAMIT5/IGPS/CYP79B3/TRP3/TSB2/ATR4/CYP79B2/PAI2/AMT1/pat1/AT5G28237/ATTSB1/AtATR1
GO:0006586	indolalkylamine metabolic process	0.00558451	3.17879	15	0.00024512	ASB1/AtCM3/UMAMIT5/IGPS/CYP79B3/TRP3/TSB2/ATR4/CYP79B2/PAI2/AMT1/pat1/AT5G28237/ATTSB1/AtATR1
GO:0030490	maturation of SSU-rRNA	0.00781832	3.16657	21	1.27606e-05	AT1G06720/AT1G10490/ATPWP2/ATFAS4/APUM23/ARRS1/EMB2777/AT3G06530/AtRH57/AT3G10530/AT3G21540/EDA7/AT3G57940/AT3G58660/AT4G12600/AT4G22380/AT4G28450/AT5G20160/eS8z/eS8y/eS28x
GO:0035384	thioester biosynthetic process	0.00372301	3.13641	10	0.00397388	IAR4/PDH-E1/115D-4A/mtE2-3/ACLA-2/CAC3/ACLB-1/mtE2-2/LPD1/LTA2
GO:0071616	acyl-CoA biosynthetic process	0.00372301	3.13641	10	0.00397388	IAR4/PDH-E1/115D-4A/mtE2-3/ACLA-2/CAC3/ACLB-1/mtE2-2/LPD1/LTA2
GO:0006801	superoxide metabolic process	0.0022338	3.13641	6	0.0319063	AtSOD1/ATCCS/AtSOD2/NTRC/ATMSD1/ATNTRB
GO:0006880	intracellular sequestering of iron ion	0.0022338	3.13641	6	0.0319063	ATFER4/ATFER2/ATFER3/MEB1/ATFER1/MEB2
GO:0051781	positive regulation of cell division	0.0022338	3.13641	6	0.0319063	ATCLASP/SMO4/BLI/ATNTRB/NEDD1/ATDPB2
GO:0097577	sequestering of iron ion	0.0022338	3.13641	6	0.0319063	ATFER4/ATFER2/ATFER3/MEB1/ATFER1/MEB2
GO:0006090	pyruvate metabolic process	0.0107967	3.11493	29	2.45418e-07	iPGAM1/IAR4/PDH-E1/PKp3/ATHKL1/mtE2-3/ENO1/PGK/ATHXK2/PFK5/ENO3/ENO2/AT2G36580/GAPC/mtE2-2/LPD1/LTA2/AT3G49160/AtFBA8/AT3G52990/ATCTIMC/NAD-ME2/AT4G17260/PFK3/ATHXK1/AT5G08570/ATNADP-ME2/AT5G56350/PFK7
GO:0048508	embryonic meristem development	0.00483991	3.08889	13	0.000959588	CVP2/SCM/TPL/ATHB9/115D-4A/TPR1/CDC27b/ALE2/VCS/TPR4/ATHB-8/TPR3/PXY
GO:0006099	tricarboxylic acid cycle	0.00744602	3.07491	20	3.09073e-05	c-NAD-MDH1/SDH6/ATPEPC1/ACLA-2/ACO3/AT2G20420/SDH4/FUM1/ACLB-1/IDH-VI/ATPPC3/SDH2-1/E1-OGDH1/E2-/IDH-I/AT5G08300/SDH3-1/AT5G23250/E2-OGDH2/SDH1-1
GO:0009851	auxin biosynthetic process	0.00595681	3.05991	16	0.000235432	ASB1/AtIDD16/AtIDD14/CKRC1/ALF1/CYP79B3/ATNIT1/AtYUC2/AtTAR2/ATR4/ANT/CYP79B2/AMT1/AtYUC4/AtYUC6/ATTSB1
GO:0052546	cell wall pectin metabolic process	0.00595681	3.05991	16	0.000235432	AtAVP1/GAUT11/AtMSR2/OSU1/AGP17/ELMO1/GAUT13/AtMSR1/UGD2/GAUT1/QUA3/MGP4/AthA1-1/AGP18/GAUT14/UGD3
GO:0048825	cotyledon development	0.00856292	3.05667	23	8.50137e-06	CVP2/DIG6/ABCG14/ATNUC-L1/RPN12a/ATHB13/CKRC1/ATPIN1/ALDH5F1/LAX2/VCC/NSN1/OPS/WAG2/MEE35/BLI/CDC2B/CRF1/PRL1/IPGA1/AtTAR2/AtYUC4/CRF3
GO:0019364	pyridine nucleotide catabolic process	0.00781832	3.04929	21	2.09699e-05	iPGAM1/PKp3/ATHKL1/ENO1/PGK/ATHXK2/PFK5/ENO3/ENO2/AT2G36580/GAPC/AT3G49160/AtFBA8/AT3G52990/ATCTIMC/PFK3/ATHXK1/AT5G08570/ATNUDT19/AT5G56350/PFK7
GO:0006108	malate metabolic process	0.00260611	3.04929	7	0.0222821	c-NAD-MDH1/mMDH1/FUM1/mMDH2/MDH/NAD-ME2/ATNADP-ME2
GO:0006903	vesicle targeting	0.00260611	3.04929	7	0.0222821	TNO1/ATSAR1/ATSEC8/SEC15A/SEC15B/AGD9/AT5G47490
GO:0031503	protein-containing complex localization	0.00260611	3.04929	7	0.0222821	AT1G13160/AtMDN1/APUM23/AT3G49990/CAP-D3/ATCRM1/RAN2
GO:0006096	glycolytic process	0.00744602	3.01578	20	4.00595e-05	iPGAM1/PKp3/ATHKL1/ENO1/PGK/ATHXK2/PFK5/ENO3/ENO2/AT2G36580/GAPC/AT3G49160/AtFBA8/AT3G52990/ATCTIMC/PFK3/ATHXK1/AT5G08570/AT5G56350/PFK7
GO:0009137	purine nucleoside diphosphate catabolic process	0.00744602	3.01578	20	4.00595e-05	iPGAM1/PKp3/ATHKL1/ENO1/PGK/ATHXK2/PFK5/ENO3/ENO2/AT2G36580/GAPC/AT3G49160/AtFBA8/AT3G52990/ATCTIMC/PFK3/ATHXK1/AT5G08570/AT5G56350/PFK7
GO:0009181	purine ribonucleoside diphosphate catabolic process	0.00744602	3.01578	20	4.00595e-05	iPGAM1/PKp3/ATHKL1/ENO1/PGK/ATHXK2/PFK5/ENO3/ENO2/AT2G36580/GAPC/AT3G49160/AtFBA8/AT3G52990/ATCTIMC/PFK3/ATHXK1/AT5G08570/AT5G56350/PFK7
GO:0009191	ribonucleoside diphosphate catabolic process	0.00744602	3.01578	20	4.00595e-05	iPGAM1/PKp3/ATHKL1/ENO1/PGK/ATHXK2/PFK5/ENO3/ENO2/AT2G36580/GAPC/AT3G49160/AtFBA8/AT3G52990/ATCTIMC/PFK3/ATHXK1/AT5G08570/AT5G56350/PFK7
GO:0046032	ADP catabolic process	0.00744602	3.01578	20	4.00595e-05	iPGAM1/PKp3/ATHKL1/ENO1/PGK/ATHXK2/PFK5/ENO3/ENO2/AT2G36580/GAPC/AT3G49160/AtFBA8/AT3G52990/ATCTIMC/PFK3/ATHXK1/AT5G08570/AT5G56350/PFK7
GO:0006536	glutamate metabolic process	0.00372301	3.01578	10	0.00550187	GAD2/ALDH5F1/GLU2/GABA-T/AT-POX/AAT3/DiT1/AAT2/GLT1/DCT
GO:0006595	polyamine metabolic process	0.00372301	3.01578	10	0.00550187	ATPAO4/ADC1/CuAO-zeta/ATPAO2/SAMDC/CuAOgamma2/ARGAH2/AtPAO5/ATAIH/ATSPDS3
GO:0044403	biological process involved in symbiotic interaction	0.00372301	3.01578	10	0.00550187	PDLP2/ATDHAR1/AT1G80280/AtSYT1/PDLP3/ATRAD54/ATP58IPK/PDLP1/ATMAP65-3/ATGDU3
GO:0009965	leaf morphogenesis	0.0171258	3.00573	46	1.0468e-10	CVP2/AtIDD16/SPL10/ATTCP24/ABCG14/ATNUC-L1/ATHB-15/TCP3/AtIDD14/JAG/ATHB13/CKRC1/ATPIN1/AtPDS5B/ACG1/eL28z/LAX2/CLF/BLH4/TCP10/VCC/AS1/AtSPL9/NGA1/A-PTF-1/BPP2/OPS/VCS/MEE35/BLI/ATL5/CGR2/eL24y/ATRPS13A/ATGSL05/TCP2/IPGA1/AtTAR2/ASE2/BLH2/AE3/ABO1/OLI7/AtTRM4c/CGR3/ICU2
GO:0042435	indole-containing compound biosynthetic process	0.00856292	3.00573	23	1.16427e-05	ASB1/AtCM3/CKRC1/IGMT5/IGPS/ALF1/CYP79B3/ATNIT1/TRP3/ATECS1/AtTAR2/TSB2/GGP1/ATR4/ASMT/CYP79B2/PAI2/AMT1/pat1/AT5G28237/AtCOMT/ATTSB1/AtATR1
GO:0000911	cytokinesis by cell plate formation	0.00967982	2.99804	26	2.69176e-06	ATCSLD5/AtMYB124/ATNACK1/SCD1/FU/ANP2/RSW7/ATNPSN11/ATN/POK1/POK2/ATTSO1/KINESIN-12B/PHIP1/TRM7/CHO/ATRANGAP1/ATRPS13A/AESP/NEDD1/PHGAP1/EMB3013/ADL1/ATMAP65-3/AtTRS130/PLP3b
GO:0010014	meristem initiation	0.00483991	2.99804	13	0.00131954	SCM/TPL/ATHB9/115D-4A/ATHB-15/ANAC031/TPR1/CDC27b/VCS/TPR4/ATHB-8/TPR3/AVB1
GO:0000466	maturation of 5.8S rRNA from tricistronic rRNA transcript (SSU-rRNA, 5.8S rRNA, LSU-rRNA)	0.00297841	2.98706	8	0.0159343	HDP1/APUM23/ARRS1/ERI-1/CER7/AtTRM7b/EMB2788/AtRRP6L2
GO:0006144	purine nucleobase metabolic process	0.00297841	2.98706	8	0.0159343	PUR2/APT1/APT2/ADK1/ATPURM/ASE2/ATXDH2/ADK2
GO:0006576	biogenic amine metabolic process	0.0100521	2.9818	27	1.89949e-06	ASB1/ATSDC1/ATPAO4/AtCM3/UMAMIT5/IGPS/ADC1/CYP79B3/CuAO-zeta/ATPAO2/SAMDC/AtPMT1/CuAOgamma2/TRP3/ARGAH2/TSB2/AtPAO5/ATR4/CYP79B2/PAI2/AMT1/ATAIH/pat1/AT5G28237/ATSPDS3/ATTSB1/AtATR1
GO:0016126	sterol biosynthetic process	0.00409531	2.97418	11	0.00370208	ATSMO1/HYD1/CVP1/DRY2/SMT3/CYP710A2/BUL1/ELL1/ATSMO1-1/ERG9/CPH
GO:0032350	regulation of hormone metabolic process	0.00409531	2.97418	11	0.00370208	ASB1/AtIDD16/SPL11/SPL10/AtIDD14/UMAMIT5/ARF1A1C/EAL1/ANT/AMT1/SPL2
GO:0051648	vesicle localization	0.00409531	2.97418	11	0.00370208	ATXIB/TNO1/ATSAR1/ATXIG/ATSEC8/SEC15A/SEC15B/PAKRP2/ATMYA2/AGD9/AT5G47490
GO:0051650	establishment of vesicle localization	0.00409531	2.97418	11	0.00370208	ATXIB/TNO1/ATSAR1/ATXIG/ATSEC8/SEC15A/SEC15B/PAKRP2/ATMYA2/AGD9/AT5G47490
GO:0006606	protein import into nucleus	0.00744602	2.95888	20	5.3188e-05	NUP54/NTF2B/AtTPR/NUP133/ATTRN1/EMA1/AtNUP62/XPO2/AIMP/AT3G08943/AT3G08947/KA120/PLANTKAP/AT3G59020/ATRANGAP1/ATIMPALPHA3/IMPA-2/RAN2/CIP1/AtKPNB1
GO:0072526	pyridine-containing compound catabolic process	0.00781832	2.94039	21	3.82804e-05	iPGAM1/PKp3/ATHKL1/ENO1/PGK/ATHXK2/PFK5/ENO3/ENO2/AT2G36580/GAPC/AT3G49160/AtFBA8/AT3G52990/ATCTIMC/PFK3/ATHXK1/AT5G08570/ATNUDT19/AT5G56350/PFK7
GO:0000028	ribosomal small subunit assembly	0.00446761	2.94039	12	0.00254338	RPS15/ATPWP2/AtERG2/AP40/uS11z/ATRPS5B/RPSAb/uS11y/uS11x/RRP7/eS19x/eS28x
GO:0045037	protein import into chloroplast stroma	0.00446761	2.94039	12	0.00254338	ATTIC110/EMB1047/AtHsp90.5/AtTic21/ATOEP16-1/EMB2458/MAR1/MDH/ATCLPC/ARC1/TIC56/EMB3144
GO:0009129	pyrimidine nucleoside monophosphate metabolic process	0.0022338	2.94039	6	0.0416264	UCK3/DUT1/PYRR/AT3G54470/PYRD/PYR6
GO:0035999	tetrahydrofolate interconversion	0.0022338	2.94039	6	0.0416264	MSA1/MTHFR1/EMB3127/SHM4/SHM1/SHM2
GO:0043648	dicarboxylic acid metabolic process	0.0119136	2.91759	32	2.73381e-07	c-NAD-MDH1/AT1G14810/AT1G22410/EMB1144/EPSPS/mMDH1/GAD2/AtCM3/ALDH5F1/GLU2/AT2G44040/AT2G45300/DHDPS2/FUM1/EMB3004/DAPDC1/mMDH2/GABA-T/AT-POX/MDH/AT3G53580/NAD-ME2/AK-HSDH/AAT3/AGD2/AtDAHP1/ATNADP-ME2/DAPDC2/DiT1/AAT2/GLT1/DCT
GO:0006890	retrograde vesicle-mediated transport, Golgi to endoplasmic reticulum	0.00483991	2.91238	13	0.00175296	AT1G08400/ATSEC22/epsilon1-COP/b?1-COP/alpha1-COP/AT1G79990/a2-COP/ATNPSN11/b?2-COP/MAG2/AT4G08520/AT5G05010/ERMO1
GO:0009135	purine nucleoside diphosphate metabolic process	0.00744602	2.90408	20	6.96555e-05	iPGAM1/PKp3/ATHKL1/ENO1/PGK/ATHXK2/PFK5/ENO3/ENO2/AT2G36580/GAPC/AT3G49160/AtFBA8/AT3G52990/ATCTIMC/PFK3/ATHXK1/AT5G08570/AT5G56350/PFK7
GO:0009179	purine ribonucleoside diphosphate metabolic process	0.00744602	2.90408	20	6.96555e-05	iPGAM1/PKp3/ATHKL1/ENO1/PGK/ATHXK2/PFK5/ENO3/ENO2/AT2G36580/GAPC/AT3G49160/AtFBA8/AT3G52990/ATCTIMC/PFK3/ATHXK1/AT5G08570/AT5G56350/PFK7
GO:0046031	ADP metabolic process	0.00744602	2.90408	20	6.96555e-05	iPGAM1/PKp3/ATHKL1/ENO1/PGK/ATHXK2/PFK5/ENO3/ENO2/AT2G36580/GAPC/AT3G49160/AtFBA8/AT3G52990/ATCTIMC/PFK3/ATHXK1/AT5G08570/AT5G56350/PFK7
GO:0034504	protein localization to nucleus	0.00781832	2.8888	21	4.85762e-05	NUP54/NTF2B/AtTPR/NUP133/ATTRN1/EMA1/AtNUP62/XPO2/AIMP/AT3G08943/AT3G08947/KA120/PLANTKAP/AT3G59020/ATRANGAP1/ATIMPALPHA3/IMPA-2/RAN2/CIP1/GBPL3/AtKPNB1
GO:0051304	chromosome separation	0.00260611	2.8888	7	0.0287765	AT1G06590/PPK1/BUBR1/CAP-H2/BUB3.1/APC8/AESP
GO:0010043	response to zinc ion	0.00670141	2.88038	18	0.000197409	c-NAD-MDH1/PAB1/ATDHAR1/ATPDI5/MLP328/ATNRAMP3/ATGSTF7/CCT6-2/MEE31/uL10y/ATMSD1/ATPME3/ATCTIMC/PBA1/ATFER1/MDAR2/ATCIMS/PAA1
GO:0006414	translational elongation	0.00558451	2.86867	15	0.000819886	ELONGATION/AT1G07930/EF1a/ATARCA/ATELF5A-2/RACK1B/P2y/RACK1C/P2w/P1z/AT4G02930/AT4G11120/P1y/emb1441/EF1alpha
GO:0009955	adaxial/abaxial pattern specification	0.00558451	2.86867	15	0.000819886	ATHB9/AE7/ALDH5F1/eL28z/PGY1/AS1/GABA-T/ATL5/ATHD2A/eL24y/LUG/PEAR2/ATHD2/OLI7/AVB1
GO:0000460	maturation of 5.8S rRNA	0.00446761	2.85128	12	0.00336413	AT1G23280/HDP1/APUM23/HEN2/ARRS1/SMO4/ERI-1/CER7/AtTRM7b/EMB2788/AT5G12220/AtRRP6L2
GO:0007091	metaphase/anaphase transition of mitotic cell cycle	0.00297841	2.85128	8	0.0203797	AT1G06590/PPK1/APC2/CDC27b/BUBR1/BUB3.1/APC8/APC1
GO:0044784	metaphase/anaphase transition of cell cycle	0.00297841	2.85128	8	0.0203797	AT1G06590/PPK1/APC2/CDC27b/BUBR1/BUB3.1/APC8/APC1
GO:0009850	auxin metabolic process	0.00930752	2.84095	25	1.27606e-05	ASB1/AtIDD16/SPL11/SPL10/ILL6/IAR3/AAE18/AtIDD14/CKRC1/UMAMIT5/ALF1/CYP79B3/UGT74D1/ARF1A1C/ATNIT1/AtYUC2/AtTAR2/ATR4/ANT/CYP79B2/AMT1/AtYUC4/AtYUC6/SPL2/ATTSB1
GO:0009134	nucleoside diphosphate catabolic process	0.00781832	2.83899	21	6.39538e-05	iPGAM1/AT1G14230/PKp3/ATHKL1/ENO1/PGK/ATHXK2/PFK5/ENO3/ENO2/AT2G36580/GAPC/AT3G49160/AtFBA8/AT3G52990/ATCTIMC/PFK3/ATHXK1/AT5G08570/AT5G56350/PFK7
GO:0042274	ribosomal small subunit biogenesis	0.0126582	2.83612	34	2.35425e-07	RPS15/AT1G06720/AT1G10490/ATPWP2/AtERG2/ATFAS4/APUM23/AP40/eS12y/uS11z/ATRPS5B/ARRS1/EMB2777/RPSAb/AT3G06530/AtRH57/AT3G10530/uS11y/AT3G21540/AT3G49990/uS11x/EDA7/AT3G57940/AT3G58660/AT4G12600/AT4G22380/AT4G28450/eS7x/AT5G20160/eS8z/RRP7/eS8y/eS19x/eS28x
GO:0032875	regulation of DNA endoreduplication	0.00483991	2.83148	13	0.00229846	AtMYB124/CVP1/AT-GTL1/SCL28/EMB1611/CDKB1;2/DAR2/ATRBR1/ICK3/DEL1/CDC2B/DAR1/AtMYB3R4
GO:0006195	purine nucleotide catabolic process	0.00819062	2.82791	22	4.42927e-05	iPGAM1/PKp3/ATHKL1/ATNUDT1/ENO1/PGK/ATHXK2/PFK5/ENO3/ENO2/AT2G36580/GAPC/AT3G49160/AtFBA8/AT3G52990/ATCTIMC/PFK3/ATHXK1/AT5G08570/ATNUDT19/AT5G56350/PFK7
GO:0048449	floral organ formation	0.00335071	2.82277	9	0.014159	JAG/HEN2/ATX1/chr13/HEC2/CRM2/AP2/ATMCB1/ATBRI1
GO:0009166	nucleotide catabolic process	0.00856292	2.81787	23	3.18517e-05	iPGAM1/PKp3/ATHKL1/ATNUDT1/ENO1/PGK/ATHXK2/PFK5/ENO3/ENO2/AT2G36580/GAPC/DUT1/AT3G49160/AtFBA8/AT3G52990/ATCTIMC/PFK3/ATHXK1/AT5G08570/ATNUDT19/AT5G56350/PFK7
GO:0040034	regulation of development, heterochronic	0.00707372	2.81093	19	0.000178859	SPL11/SPL10/ATTCP24/ATNUP160/AtTCP23/TCP3/GCT/AGO7/ACG1/TCP10/A-PTF-1/FLR1/MEE35/TCP2/AtPAO5/SPL2/CLPP4/GAS41/ATHDA6
GO:0009154	purine ribonucleotide catabolic process	0.00744602	2.80037	20	0.000119862	iPGAM1/PKp3/ATHKL1/ENO1/PGK/ATHXK2/PFK5/ENO3/ENO2/AT2G36580/GAPC/AT3G49160/AtFBA8/AT3G52990/ATCTIMC/PFK3/ATHXK1/AT5G08570/AT5G56350/PFK7
GO:0009261	ribonucleotide catabolic process	0.00744602	2.80037	20	0.000119862	iPGAM1/PKp3/ATHKL1/ENO1/PGK/ATHXK2/PFK5/ENO3/ENO2/AT2G36580/GAPC/AT3G49160/AtFBA8/AT3G52990/ATCTIMC/PFK3/ATHXK1/AT5G08570/AT5G56350/PFK7
GO:0051170	import into nucleus	0.00744602	2.80037	20	0.000119862	NUP54/NTF2B/AtTPR/NUP133/ATTRN1/EMA1/AtNUP62/XPO2/AIMP/AT3G08943/AT3G08947/KA120/PLANTKAP/AT3G59020/ATRANGAP1/ATIMPALPHA3/IMPA-2/RAN2/CIP1/AtKPNB1
GO:0090329	regulation of DNA-templated DNA replication	0.00558451	2.80037	15	0.00105869	AtMYB124/CVP1/AT-GTL1/SCL28/ATCDT1A/EMB1611/CDKB1;2/DAR2/ATRBR1/ICK3/DEL1/CDC2B/ATCDT1B/DAR1/AtMYB3R4
GO:0009943	adaxial/abaxial axis specification	0.00372301	2.80037	10	0.00962252	ATHB9/AE7/ALDH5F1/AS1/GABA-T/ATHD2A/LUG/PEAR2/ATHD2/AVB1
GO:0043650	dicarboxylic acid biosynthetic process	0.00372301	2.80037	10	0.00962252	AT1G22410/EMB1144/EPSPS/AtCM3/GLU2/AT2G44040/AT2G45300/EMB3004/AtDAHP1/GLT1
GO:0046112	nucleobase biosynthetic process	0.00372301	2.80037	10	0.00962252	PUR2/APT1/CTPS1/APT2/PYRR/AT3G54470/ATPURM/ASE2/PYRD/PYR6
GO:0009933	meristem structural organization	0.00967982	2.79269	26	1.16427e-05	ATBARD1/SCM/TPL/ATHB9/115D-4A/ATHB-15/BUM/FAS1/ANAC031/TPR1/CDC27b/EMB1611/PLL1/POL/VCS/TPR4/BRU1/ATTSO1/BAM2/AtHsp90-7/ATHB-8/TPR3/TET1/AVB1/FAS2/BAM1
GO:0006563	L-serine metabolic process	0.00409531	2.7823	11	0.00647314	PGDH/MSA1/PSAT2/OMR1/ATSERAT2;2/ATCS-C/SHM4/EDA9/PSAT1/SHM1/SHM2
GO:0006275	regulation of DNA replication	0.00632911	2.77703	17	0.000497397	ATPCNA1/AtMYB124/CVP1/AT-GTL1/SCL28/ATCDT1A/EMB1611/CDKB1;2/DAR2/ATRBR1/ICK3/DEL1/CDC2B/ATCDT1B/DAR1/AtMYB3R4/ATXR6
GO:0048532	anatomical structure arrangement	0.011169	2.76742	30	2.43634e-06	ATBARD1/SCM/TPL/SPL10/ATHB9/115D-4A/ATHB-15/BUM/FAS1/ATPIN1/ANAC031/TPR1/CDC27b/ATX1/EMB1611/PLL1/POL/VCS/TPR4/BRU1/ATTSO1/BAM2/AtHsp90-7/ATHB-8/AtMYB56/TPR3/TET1/AVB1/FAS2/BAM1
GO:0000462	maturation of SSU-rRNA from tricistronic rRNA transcript (SSU-rRNA, 5.8S rRNA, LSU-rRNA)	0.00483991	2.75496	13	0.00297693	AT1G06720/ATPWP2/ATFAS4/APUM23/ARRS1/EMB2777/AT3G06530/AT3G10530/EDA7/AT3G58660/AT4G28450/eS8z/eS8y
GO:0006891	intra-Golgi vesicle-mediated transport	0.00483991	2.75496	13	0.00297693	epsilon1-COP/b?1-COP/alpha1-COP/COG5/AT1G79990/a2-COP/b?2-COP/NSF/AT4G08520/beta2-COP/gamma2-COP/COG1/AtTRS130
GO:0009185	ribonucleoside diphosphate metabolic process	0.00781832	2.74436	21	0.000105894	iPGAM1/PKp3/ATHKL1/ENO1/PGK/ATHXK2/PFK5/ENO3/ENO2/AT2G36580/GAPC/AT3G49160/AtFBA8/AT3G52990/ATCTIMC/PFK3/ATHXK1/AT5G08570/PYR6/AT5G56350/PFK7
GO:0009066	aspartate family amino acid metabolic process	0.00819062	2.73814	22	7.27919e-05	AT1G14810/ARD/AT2G44040/DHDPS2/AtCGS1/ATMS2/OMR1/DAPDC1/AtSAMS3/AT3G53580/MTHFR1/AK-HSDH/E2-/AAT3/AGD2/ASN3/DAPDC2/ATCIMS/AAT2/AT5G21060/E2-OGDH2/ASN2
GO:0009082	branched-chain amino acid biosynthetic process	0.00297841	2.72731	8	0.0254155	AT1G14810/ATIMD3/IPMI/OMR1/RidA/DHAD/AT3G58610/AHASS2
GO:0009612	response to mechanical stimulus	0.00297841	2.72731	8	0.0254155	XLG3/AXR4/EXGT-A1/AtSYT1/AtEB1a/IPGA1/ATMSL10/ACAM-1
GO:0009944	polarity specification of adaxial/abaxial axis	0.00297841	2.72731	8	0.0254155	ATHB9/AE7/AS1/ATHD2A/LUG/PEAR2/ATHD2/AVB1
GO:0010440	stomatal lineage progression	0.00297841	2.72731	8	0.0254155	AtMYB124/SCD1/CDKB1;2/ATTSO1/ATICE1/CDC2B/ATTCX2/CYCD3
GO:0033045	regulation of sister chromatid segregation	0.00297841	2.72731	8	0.0254155	AT1G06590/PPK1/APC2/CDC27b/BUBR1/BUB3.1/APC8/APC1
GO:0006418	tRNA aminoacylation for protein translation	0.00670141	2.7142	18	0.000448729	TWN2/AT1G29880/AT1G66530/AT3G02760/ATKRS-1/ATHRS1/OVA1/AtProRS-Cyt/EMB2369/AT4G10320/ATNS1/emb1027/AT4G39280/AT5G26710/AT5G26830/AT5G27470/OVA2/EMB2755
GO:0009937	regulation of gibberellic acid mediated signaling pathway	0.00335071	2.7142	9	0.0178644	GAI/ATGCR1/RGL/RGL2/TPR4/AtIDD2/CGA1/AtRGL3/SHI
GO:0051553	flavone biosynthetic process	0.00335071	2.7142	9	0.0178644	UGT89C1/UGT78D1/ATMUM4/ATRHM1/ATMYB7/ATRHM3/ATMYB11/ATFLS6/AtCOMT
GO:0051555	flavonol biosynthetic process	0.00335071	2.7142	9	0.0178644	UGT89C1/UGT78D1/ATMUM4/ATRHM1/ATMYB7/ATRHM3/ATMYB11/ATFLS6/AtCOMT
GO:0031109	microtubule polymerization or depolymerization	0.00483991	2.68246	13	0.0037994	KTN80.1/CORD5/ATCLASP/AT3G16060/ATKINESIN-13A/AT3G43610/AtEB1a/NEDD1/ATGCP3/KTN80.3/KTN80.4/AT5G33300/ATMAP65-3
GO:0034285	response to disaccharide	0.0100521	2.67984	27	1.57377e-05	ATKEA1/AtSOD1/ATPWP2/ACR11/AtTMT1/AT1G20950/XLG3/ATGPT2/AT1G62480/ATHB13/APUM23/AtSOD2/ATOEP16-1/GAPC/NANA/FLZ8/AKIN11/GLB1/AT4G17670/CYCD3/ATB2/ATMCB1/SIRK1/HHP1/ASUS1/ABCI21/AT5G47060
GO:0008652	amino acid biosynthetic process	0.0215934	2.67517	58	5.7262e-11	ADT1/AT1G14810/PGDH/ASB1/CARB/MSA1/ATGCR1/ATATP-PRT1/AtCM3/OTC/IGPS/PSAT2/ARD/ADT3/ADK/AT2G37500/GLU2/AT2G44040/DHDPS2/AtCGS1/ATMS2/ATSERAT2;2/DAPDC1/ADT4/AT3G53580/TRP3/ATCS-C/MTHFR1/CYP20-3/GLB1/SHM4/HISN5B/AK-HSDH/AT4G24830/AT-HF/TSB2/ATR4/AGD2/EDA9/PSAT1/SHM1/HISN7/PAI2/AMT1/ASN3/AT5G10920/DAPDC2/ATCIMS/pat1/AT5G21060/ADT5/SHM2/AT5G28237/ATGLN1;1/GLT1/ATTSB1/AtATR1/ASN2
GO:0042254	ribosome biogenesis	0.0446761	2.67308	120	4.0994e-22	RPS15/RHON1/AT1G06720/eL33w/DIG6/AT1G10490/AT1G13160/RPL10/ATPWP2/AtRH36/ATARCA/eL6z/PCP2/AT1G23280/eL34z/RPL10B/ALBA1/AT1G29320/AT1G30240/AtERG2/atENP1/ATFAS4/eL33z/AT1G43860/RACK1B/ATNUC-L1/atBRX1-2/AT1G63810/AtMDN1/115J-4A/HDP1/APUM23/AP40/RH29/RPL7A/RPL7B/HEN2/EMB2762/AtNOC2/AT2G19870/eL14z/eS12y/AT2G34357/uS11z/ATRPS5B/ARRS1/uL29y/ATRPL23A/uL10z/AtPEIP1/SMO4/RH17/EMB2777/uL30x/eL8z/EDA13/RPS…
GO:0009067	aspartate family amino acid biosynthetic process	0.00595681	2.66929	16	0.00120645	AT1G14810/ARD/AT2G44040/DHDPS2/AtCGS1/ATMS2/DAPDC1/AT3G53580/MTHFR1/AK-HSDH/AGD2/ASN3/DAPDC2/ATCIMS/AT5G21060/ASN2
GO:0006637	acyl-CoA metabolic process	0.00670141	2.66299	18	0.00055609	IAR4/PDH-E1/115D-4A/mtE2-3/ACLA-2/AT2G20420/AT2G30720/CAC3/ACLB-1/mtE2-2/LPD1/LTA2/AtMDD2/FKP1/LOI1/E2-/CER4/E2-OGDH2
GO:0035383	thioester metabolic process	0.00670141	2.66299	18	0.00055609	IAR4/PDH-E1/115D-4A/mtE2-3/ACLA-2/AT2G20420/AT2G30720/CAC3/ACLB-1/mtE2-2/LPD1/LTA2/AtMDD2/FKP1/LOI1/E2-/CER4/E2-OGDH2
GO:0043622	cortical microtubule organization	0.00670141	2.66299	18	0.00055609	KTN80.1/ANP2/ATCLASP/CSI1/RSW7/ANP3/BPP6/BPP2/ATNEK5/ATNEK6/SPK1/IPGA1/CKL6/KTN80.3/KTN80.4/CESA6/KCBP/PLP3b
GO:0006457	protein folding	0.0238273	2.65516	64	8.55821e-12	AtCRT1b/CPN10/ATPDI5/CCT5/AtCRT1a/AT1G61770/AERO1/ATPDI6/AtHsp70-15/AtHsp70-14/DJA7/AtHsp90.5/CLPB-M/ARC2/HSP60/AERO2/ATPDI11/CCT6-2/CCT8/AtHsp90-6/HSP70-3/CCT7/HSP60-3A/ATPDI4/DJA4/ATTCP-1/HSP60/FKBP15-1/ATFKBP62/ATPDI1/AT3G55520/ROC2/CHO/CYP20-3/ATERDJ3B/AtHsp90-7/AR192/AT4G28480/SES1/AT4G32420/ATCYP1/CYP21-1/mtHsc70-1/ROC1/AT5G07340/HSC70-5/APG6/CPN60a2/ATCPN21/CCT2/ATJ2/CCT3/BIP1/BIP/maMYB/cp…
GO:0044786	cell cycle DNA replication	0.00856292	2.65211	23	8.08567e-05	AtMYB124/CVP1/AT-GTL1/ATMCM2/SCL28/AtTCP15/MCM4/ATCDT1A/EMB1611/CDKB1;2/DAR2/ATRBR1/ICK3/DEL1/CDC2B/ATCDT1B/AT3G54750/DAR1/AtMYB3R4/CYCA2;1/MCM6/MCM3/ICU2
GO:1901292	nucleoside phosphate catabolic process	0.00893522	2.65049	24	5.65062e-05	iPGAM1/AT1G14230/PKp3/ATHKL1/ATNUDT1/ENO1/PGK/ATHXK2/PFK5/ENO3/ENO2/AT2G36580/GAPC/DUT1/AT3G49160/AtFBA8/AT3G52990/ATCTIMC/PFK3/ATHXK1/AT5G08570/ATNUDT19/AT5G56350/PFK7
GO:0010051	xylem and phloem pattern formation	0.00930752	2.649	25	4.00595e-05	BDL/CVP2/SCM/TPL/ATGATL1/CVP1/ABCG14/ATNUC-L1/ATMAP70-1/CKRC1/ATPIN1/BRL2/LAX2/VCC/TTL3/OPS/PCN/EMB2597/CRM2/AtTAR2/AHL3/ATMKK2/ADL1/TET1/AVB1
GO:0009744	response to sucrose	0.00967982	2.64762	26	2.78551e-05	ATKEA1/AtSOD1/ATPWP2/ACR11/AtTMT1/AT1G20950/XLG3/ATGPT2/AT1G62480/ATHB13/APUM23/AtSOD2/ATOEP16-1/GAPC/NANA/FLZ8/GLB1/AT4G17670/CYCD3/ATB2/ATMCB1/SIRK1/HHP1/ASUS1/ABCI21/AT5G47060
GO:0000278	mitotic cell cycle	0.0331348	2.6334	89	5.41891e-16	ATCSLD5/AT1G06590/ABO4/CYCB3;1/TUB5/CYCA1;1/ATMCM2/WPP2/CYCA3;4/ATGCR1/SCL28/CMT3/TUB1/URGT1/AT1G77620/PPK1/ORPK1/APC2/MCM4/CDC27b/ATCLASP/CSI1/AtAUR2/RSW7/TBB7/ATCDT1A/CAP-H/BUBR1/AT2G36200/CDKB1;2/SMO4/ATCSLD3/ATN/ATGSL10/ATCDC48/ATRBR1/CMR1/CAP-H2/POK1/BRU1/POK2/BUB3.1/KINESIN-12B/AT3G43610/APC8/CDC2B/NDC80/ATCDT1B/PHIP1/CAP-D2/TRM7/ATRAD21.2/TPXL2/ATORC1B/TUA6/CAP-D3/TUB9/AT4G21820/AtCTF7/ANY…
GO:0003002	regionalization	0.0230827	2.61368	62	3.34778e-11	BDL/CVP2/ATGPI8/SVB2/SCM/AtMYB124/TPL/ATGATL1/CVP1/ATHB9/ABCG14/AT-GTL1/ATNUC-L1/ATMEK4/ATHB-15/GCT/ATMAP70-1/AE7/JAG/CKRC1/ATPIN1/AtPDS5B/ALDH5F1/AtRLP17/BRL2/HEN2/eL28z/LAX2/PGY1/ATX1/VCC/AS1/CDKB1;2/TTL3/OPS/ATMAP2K_ALPHA/GABA-T/ATL5/ATHD2A/eL24y/CDC2B/ATMYC1/PCN/EMB2597/ATTCX2/CRM2/AtTAR2/AHL3/ATMKK2/AtCTF7/LUG/AP2/EAL1/PEAR2/ATNFXL2/ATHD2/OLI7/ADL1/TET1/AVB1/AIL7/KCBP
GO:1901607	alpha-amino acid biosynthetic process	0.0219657	2.61368	59	9.28327e-11	ADT1/AT1G14810/PGDH/ASB1/CARB/ATIMD3/MSA1/ATGCR1/AtCM3/OTC/IGPS/PSAT2/ARD/ADT3/AT2G37500/GLU2/IPMI/AT2G44040/DHDPS2/AtCGS1/ATMS2/OMR1/ATSERAT2;2/DAPDC1/DHAD/ADT4/AT3G53580/TRP3/AT3G58610/ATCS-C/MTHFR1/CYP20-3/GLB1/SHM4/AK-HSDH/AT4G24830/TSB2/ATR4/AGD2/EDA9/PSAT1/SHM1/PAI2/AMT1/ASN3/AT5G10920/DAPDC2/AHASS2/ATCIMS/pat1/AT5G21060/ADT5/SHM2/AT5G28237/ATGLN1;1/GLT1/ATTSB1/AtATR1/ASN2
GO:0043039	tRNA aminoacylation	0.00670141	2.61368	18	0.000706925	TWN2/AT1G29880/AT1G66530/AT3G02760/ATKRS-1/ATHRS1/OVA1/AtProRS-Cyt/EMB2369/AT4G10320/ATNS1/emb1027/AT4G39280/AT5G26710/AT5G26830/AT5G27470/OVA2/EMB2755
GO:0071103	DNA conformation change	0.00483991	2.61368	13	0.00488617	ATRECQ4A/AT1G27880/ATMCM2/MCM5/MCM4/GYRB1/GYRA/MCM7/AT4G31210/GYRB2/RECQSIM/MCM6/MCM3
GO:0010639	negative regulation of organelle organization	0.00446761	2.61368	12	0.00721983	ATWHY1/At-FANCM/PPK1/PFN1/ATCLASP/ATVLN1/BUBR1/FH2/BUB3.1/AFH1/AtPRF2/AtVAB2
GO:1902903	regulation of supramolecular fiber organization	0.00446761	2.61368	12	0.00721983	ATSCAR3/PFN1/ATCLASP/ATVLN1/ATSCAR2/FH2/AFH1/SPK1/AtPRF2/AtVAB2/NEDD1/ATGCP3
GO:0010187	negative regulation of seed germination	0.00372301	2.61368	10	0.0158029	GAI/RGL/RGL2/ATPME3/AtHDA9/CGA1/ASMT/AtRGL3/TAP46/AtHsp90.2
GO:0051552	flavone metabolic process	0.00335071	2.61368	9	0.0222821	UGT89C1/UGT78D1/ATMUM4/ATRHM1/ATMYB7/ATRHM3/ATMYB11/ATFLS6/AtCOMT
GO:0051554	flavonol metabolic process	0.00335071	2.61368	9	0.0222821	UGT89C1/UGT78D1/ATMUM4/ATRHM1/ATMYB7/ATRHM3/ATMYB11/ATFLS6/AtCOMT
GO:0006862	nucleotide transport	0.00297841	2.61368	8	0.0319063	ATNDT1/AAC1/ATUTR2/ATBT1/ABCD1/APC3/APC1/ATFOLT1
GO:0090114	COPII-coated vesicle budding	0.00297841	2.61368	8	0.0319063	AtSEC23B/ATSAR1/AtSEC23E/CEF/SEC31B/AtSEC23A/AtSEC23G/AT5G47490
GO:0002183	cytoplasmic translational initiation	0.00260611	2.61368	7	0.0447664	EIF2/CPuORF19/EIF4A-2/AT1G72730/AT1G77840/ATEIF3A-1/AT5G11900
GO:0006613	cotranslational protein targeting to membrane	0.00260611	2.61368	7	0.0447664	Sec./AT1G67680/ATERDJ2A/AT2G34250/SEC61/ATERDJ2B/AT5G61970
GO:0006614	SRP-dependent cotranslational protein targeting to membrane	0.00260611	2.61368	7	0.0447664	Sec./AT1G67680/ATERDJ2A/AT2G34250/SEC61/ATERDJ2B/AT5G61970
GO:0051701	biological process involved in interaction with host	0.00260611	2.61368	7	0.0447664	PDLP2/AT1G80280/AtSYT1/PDLP3/ATRAD54/PDLP1/ATMAP65-3
GO:1905428	regulation of plant organ formation	0.00260611	2.61368	7	0.0447664	ATTCP24/TCP3/TCP10/AtSPL9/MEE35/TCP2/ATHXK1
GO:0006261	DNA-templated DNA replication	0.0171258	2.59487	46	2.00194e-08	ATPCNA1/ATLIG1/ABO4/emb2411/ATRECQ4A/AtMYB124/AT1G14460/CVP1/ATORC6/AT1G27880/AT-GTL1/ATMCM2/SCL28/AtTCP15/AtNOC3/ATORC4/STI/MCM5/MCM4/MCM10/ATCDT1A/EMB1611/CDKB1;2/DAR2/ATRBR1/SSB2/ICK3/DEL1/CDC2B/ATCDT1B/AT3G54750/MCM7/ATORC1B/AT4G18820/OSB2/DAR1/AT5G07810/AtMYB3R4/ATDPB2/CYCA2;1/RECQSIM/POLA3/MCM6/AT5G45720/MCM3/ICU2
GO:0009072	aromatic amino acid metabolic process	0.0104244	2.58293	28	2.09699e-05	ADT1/AT1G22410/ASB1/ATGCR1/EMB1144/EPSPS/AtCM3/UMAMIT5/IGPS/ALF1/CYP79B3/ADT3/AT2G45300/ADT4/TRP3/ARGAH2/TSB2/ATR4/CYP79B2/AtDAHP1/PAI2/AMT1/pat1/ADT5/AT5G28237/AtTAT2/ATTSB1/AtATR1
GO:1903047	mitotic cell cycle process	0.0249442	2.57524	67	1.08317e-11	ATCSLD5/AT1G06590/CYCB3;1/CYCA1;1/ATMCM2/CYCA3;4/CMT3/URGT1/AT1G77620/PPK1/ORPK1/APC2/MCM4/CDC27b/CSI1/AtAUR2/RSW7/CAP-H/BUBR1/AT2G36200/CDKB1;2/SMO4/ATCSLD3/ATN/ATGSL10/ATCDC48/ATRBR1/CAP-H2/POK1/BRU1/POK2/BUB3.1/KINESIN-12B/APC8/CDC2B/NDC80/PHIP1/CAP-D2/TRM7/TPXL2/ATORC1B/CAP-D3/AtCTF7/ANY1/AtAUR1/CYCD3/CYCB2;2/ATCESA2/ATCESA3/APC1/NEDD1/CYC1BAT/CESA5/PHGAP1/EMB3013/CYCA2;1/CAP-G/ADL1/CYCA3;1/M…
GO:0009132	nucleoside diphosphate metabolic process	0.00819062	2.57467	22	0.000192501	iPGAM1/AT1G14230/PKp3/ATHKL1/ENO1/PGK/ATHXK2/PFK5/ENO3/ENO2/AT2G36580/GAPC/AT3G49160/AtFBA8/AT3G52990/ATCTIMC/PFK3/ATHXK1/AT5G08570/PYR6/AT5G56350/PFK7
GO:1901264	carbohydrate derivative transport	0.00819062	2.57467	22	0.000192501	AT1G06470/UXT3/ATUTR3/AtNPF2.9/ATGPT2/GGLT1/URGT1/AT1G77610/ATUTR1/UXT2/ABCC2/ATPPT2/AAC1/ATUTR6/ATUTR2/UTr7/ABCD1/UUAT1/APC3/ARAPPT/AT5G41760/APC1
GO:0000819	sister chromatid segregation	0.00781832	2.57284	21	0.000281535	AT1G06590/PPK1/APC2/CDC27b/RSW7/CAP-H/BUBR1/AT2G36200/CAP-H2/BUB3.1/AT3G44960/APC8/NDC80/CAP-D2/TPXL2/CAP-D3/AtCTF7/APC1/CAP-G/ATCAP-C/ATCAP-E1
GO:0009064	glutamine family amino acid metabolic process	0.00781832	2.57284	21	0.000281535	CARB/AtbHLH112/GAD2/OTC/ALDH5F1/ADC1/AT2G37500/GLU2/GABA-T/GFAT/AT-POX/GLB1/ARGAH2/AT4G24830/AAT3/AT5G10920/DiT1/AAT2/ATGLN1;1/GLT1/DCT
GO:0043038	amino acid activation	0.00670141	2.56615	18	0.000899451	TWN2/AT1G29880/AT1G66530/AT3G02760/ATKRS-1/ATHRS1/OVA1/AtProRS-Cyt/EMB2369/AT4G10320/ATNS1/emb1027/AT4G39280/AT5G26710/AT5G26830/AT5G27470/OVA2/EMB2755
GO:0052545	callose localization	0.00595681	2.56034	16	0.00190578	UGT74B1/TMEM18/ATSUS6/CYP79B3/ATGSL08/AtUGP1/ATGSL10/TRP3/SRF3/ATGSL05/ATECS1/ATR4/CYP79B2/NOXY2/AtUGP2/PMEI-PME94
GO:0051301	cell division	0.034624	2.55865	93	6.3784e-16	ATCSLD5/ABO4/GRP23/AtMYB124/GAI/UBP15/IQD7/ATNACK1/NRP2/SCD1/FU/AGC2-3/AIN1/ANP2/ORTH2/APG13/FAS1/AtTCP15/CMT3/EDA25/iqd8/NRP1/URGT1/AtPDS5B/ATTPS1/AtRLP17/ORPK1/CDC27b/ATCLASP/CSI1/CHD3/AtAUR2/IQD6/RSW7/ATNPSN11/AS1/AtPEIP1/SMO4/EDE1/ATHAM1/ATCSLD3/ATN/ATCDC48/ATRBR1/POK1/BRU1/POK2/ATMAP2K_ALPHA/ATTSO1/KINESIN-12B/BLI/ATL5/APC8/ATEBP1/PHIP1/IRK/TRM7/ATHAM2/CHO/ATRANGAP1/ATRPS13A/GPN1/AESP/ANY1/A…
GO:0010191	mucilage metabolic process	0.00521221	2.55289	14	0.00408433	GAUT11/ATMUM4/DF1/BLH4/FEI2/ATSEC8/FLA4/FLY1/LUG/BLH2/UUAT1/CESA5/GAUT14/AtCOMT
GO:0170034	GO:0170034	0.0152643	2.55145	41	2.412e-07	ADT1/AT1G14810/PGDH/CARB/MSA1/ATGCR1/OTC/PSAT2/ARD/ADT3/AT2G37500/GLU2/AT2G44040/DHDPS2/AtCGS1/ATMS2/ATSERAT2;2/DAPDC1/ADT4/AT3G53580/ATCS-C/MTHFR1/CYP20-3/GLB1/SHM4/AK-HSDH/AT4G24830/AGD2/EDA9/PSAT1/SHM1/ASN3/AT5G10920/DAPDC2/ATCIMS/AT5G21060/ADT5/SHM2/ATGLN1;1/GLT1/ASN2
GO:0170038	GO:0170038	0.0152643	2.55145	41	2.412e-07	ADT1/AT1G14810/PGDH/CARB/MSA1/ATGCR1/OTC/PSAT2/ARD/ADT3/AT2G37500/GLU2/AT2G44040/DHDPS2/AtCGS1/ATMS2/ATSERAT2;2/DAPDC1/ADT4/AT3G53580/ATCS-C/MTHFR1/CYP20-3/GLB1/SHM4/AK-HSDH/AT4G24830/AGD2/EDA9/PSAT1/SHM1/ASN3/AT5G10920/DAPDC2/ATCIMS/AT5G21060/ADT5/SHM2/ATGLN1;1/GLT1/ASN2
GO:0009695	jasmonic acid biosynthetic process	0.00409531	2.5368	11	0.0132342	AOC4/GRI/ATLOX1/ATLOX6/AtOPR3/AtSSI2/AOC1/ATLOX2/AOS/AT5G63380/ALX8
GO:0006364	rRNA processing	0.0297841	2.52936	80	2.10249e-13	RHON1/AT1G06720/DIG6/AT1G10490/ATPWP2/AtRH36/PCP2/AT1G23280/ALBA1/AT1G30240/atENP1/ATFAS4/ATNUC-L1/atBRX1-2/AT1G63810/115J-4A/HDP1/APUM23/RH29/RPL7A/RPL7B/HEN2/EMB2762/AT2G19870/AT2G34357/ARRS1/uL29y/AtPEIP1/SMO4/EMB2777/uL30x/eL8z/EDA13/AT3G06530/AtRH57/AT3G10530/RRP5/ERI-1/atBRX1-1/AT3G18600/RLUA2/AT3G21540/EBP2/ARPF2/EDA7/AtCBF5/AT3G57940/AT3G58660/CER7/AT4G02400/AT4G04940/RH39/AT4G12600/AT4G2…
GO:0009833	plant-type primary cell wall biogenesis	0.00335071	2.52033	9	0.0269898	ATCSLD5/URGT1/CSI1/ATCSLD3/ANY1/ATCESA2/ATCESA3/CESA5/CESA6
GO:0010229	inflorescence development	0.00335071	2.52033	9	0.0269898	RPL27A/ATMEK4/AtTCP15/ATPIN1/PFN1/ATMAP2K_ALPHA/AtPRF2/AtYUC4/DDM2
GO:0010496	intercellular transport	0.00335071	2.52033	9	0.0269898	PDLP2/SCM/BUM/115J-4A/MCTP15/PDLP3/FH2/PEAR2/PDLP1
GO:0032392	DNA geometric change	0.00335071	2.52033	9	0.0269898	ATRECQ4A/AT1G27880/ATMCM2/MCM5/MCM4/MCM7/RECQSIM/MCM6/MCM3
GO:0032508	DNA duplex unwinding	0.00335071	2.52033	9	0.0269898	ATRECQ4A/AT1G27880/ATMCM2/MCM5/MCM4/MCM7/RECQSIM/MCM6/MCM3
GO:0032886	regulation of microtubule-based process	0.00335071	2.52033	9	0.0269898	TNO1/ATCLASP/CSI1/ATN/AtEB1a/TPXL2/NEDD1/ATGCP3/ADL1
GO:0046854	phosphatidylinositol phosphate biosynthetic process	0.00335071	2.52033	9	0.0269898	PIP5K7/ATPIP5K1/FAB1D/ATPI4K/PIP5K8/FAB1C/FAB1B/AHL/HYC2
GO:0070507	regulation of microtubule cytoskeleton organization	0.00335071	2.52033	9	0.0269898	TNO1/ATCLASP/CSI1/ATN/AtEB1a/TPXL2/NEDD1/ATGCP3/ADL1
GO:0110053	regulation of actin filament organization	0.00335071	2.52033	9	0.0269898	ATSCAR3/PFN1/ATVLN1/ATSCAR2/FH2/AFH1/SPK1/AtPRF2/AtVAB2
GO:0170033	GO:0170033	0.022338	2.51584	60	2.71752e-10	ADT1/AT1G14810/PGDH/CARB/MSA1/ATGCR1/AtbHLH112/GAD2/OTC/ALDH5F1/ADC1/PSAT2/AtGLDP2/ARD/ADT3/AT2G37500/GLU2/AT2G44040/DHDPS2/AtCGS1/ATMS2/OMR1/ATSERAT2;2/DAPDC1/AtSAMS3/GABA-T/GFAT/AT-POX/ADT4/AT3G53580/ATCS-C/MTHFR1/CYP20-3/GLB1/ARGAH2/SHM4/AK-HSDH/AT4G24830/E2-/AAT3/AtGLDP1/AGD2/EDA9/PSAT1/SHM1/ASN3/AT5G10920/DAPDC2/DiT1/ATCIMS/AAT2/AT5G21060/ADT5/SHM2/AtTAT2/ATGLN1;1/GLT1/E2-OGDH2/DCT/ASN2
GO:0170039	GO:0170039	0.022338	2.51584	60	2.71752e-10	ADT1/AT1G14810/PGDH/CARB/MSA1/ATGCR1/AtbHLH112/GAD2/OTC/ALDH5F1/ADC1/PSAT2/AtGLDP2/ARD/ADT3/AT2G37500/GLU2/AT2G44040/DHDPS2/AtCGS1/ATMS2/OMR1/ATSERAT2;2/DAPDC1/AtSAMS3/GABA-T/GFAT/AT-POX/ADT4/AT3G53580/ATCS-C/MTHFR1/CYP20-3/GLB1/ARGAH2/SHM4/AK-HSDH/AT4G24830/E2-/AAT3/AtGLDP1/AGD2/EDA9/PSAT1/SHM1/ASN3/AT5G10920/DAPDC2/DiT1/ATCIMS/AAT2/AT5G21060/ADT5/SHM2/AtTAT2/ATGLN1;1/GLT1/E2-OGDH2/DCT/ASN2
GO:0000070	mitotic sister chromatid segregation	0.00632911	2.51505	17	0.0016436	AT1G06590/PPK1/RSW7/CAP-H/BUBR1/AT2G36200/CAP-H2/BUB3.1/APC8/NDC80/CAP-D2/TPXL2/CAP-D3/AtCTF7/CAP-G/ATCAP-C/ATCAP-E1
GO:0051983	regulation of chromosome segregation	0.00297841	2.50913	8	0.0389254	AT1G06590/PPK1/APC2/CDC27b/BUBR1/BUB3.1/APC8/APC1
GO:0140014	mitotic nuclear division	0.00781832	2.49487	21	0.000450481	AT1G06590/PPK1/RSW7/CAP-H/BUBR1/AT2G36200/ATGSL10/CAP-H2/BUB3.1/APC8/NDC80/PHIP1/CAP-D2/TPXL2/CAP-D3/AtCTF7/PHGAP1/CAP-G/ADL1/ATCAP-C/ATCAP-E1
GO:0007062	sister chromatid cohesion	0.00521221	2.49487	14	0.00523047	CTF18/AtPDS5B/BUBR1/ATSCC3/CMR1/AT3G44960/ATRAD21.2/CAP-D3/AESP/AtCTF7/AtPDS5C/SMC6A/AT5G10950/AtRAD21.1
GO:0031122	cytoplasmic microtubule organization	0.00744602	2.48922	20	0.000645978	KTN80.1/ANP2/ATCLASP/CSI1/RSW7/ANP3/BPP6/BPP2/ATNEK5/AT3G43610/ATNEK6/SPK1/IPGA1/CKL6/ATGCP3/KTN80.3/KTN80.4/CESA6/KCBP/PLP3b
GO:0019252	starch biosynthetic process	0.00446761	2.47611	12	0.011239	AtBE2/APL2/FRK3/APL4/FRK1/NTRC/BE1/AtCCR4a/APL3/ATSS1/ADG1/FRK1
GO:0033044	regulation of chromosome organization	0.00446761	2.47611	12	0.011239	AT1G06590/ATWHY1/PPK1/APC2/CDC27b/BUBR1/ASY3/CMR1/BUB3.1/APC8/AESP/APC1
GO:0140694	non-membrane-bounded organelle assembly	0.0174981	2.47334	47	7.01929e-08	RPS15/RPL10/ATPWP2/eL6z/RPL10B/AtERG2/AT1G43860/atBRX1-2/AtMDN1/AtG3BP-4/AP40/PAT1/RSW7/uS11z/AT2G36200/ATRPS5B/ATRPL23A/uL10z/SMO4/EDE1/RPSAb/uL10y/uL10x/uS11y/atBRX1-1/ARPF2/ATL5/AT3G43610/AtEB1a/uS11x/RPL23A2/RH12/ATK5/RH39/TPXL2/AT4G15770/AT4G26990/ATGCP3/SMG7/AT5G27550/RRP7/OLI7/AtG3BP-2/ATK3/eS19x/PPAN/eS28x
GO:0051656	establishment of organelle localization	0.0107967	2.47163	29	3.39245e-05	ATXIB/AT1G13160/TNO1/SINE1/ATSAR1/AtMDN1/APUM23/ATXIG/AT2G40480/ATSCC3/ATSEC8/AT3G49990/AT3G51720/NDC80/SEC15A/TRM7/SEC15B/PAKRP2/AT4G21820/AT4G33390/ATCRM1/RAN2/AT5G42880/ATMYA2/AGD9/AT5G47490/ATFTSZ1-1/KAC2/NCH1
GO:0010016	shoot system morphogenesis	0.0249442	2.46643	67	7.00974e-11	CVP2/AtMYB124/TPL/GAUT11/AtIDD16/SPL10/ATTCP24/ATHB9/ABCG14/EPF2/115D-4A/ATNUC-L1/ATHB-15/TCP3/UCH2/AtIDD14/JAG/ATHB13/CKRC1/ATPIN1/MUS/ASHH2/AtPDS5B/AtRLP17/TPR1/ACG1/eL28z/LAX2/CLF/BLH4/TCP10/VCC/AS1/AtSPL9/NGA1/A-PTF-1/BPP2/OPS/ATRBR1/VCS/MEE35/TPR4/BLI/ATL5/CGR2/eL24y/CDC2B/ATRPS13A/ATGSL05/TCP2/IPGA1/AtTAR2/ATHXK1/ATHB-8/ASE2/BLH2/AE3/ABO1/TPR3/OLI7/SPCH/GDPDL4/AtTRM4c/PXY/CGR3/ICU2/EAT3
GO:0009875	pollen-pistil interaction	0.00409531	2.46432	11	0.0166485	ATSNF4/SEC5B/ATMEK4/SEC6/ATSEC8/GABA-T/SEC15A/SEC15B/YAO/REN1/ATMKK2
GO:0007017	microtubule-based process	0.0282949	2.46247	76	4.01045e-12	TOR2/KTN80.1/ATNACK1/AT1G18550/TUB5/TNO1/ANP2/ZCF125/CORD5/MDKIN1/MUS/TUB1/ATCLASP/Kin7.2/CSI1/MDKIN2/AtAUR2/RSW7/TBB7/AT2G36200/EDE1/AT2G47500/ATN/ANP3/BPP6/BPP2/ATCDC48/AT3G10180/AT3G16060/ATKINESIN-13A/POK1/POK2/AT3G20150/ATNEK5/KINESIN-12B/AT3G43610/ATNEK6/AtKIN14h/AtEB1a/TRM7/CHO/ATK5/TPXL2/PAKRP2/TUA6/AT4G15830/SPK1/IPGA1/TUB9/AT4G21820/CKL6/WDL5/AtAUR1/Kin7.4/NEDD1/ATGCP3/KTN80.3/TUB6/EMB3…
GO:0006260	DNA replication	0.0182427	2.4472	49	5.08058e-08	ATPCNA1/ATLIG1/ABO4/emb2411/ATRECQ4A/AtMYB124/AT1G14460/CVP1/ATORC6/AT1G27880/AT-GTL1/ATMCM2/SCL28/AtTCP15/AtNOC3/ATORC4/STI/MCM5/MCM4/MCM10/ATRNR1/ATCDT1A/EMB1611/CDKB1;2/DAR2/ATRBR1/SSB2/ICK3/ATTSO2/DEL1/CDC2B/ATCDT1B/AT3G54750/MCM7/ATORC1B/AT4G18820/OSB2/DAR1/AT5G07810/AtMYB3R4/ATDPB2/ATXR6/CYCA2;1/RECQSIM/POLA3/MCM6/AT5G45720/MCM3/ICU2
GO:0009152	purine ribonucleotide biosynthetic process	0.0122859	2.44107	33	1.28371e-05	PUR2/IAR4/APT1/PDH-E1/115D-4A/AT1G36280/mtE2-3/ACLA-2/AT1G63660/AT1G79470/APT2/AT2G19680/ATP3/AT2G35040/AT2G37690/CAC3/ATAMPD/ACLB-1/ADK1/mtE2-2/LPD1/LTA2/ATPURM/ADSS/ATNDK1/NDPK3/AT4G18440/ASE2/AT4G35360/ADK2/AT5G08680/AT5G08690/ATP5
GO:0022618	ribonucleoprotein complex assembly	0.0156366	2.43943	42	6.52213e-07	EIF2/RPS15/Atcoilin/RPL10/ATPWP2/eL6z/BRR2/RPL10B/AtERG2/CPuORF19/atBRX1-2/SINE1/AtMDN1/AP40/AT1G77840/EMB14/AT2G33435/uS11z/ATRPS5B/ATRPL23A/uL10z/SMO4/RPSAb/uL10y/uL10x/uS11y/atBRX1-1/ARPF2/ATL5/uS11x/RPL23A2/RH39/ATEIF3A-1/AT4G22350/AT5G11900/AtNUFIP/AT5G28740/RRP7/OLI7/eS19x/PPAN/eS28x
GO:0006413	translational initiation	0.00856292	2.43708	23	0.000313181	EIF2/ATELF5A-2/CPuORF19/EIF4A-2/AT1G72730/eIF5B1/AT1G77840/eIFiso4G2/AT2G40290/ATEIF3C-1/CUM2/AT4G11160/ATEIF3A-1/AT.EIF4E1/AT4G20980/ATEIF2-A2/AT5G11900/AT5G25757/ATEIF3B-2/ATEIF3B-1/EIF(ISO)4E/AT5G35680/eIFiso4G1
GO:0050821	protein stabilization	0.00335071	2.43342	9	0.0325074	AtICP55/AtHsp90.5/ATCLASP/ARC2/AtHsp90-6/ATBAG1/AtHsp90.4/AtHsp90-3/AtHsp90.2
GO:0022613	ribonucleoprotein complex biogenesis	0.049516	2.4309	133	1.25633e-20	EIF2/RPS15/RHON1/AT1G06720/eL33w/DIG6/AT1G10490/Atcoilin/AT1G13160/RPL10/ATPWP2/AtRH36/ATARCA/eL6z/PCP2/BRR2/AT1G23280/eL34z/RPL10B/ALBA1/AT1G29320/AT1G30240/AtERG2/atENP1/ATFAS4/CPuORF19/eL33z/AT1G43860/RACK1B/ATNUC-L1/atBRX1-2/SINE1/AT1G63810/AtMDN1/115J-4A/HDP1/APUM23/AP40/RH29/AT1G77840/EMB14/RPL7A/RPL7B/HEN2/EMB2762/AtNOC2/AT2G19870/eL14z/eS12y/AT2G33435/AT2G34357/uS11z/ATRPS5B/ARRS1/uL29y/A…
GO:0009112	nucleobase metabolic process	0.00483991	2.42698	13	0.00949527	PUR2/APT1/CTPS1/APT2/ADK1/PYRR/AT3G54470/ATPURM/ASE2/ATXDH2/ADK2/PYRD/PYR6
GO:0051129	negative regulation of cellular component organization	0.00483991	2.42698	13	0.00949527	ATWHY1/At-FANCM/PPK1/PFN1/ATCLASP/ATVLN1/BUBR1/FH2/BUB3.1/AFH1/AUXILIN-LIKE2/AtPRF2/AtVAB2
GO:0009150	purine ribonucleotide metabolic process	0.0230827	2.41863	62	7.15615e-10	iPGAM1/PUR2/IAR4/APT1/PDH-E1/PKp3/115D-4A/AT1G36280/ATHKL1/mtE2-3/ACLA-2/AT1G63660/ENO1/AT1G79470/PGK/APT2/AT2G19680/ATHXK2/AT2G20420/PFK5/ENO3/AT2G30720/ATP3/AT2G35040/ENO2/AT2G36580/AT2G37690/CAC3/ATAMPD/GAPC/ACLB-1/ADK1/mtE2-2/LPD1/LTA2/AT3G49160/AtFBA8/AT3G52990/AtMDD2/ATPURM/ATCTIMC/ADSS/ATNDK1/NDPK3/FKP1/LOI1/AT4G18440/PFK3/E2-/ATHXK1/CER4/ASE2/AT4G35360/AtVAB2/ADK2/AT5G08570/AT5G08680/AT5G…
GO:0009260	ribonucleotide biosynthetic process	0.014892	2.41262	40	1.74876e-06	PUR2/IAR4/APT1/PDH-E1/ATH/CTPS1/115D-4A/AT1G36280/mtE2-3/UCK3/ACLA-2/AT1G63660/AT1G79470/APT2/AT2G19680/ATP3/AT2G35040/AT2G37690/CAC3/ATAMPD/ACLB-1/ADK1/mtE2-2/LPD1/LTA2/PYRR/AT3G54470/ATPURM/ADSS/ATNDK1/NDPK3/AT4G18440/ASE2/AT4G35360/ADK2/AT5G08680/AT5G08690/ATP5/PYRD/PYR6
GO:0033037	polysaccharide localization	0.00595681	2.41262	16	0.00362966	UGT74B1/TMEM18/ATSUS6/CYP79B3/ATGSL08/AtUGP1/ATGSL10/TRP3/SRF3/ATGSL05/ATECS1/ATR4/CYP79B2/NOXY2/AtUGP2/PMEI-PME94
GO:0009292	horizontal gene transfer	0.00297841	2.41262	8	0.0459494	CLF/ATHD2A/ATHD1/GTE2/ATHD2/DDM2/NAP1;3/GTE7
GO:0009294	DNA-mediated transformation	0.00297841	2.41262	8	0.0459494	CLF/ATHD2A/ATHD1/GTE2/ATHD2/DDM2/NAP1;3/GTE7
GO:0016072	rRNA metabolic process	0.030901	2.41039	83	1.22195e-12	ATKEA1/RHON1/AT1G06720/DIG6/AT1G10490/ATPWP2/AtRH36/PCP2/AT1G23280/ALBA1/AT1G30240/atENP1/ATFAS4/ATNUC-L1/atBRX1-2/AT1G63810/115J-4A/HDP1/APUM23/RH29/RPL7A/RPL7B/HEN2/EMB2762/AT2G19870/AT2G34357/ARRS1/uL29y/AtPEIP1/SMO4/EMB2777/uL30x/eL8z/EDA13/AT3G06530/AtRH57/AT3G10530/RRP5/AT3G13940/ERI-1/atBRX1-1/AT3G18600/RLUA2/AT3G21540/EBP2/ARPF2/EDA7/AtCBF5/AT3G57940/AT3G58660/CER7/AT4G02400/BSM/AT4G04940…
GO:0072523	purine-containing compound catabolic process	0.00856292	2.40458	23	0.000391827	iPGAM1/PKp3/ATHKL1/ATNUDT1/ENO1/PGK/ATHXK2/PFK5/ENO3/ENO2/AT2G36580/GAPC/AT3G49160/AtFBA8/AT3G52990/ATCTIMC/PFK3/ATHXK1/AT5G08570/NSH3/ATNUDT19/AT5G56350/PFK7
GO:1901659	glycosyl compound biosynthetic process	0.00707372	2.4029	19	0.00144332	ATSOT17/UGT74B1/FMO/RSW10/ATSOT16/AT1G75200/IGMT5/AKN1/ALF1/CYP79B3/IPMI/ADK1/ATECS1/ATR4/AKN2/ADK2/ATSDI1/AtATR1/AtMYB28
GO:0009259	ribonucleotide metabolic process	0.0256888	2.39394	69	1.24274e-10	iPGAM1/PUR2/IAR4/APT1/PDH-E1/ATH/CTPS1/PKp3/115D-4A/AT1G36280/ATHKL1/mtE2-3/UCK3/ACLA-2/AT1G63660/ENO1/AT1G79470/PGK/APT2/AT2G19680/ATHXK2/AT2G20420/PFK5/ENO3/AT2G30720/ATP3/AT2G35040/ENO2/AT2G36580/AT2G37690/CAC3/ATAMPD/GAPC/ACLB-1/ADK1/mtE2-2/LPD1/LTA2/AT3G49160/AtFBA8/AT3G52990/PYRR/AtMDD2/AT3G54470/ATPURM/ATCTIMC/ADSS/ATNDK1/NDPK3/FKP1/LOI1/AT4G18440/PFK3/E2-/ATHXK1/CER4/ASE2/AT4G35360/AtVAB2…
GO:0000226	microtubule cytoskeleton organization	0.0219657	2.38464	59	3.99631e-09	KTN80.1/TUB5/TNO1/ANP2/CORD5/MUS/TUB1/ATCLASP/CSI1/AtAUR2/RSW7/TBB7/AT2G36200/EDE1/ATN/ANP3/BPP6/BPP2/ATCDC48/AT3G16060/ATKINESIN-13A/POK2/ATNEK5/KINESIN-12B/AT3G43610/ATNEK6/AtEB1a/TRM7/CHO/ATK5/TPXL2/TUA6/AT4G15830/SPK1/IPGA1/TUB9/AT4G21820/CKL6/WDL5/AtAUR1/NEDD1/ATGCP3/KTN80.3/TUB6/EMB3013/SMG7/TUA5/KTN80.4/AT5G27550/EGR2/AT5G33300/ADL1/TUB4/ATMAP65-3/ATK3/AT5G60930/CESA6/KCBP/PLP3b
GO:0046390	ribose phosphate biosynthetic process	0.0152643	2.38135	41	1.77481e-06	PUR2/IAR4/APT1/PDH-E1/ATH/CTPS1/115D-4A/AT1G36280/mtE2-3/UCK3/ACLA-2/AT1G63660/AT1G79470/APT2/AT2G19680/ATP3/AT2G35040/AT2G37690/CAC3/ATAMPD/AtPRS4/ACLB-1/ADK1/mtE2-2/LPD1/LTA2/PYRR/AT3G54470/ATPURM/ADSS/ATNDK1/NDPK3/AT4G18440/ASE2/AT4G35360/ADK2/AT5G08680/AT5G08690/ATP5/PYRD/PYR6
GO:0000271	polysaccharide biosynthetic process	0.0286672	2.377	77	1.71351e-11	ATCSLD5/AtBE2/ATCTL1/GATL3/RRT4/SHOU4L/GAUT11/ATGATL1/GATL8/APL2/HSR8/AtMSR2/FRK3/GATL9/RSW10/XXT5/ATFUT3/DF1/CSI3/OSU1/ATFT1/RRT3/AT2G15440/APL4/CSI1/AGP17/FRK1/ELMO1/GALS1/ATGSL08/GAUT7/NTRC/STL1/GAUT13/RRT2/GAUT9/ATCSLD3/ATGSL10/BE1/AtMSR1/CGR2/AtCCR4a/GAUT15/GAUT1/GATL7/ATXT1/QUA3/MGP4/GATL6/ATGSL05/ATGSL01/ATSEB1/CAGE2/FLY1/ANY1/AthA1-1/AGP18/APL3/ATCESA2/BGLC3/ATCESA3/BDR1/CESA5/ATGSL12/GAU…
GO:0010305	leaf vascular tissue pattern formation	0.00372301	2.37607	10	0.0275395	CVP2/SCM/ATNUC-L1/BRL2/VCC/TTL3/PCN/EMB2597/CRM2/TET1
GO:1901605	alpha-amino acid metabolic process	0.0316456	2.37184	85	1.46272e-12	AT1G06550/ATCPNIFS/ADT1/AT1G14810/PGDH/ASB1/CARB/ATIMD3/MSA1/ATGCR1/AtbHLH112/GAD2/AtCM3/OTC/UMAMIT5/ALDH5F1/IGPS/ADC1/PSAT2/ALF1/CYP79B3/AtGLDP2/ARD/ADT3/AT2G37500/GLU2/IPMI/AT2G44040/DHDPS2/AtCGS1/ATMS2/OMR1/ATSERAT2;2/DAPDC1/AtSAMS3/GABA-T/DHAD/GFAT/AT-POX/ADT4/AT3G53580/TRP3/AT3G58610/ATCS-C/MTHFR1/CYP20-3/GLB1/ARGAH2/SHM4/AK-HSDH/AT4G24830/E2-/TSB2/ATR4/CHY4/AAT3/AtGLDP1/AGD2/EDA9/PSAT1/SHM1…
GO:0071826	ribonucleoprotein complex subunit organization	0.0156366	2.35231	42	1.78493e-06	EIF2/RPS15/Atcoilin/RPL10/ATPWP2/eL6z/BRR2/RPL10B/AtERG2/CPuORF19/atBRX1-2/SINE1/AtMDN1/AP40/AT1G77840/EMB14/AT2G33435/uS11z/ATRPS5B/ATRPL23A/uL10z/SMO4/RPSAb/uL10y/uL10x/uS11y/atBRX1-1/ARPF2/ATL5/uS11x/RPL23A2/RH39/ATEIF3A-1/AT4G22350/AT5G11900/AtNUFIP/AT5G28740/RRP7/OLI7/eS19x/PPAN/eS28x
GO:0010311	lateral root formation	0.00670141	2.35231	18	0.00253984	NRP2/ARF11/ASB1/LACS2/ATLOX1/ATTADA/NRP1/LAX3/IAA8/AtAUX1/CuAO-zeta/ATNEK5/ATLOX5/PCN/AMT1/NOXY2/ANQ1/AIL7
GO:0048444	floral organ morphogenesis	0.00558451	2.35231	15	0.00647314	AtIDD16/AtIDD14/JAG/HEN2/ATX1/NSN1/chr13/ATTSO1/HEC2/SPK1/IPGA1/CRM2/AP2/ATMCB1/ATBRI1
GO:0009593	detection of chemical stimulus	0.00335071	2.35231	9	0.0395174	ERF74/ACO2/AKIN10/AtCAM7/ATCBL3/ATBRI1/HUP29/ACAM-1/HUP43
GO:0009205	purine ribonucleoside triphosphate metabolic process	0.0107967	2.34422	29	8.66543e-05	iPGAM1/PKp3/ATHKL1/ENO1/AT1G79470/PGK/AT2G19680/ATHXK2/PFK5/ENO3/ATP3/ENO2/AT2G36580/GAPC/AT3G49160/AtFBA8/AT3G52990/ATCTIMC/ATNDK1/NDPK3/PFK3/ATHXK1/AtVAB2/AT5G08570/AT5G08680/AT5G08690/ATP5/AT5G56350/PFK7
GO:0006913	nucleocytoplasmic transport	0.0126582	2.33855	34	2.09699e-05	SIRANBP/AT1G13160/NUP54/NTF2B/ATNUP160/AT1G63810/AtMDN1/APUM23/AtTPR/NUP133/ATTRN1/EMA1/CTEXP/AtNUP62/XPO2/AIMP/AT3G08943/AT3G08947/KA120/AtNUP1/PLANTKAP/ATL5/AT3G49990/AT3G59020/ATRANGAP1/ATIMPALPHA3/NIG/IMPA-2/NUP58/ATCRM1/RANGAP2/RAN2/CIP1/AtKPNB1
GO:0051169	nuclear transport	0.0126582	2.33855	34	2.09699e-05	SIRANBP/AT1G13160/NUP54/NTF2B/ATNUP160/AT1G63810/AtMDN1/APUM23/AtTPR/NUP133/ATTRN1/EMA1/CTEXP/AtNUP62/XPO2/AIMP/AT3G08943/AT3G08947/KA120/AtNUP1/PLANTKAP/ATL5/AT3G49990/AT3G59020/ATRANGAP1/ATIMPALPHA3/NIG/IMPA-2/NUP58/ATCRM1/RANGAP2/RAN2/CIP1/AtKPNB1
GO:0019693	ribose phosphate metabolic process	0.0268057	2.33287	72	1.58576e-10	iPGAM1/PUR2/IAR4/APT1/PDH-E1/ATH/CTPS1/PKp3/115D-4A/AT1G36280/ATHKL1/mtE2-3/UCK3/ACLA-2/AT1G63660/RSW10/ENO1/AT1G79470/PGK/APT2/AT2G19680/ATHXK2/AT2G20420/PFK5/ENO3/AT2G30720/ATP3/AT2G35040/ENO2/AT2G36580/AT2G37690/CAC3/ATAMPD/AtPRS4/GAPC/EMB3119/ACLB-1/ADK1/mtE2-2/LPD1/LTA2/AT3G49160/AtFBA8/AT3G52990/PYRR/AtMDD2/AT3G54470/ATPURM/ATCTIMC/ADSS/ATNDK1/NDPK3/FKP1/LOI1/AT4G18440/PFK3/E2-/ATHXK1/CER4/…
GO:0009144	purine nucleoside triphosphate metabolic process	0.011169	2.32902	30	7.27919e-05	iPGAM1/PKp3/ATHKL1/ATNUDT1/ENO1/AT1G79470/PGK/AT2G19680/ATHXK2/PFK5/ENO3/ATP3/ENO2/AT2G36580/GAPC/AT3G49160/AtFBA8/AT3G52990/ATCTIMC/ATNDK1/NDPK3/PFK3/ATHXK1/AtVAB2/AT5G08570/AT5G08680/AT5G08690/ATP5/AT5G56350/PFK7
GO:0010026	trichome differentiation	0.0100521	2.32646	27	0.000187532	SVB2/AT-GTL1/SVB/AtEGL3/FAS1/ENO1/AtRLP17/STI/ACG1/ATSKD1/MAU2/ATSCAR2/ATRBR1/ATKINESIN-13A/BLI/ATTSC13/ATRPS13A/ATMYC1/IQD19/ATXIK/ADL1/ATMYA2/AtMYB82/GDPDL4/ATMSI1/FAS2/KCBP
GO:0009250	glucan biosynthetic process	0.0156366	2.31918	42	2.5258e-06	ATCSLD5/AtBE2/ATCTL1/SHOU4L/APL2/FRK3/RSW10/XXT5/ATFUT3/CSI3/ATFT1/APL4/CSI1/FRK1/ATGSL08/NTRC/STL1/ATCSLD3/ATGSL10/BE1/AtCCR4a/ATXT1/ATGSL05/ATGSL01/ATSEB1/CAGE2/ANY1/APL3/ATCESA2/BGLC3/ATCESA3/BDR1/CESA5/ATGSL12/7TM1/ATSS1/ADG1/FRK1/COB/ATGT18/GSCIIalpha/CESA6
GO:0035966	response to topologically incorrect protein	0.00483991	2.31667	13	0.0138074	SVB2/ATUTR3/AT1G27330/SVB/RPN12a/ATUTR1/PAWH1/ATMCB1/BIP1/BIP/PAWH2/ATBAG1/ATBAG7
GO:0010374	stomatal complex development	0.00856292	2.3121	23	0.00069091	AtMYB124/GAUT11/AtIDD16/AT-GTL1/EPF2/SCD1/ATMEK4/MUS/PRAF1/AtRLP17/FOCL1/HY3/CDKB1;2/ATRBR1/ATTSO1/ATICE1/CDC2B/ATTCX2/CYCD3/AT5G19420/SPCH/GDPDL4/BASL
GO:0000963	mitochondrial RNA processing	0.00372301	2.30618	10	0.0325074	TRZ3/EMB2794/AGS1/CFM9/ATSUV3/mS83/MTSF4/AT5G14580/AT5G39840/MNU1
GO:0034614	cellular response to reactive oxygen species	0.00372301	2.30618	10	0.0325074	AtSOD1/ATCCS/ATDHAR1/anac017/AtSOD2/NTRC/ATMSD1/ATNDK1/ATNTRB/ATMSL10
GO:0045047	protein targeting to ER	0.00372301	2.30618	10	0.0325074	Sec./AT1G67680/ATERDJ2A/AT2G34250/SEC61/PUB63/ATERDJ2B/AT4G24920/ATXYLT/AT5G61970
GO:0072599	establishment of protein localization to endoplasmic reticulum	0.00372301	2.30618	10	0.0325074	Sec./AT1G67680/ATERDJ2A/AT2G34250/SEC61/PUB63/ATERDJ2B/AT4G24920/ATXYLT/AT5G61970
GO:0009308	amine metabolic process	0.0137751	2.30252	37	1.33693e-05	ASB1/ATSOFL1/APT1/ATSDC1/AT1G58460/AtbHLH112/BUM/ATPAO4/ATIPT1/ATSOFL2/ACR4/AtCM3/UMAMIT5/IGPS/ADC1/CYP79B3/CuAO-zeta/ATPAO2/SAMDC/AtPMT1/CuAOgamma2/TRP3/GLB1/ARGAH2/TSB2/AtPAO5/ATR4/CYP79B2/PAI2/AMT1/ATAIH/pat1/ATCKX5/AT5G28237/ATSPDS3/ATTSB1/AtATR1
GO:0034976	response to endoplasmic reticulum stress	0.0119136	2.30195	32	5.15522e-05	ATPDI10/AtCRT1b/SVB2/ATUTR3/EBS3/ATPDI5/AT1G27330/RPT4b/MANIB/AtCRT1a/SVB/AtHrd1B/UMP1a/EBS1/ATPDI6/ATUTR1/ATPDI9/ATPDI11/ATCDC48/ATPDI4/GFAT/ATPDI1/PAWH1/AtHsp90-7/AT5G07340/MUSE3/BIP1/BIP/RPT4A/PAWH2/ATPDI2/ATCNX1
GO:0009070	serine family amino acid biosynthetic process	0.00446761	2.29493	12	0.0195752	PGDH/MSA1/PSAT2/ATSERAT2;2/ATCS-C/CYP20-3/SHM4/AK-HSDH/EDA9/PSAT1/SHM1/SHM2
GO:0042759	long-chain fatty acid biosynthetic process	0.00446761	2.29493	12	0.0195752	AOC4/GRI/ATLOX1/ATLOX6/AtOPR3/AtNCER2/AtSSI2/AOC1/ATLOX2/AOS/AT5G63380/ALX8
GO:0046034	ATP metabolic process	0.00967982	2.29064	26	0.00032658	iPGAM1/PKp3/ATHKL1/ENO1/PGK/AT2G19680/ATHXK2/PFK5/ENO3/ATP3/ENO2/AT2G36580/GAPC/AT3G49160/AtFBA8/AT3G52990/ATCTIMC/PFK3/ATHXK1/AtVAB2/AT5G08570/AT5G08680/AT5G08690/ATP5/AT5G56350/PFK7
GO:0000724	double-strand break repair via homologous recombination	0.0104244	2.28697	28	0.000187532	ATBARD1/ATRECQ4A/NRP2/AT1G27880/At-FANCM/ATMCM2/FAS1/NRP1/MCM5/MCM4/ATRAD54/ATRAD21.2/BRCA2(IV)/MCM7/AT4G02110/AT4G16970/ATBRCA1/AtCTF7/SMC6A/ATRPA70B/RECQSIM/AtRAD21.1/MCM6/ATRPA70C/MCM3/NAP1;3/ATRPA70D/FAS2
GO:0009069	serine family amino acid metabolic process	0.00595681	2.28103	16	0.00647314	PGDH/MSA1/PSAT2/AtGLDP2/AtCGS1/OMR1/ATSERAT2;2/ATCS-C/CYP20-3/SHM4/AK-HSDH/AtGLDP1/EDA9/PSAT1/SHM1/SHM2
GO:0009141	nucleoside triphosphate metabolic process	0.0126582	2.27859	34	3.71947e-05	iPGAM1/CTPS1/PKp3/ATHKL1/UCK3/ATNUDT1/ENO1/AT1G79470/PGK/AT2G19680/ATHXK2/ATRNR1/PFK5/ENO3/ATP3/ENO2/AT2G36580/GAPC/DUT1/AT3G49160/AtFBA8/AT3G52990/ATCTIMC/ATNDK1/NDPK3/PFK3/ATHXK1/AtVAB2/AT5G08570/AT5G08680/AT5G08690/ATP5/AT5G56350/PFK7
GO:0007264	small GTPase mediated signal transduction	0.00335071	2.27643	9	0.045753	BIG3/SCD1/ARAC9/AthREP/ATGDI2/SPK1/REN1/BIG1/ERMO1
GO:0010091	trichome branching	0.00335071	2.27643	9	0.045753	STI/ATSKD1/ATSCAR2/BLI/ATTSC13/IQD19/ATXIK/ADL1/KCBP
GO:0030968	endoplasmic reticulum unfolded protein response	0.00335071	2.27643	9	0.045753	SVB2/ATUTR3/AT1G27330/SVB/ATUTR1/PAWH1/BIP1/BIP/PAWH2
GO:0009846	pollen germination	0.00819062	2.26977	22	0.00120169	SEC5B/TMEM18/SEC6/ATSPP/PLA2-BETA/NPG1/AthREP/ATGSL10/ATCDC48/ATSEC8/AtSAP130a/AtSAP130b/SEC15A/SIP2/SEC15B/REN1/ATNTRB/ATCRM1/APY2/MIA/AACT2/KCBP
GO:0031647	regulation of protein stability	0.00409531	2.26977	11	0.0273417	AtICP55/AtHsp90.5/ATCLASP/ARC2/AtHsp90-6/ATCDC48/AtUBP12/ATBAG1/AtHsp90.4/AtHsp90-3/AtHsp90.2
GO:0051274	beta-glucan biosynthetic process	0.00893522	2.26729	24	0.000690109	ATCSLD5/ATCTL1/SHOU4L/RSW10/CSI3/CSI1/ATGSL08/STL1/ATCSLD3/ATGSL10/ATGSL05/ATGSL01/ATSEB1/CAGE2/ANY1/ATCESA2/ATCESA3/BDR1/CESA5/ATGSL12/7TM1/COB/GSCIIalpha/CESA6
GO:1905393	plant organ formation	0.0145197	2.26519	39	1.16427e-05	NRP2/ARF11/ASB1/ATTCP24/LACS2/TCP3/ATLOX1/JAG/ATTADA/ATPIN1/NRP1/ASHH2/LAX3/HEN2/ALE2/IAA8/TCP10/ATX1/AS1/AtAUX1/AtSPL9/CuAO-zeta/chr13/MEE35/ATNEK5/ATLOX5/HEC2/PCN/TCP2/CRM2/ATHXK1/AP2/ATMCB1/ATBRI1/AMT1/NOXY2/ANQ1/PXY/AIL7
GO:0051273	beta-glucan metabolic process	0.00967982	2.26519	26	0.000398187	ATCSLD5/ATCTL1/SHOU4L/RSW10/CSI3/CSI1/ATGSL08/STL1/ATCSLD3/ATGSL10/ATGSL05/ATGSL01/ATSEB1/CAGE2/ANY1/ATCESA2/ATCESA3/BDR1/CESA5/ATGSL12/7TM1/BGLU42/GDPDL4/COB/GSCIIalpha/CESA6
GO:0000038	very long-chain fatty acid metabolic process	0.00483991	2.26519	13	0.0167274	KCS1/ADS4/LAG13/KCS4/ATKCR1/AtCER6/AtLPEAT1/ADS2/ATTSC13/CER2/KCS16/ELO4/ABCD1
GO:0051261	protein depolymerization	0.00483991	2.26519	13	0.0167274	KTN80.1/ATCLASP/ATVLN1/FH2/AT3G16060/ATKINESIN-13A/AFH1/AUXILIN-LIKE2/ATVLN4/AtVAB2/KTN80.3/KTN80.4/AT5G33300
GO:0009553	embryo sac development	0.0174981	2.26091	47	1.28134e-06	BIG3/CLO/ATSEC22/AtMYB124/ATUTR3/ATPWP2/AtRH36/HLL/ATNACK1/mS77/NRPA2/GLCNA.UT1/atENP1/NFD3/FU/EDA16/AtMDN1/EDA25/EDA17/ASHH2/ATUTR1/APC2/ATPDI11/EDA13/RRP5/ATRBR1/DHAD/RPS9M/EDA7/ATRAD21.2/BRCA2(IV)/EDA8/YAO/ATSUV3/AtCTF7/EDA9/AGP18/APC1/DHS/NEDD1/ATCRM1/BIP1/BIP/NRPC2/TET1/INCENP/BT1
GO:0042430	indole-containing compound metabolic process	0.00930752	2.25317	25	0.000561786	ASB1/AtCM3/CKRC1/UMAMIT5/IGMT5/IGPS/ALF1/CYP79B3/ATNIT1/TRP3/ATECS1/AtTAR2/TSB2/GGP1/ATR4/ASMT/CYP81F4/CYP79B2/PAI2/AMT1/pat1/AT5G28237/AtCOMT/ATTSB1/AtATR1
GO:0009165	nucleotide biosynthetic process	0.0174981	2.24712	47	1.50466e-06	AtFKGP/PUR2/IAR4/APT1/AT1G29880/PDH-E1/ATH/CTPS1/115D-4A/AT1G36280/mtE2-3/UCK3/ACLA-2/AT1G63660/AtdNK/PUR4/AT1G79470/APT2/AT2G19680/ATRNR1/ATP3/AT2G35040/AT2G37690/CAC3/ATAMPD/AtPRS4/ACLB-1/ADK1/mtE2-2/LPD1/LTA2/DUT1/PYRR/AT3G54470/ATPURM/ADSS/ATNDK1/NDPK3/AT4G18440/ASE2/AT4G35360/ADK2/AT5G08680/AT5G08690/ATP5/PYRD/PYR6
GO:1901293	nucleoside phosphate biosynthetic process	0.0174981	2.24712	47	1.50466e-06	AtFKGP/PUR2/IAR4/APT1/AT1G29880/PDH-E1/ATH/CTPS1/115D-4A/AT1G36280/mtE2-3/UCK3/ACLA-2/AT1G63660/AtdNK/PUR4/AT1G79470/APT2/AT2G19680/ATRNR1/ATP3/AT2G35040/AT2G37690/CAC3/ATAMPD/AtPRS4/ACLB-1/ADK1/mtE2-2/LPD1/LTA2/DUT1/PYRR/AT3G54470/ATPURM/ADSS/ATNDK1/NDPK3/AT4G18440/ASE2/AT4G35360/ADK2/AT5G08680/AT5G08690/ATP5/PYRD/PYR6
GO:0090698	post-embryonic plant morphogenesis	0.023455	2.24539	63	1.35528e-08	CVP2/LSH6/AtMYB124/GAUT11/NRP2/ARF11/ASB1/AtIDD16/ABCG14/EPF2/ATNUC-L1/LACS2/ATLOX1/AtIDD14/JAG/ATTADA/ATHB13/CKRC1/ATPIN1/NRP1/MUS/LAX3/AtRLP17/HEN2/LAX2/IAA8/ATX1/VCC/AIR9/SRO1/AtAUX1/CuAO-zeta/LSH10/NSN1/AIR12/OPS/ATRBR1/chr13/MEE35/ATNEK5/ATLOX5/ATTSO1/BLI/ATICE1/HEC2/CDC2B/PCN/SPK1/IPGA1/CRM2/AtTAR2/AP2/ATMCB1/ATBRI1/AMT1/NOXY2/ABO1/SPCH/GDPDL4/ANQ1/AIL7/HSL2/EAT3
GO:0044272	sulfur compound biosynthetic process	0.0171258	2.24029	46	2.08214e-06	TPK1/AQC1/ATSOT17/UGT74B1/IAR4/PDH-E1/115D-4A/mtE2-3/ACLA-2/FMO/ATSOT16/IGMT5/AKN1/ALF1/CYP79B3/ARD/MAT3/CAC3/IPMI/BIO2/AtCGS1/ATMS2/ACLB-1/ATSERAT2;2/mtE2-2/LPD1/AtSAMS3/GABA-T/LTA2/ATCS-C/MTHFR1/CYP20-3/APS3/ATECS1/GGP1/ATR4/AKN2/CYP79B2/ATBIOF/ATCIMS/AtGSH2/ATSDI1/THI1/BIO1/AtATR1/AtMYB28
GO:0006888	endoplasmic reticulum to Golgi vesicle-mediated transport	0.0104244	2.24029	28	0.000266585	AtSEC23B/AT1G08400/ATSEC22/AERD2/epsilon1-COP/b?1-COP/ATSAR1/alpha1-COP/AT1G79990/ATSLY1/a2-COP/AT2G36300/p24beta2/b?2-COP/AtSEC23E/ATSYP32/CEF/MAG2/SEC31B/AtSEC23A/ATBET12/beta2-COP/gamma2-COP/AT5G05010/AT5G17190/AtSEC23G/AT5G47490/AT5G48660
GO:0051493	regulation of cytoskeleton organization	0.00744602	2.24029	20	0.00251616	TNO1/ATSCAR3/PFN1/ATCLASP/CSI1/ATVLN1/ATSCAR2/FH2/ARAC9/ATN/AFH1/AtEB1a/ATEHD2/TPXL2/SPK1/AtPRF2/AtVAB2/NEDD1/ATGCP3/ADL1
GO:0019751	polyol metabolic process	0.00595681	2.24029	16	0.00779901	CVP2/MIOX1/ATGCR1/MIOX2/AtNCER2/SDP6/GABA-T/ATCTIMC/AtTPK3/5PTASE2/GPP1/MIOX4/AtITPK2/ATLCB1/ATIPS1/AtITPK1
GO:0006986	response to unfolded protein	0.00372301	2.24029	10	0.0388927	SVB2/ATUTR3/AT1G27330/SVB/ATUTR1/PAWH1/BIP1/BIP/PAWH2/ATBAG7
GO:0010192	mucilage biosynthetic process	0.00372301	2.24029	10	0.0388927	GAUT11/ATMUM4/DF1/FEI2/ATSEC8/FLA4/FLY1/CESA5/GAUT14/AtCOMT
GO:0034620	cellular response to unfolded protein	0.00372301	2.24029	10	0.0388927	SVB2/ATUTR3/AT1G27330/SVB/ATUTR1/PAWH1/BIP1/BIP/PAWH2/ATBAG7
GO:0045787	positive regulation of cell cycle	0.00372301	2.24029	10	0.0388927	AT1G06590/FAS1/ATE2FA/SMO4/CMR1/ICK3/APC8/AESP/NEDD1/ATMSI1
GO:0051592	response to calcium ion	0.00372301	2.24029	10	0.0388927	AT1G62480/CSI1/ATCNGC15/ATGSL08/AtCAM7/IQD13/ATCBL3/GORK/ACAM-1/AtHsp90-3
GO:0090697	post-embryonic plant organ morphogenesis	0.0137751	2.23168	37	2.5373e-05	NRP2/ARF11/ASB1/AtIDD16/LACS2/ATLOX1/AtIDD14/JAG/ATTADA/NRP1/LAX3/HEN2/IAA8/ATX1/AIR9/SRO1/AtAUX1/CuAO-zeta/NSN1/AIR12/chr13/ATNEK5/ATLOX5/ATTSO1/HEC2/PCN/SPK1/IPGA1/CRM2/AP2/ATMCB1/ATBRI1/AMT1/NOXY2/ANQ1/AIL7/HSL2
GO:0009199	ribonucleoside triphosphate metabolic process	0.0115413	2.23002	31	0.000124998	iPGAM1/CTPS1/PKp3/ATHKL1/UCK3/ENO1/AT1G79470/PGK/AT2G19680/ATHXK2/PFK5/ENO3/ATP3/ENO2/AT2G36580/GAPC/AT3G49160/AtFBA8/AT3G52990/ATCTIMC/ATNDK1/NDPK3/PFK3/ATHXK1/AtVAB2/AT5G08570/AT5G08680/AT5G08690/ATP5/AT5G56350/PFK7
GO:0006520	amino acid metabolic process	0.04207	2.22622	113	1.60843e-14	AT1G06550/ATCPNIFS/ADT1/TWN2/AT1G14810/PGDH/AT1G22410/ASB1/AT1G29880/CARB/ATIMD3/MSA1/ATGCR1/EMB1144/EPSPS/AtbHLH112/GAD2/AT1G66530/ACR4/AtCM3/CKRC1/OTC/UMAMIT5/ALDH5F1/IGPS/ADC1/PSAT2/ALF1/CYP79B3/AtGLDP2/ARD/ADT3/AT2G37500/GLU2/IPMI/AT2G44040/AT2G45300/DHDPS2/AtCGS1/AT3G02760/ATMS2/OMR1/ATKRS-1/ATSERAT2;2/DAPDC1/AtSAMS3/RidA/GABA-T/DHAD/GFAT/AT-POX/ADT4/ATHRS1/AT3G53580/TRP3/OVA1/AT3G58610/ATCS…
GO:0030865	cortical cytoskeleton organization	0.00707372	2.22357	19	0.0036151	KTN80.1/ANP2/ATCLASP/CSI1/RSW7/ARAC9/ANP3/BPP6/BPP2/ATNEK5/ATNEK6/SPK1/IPGA1/CKL6/KTN80.3/KTN80.4/CESA6/KCBP/PLP3b
GO:0001932	regulation of protein phosphorylation	0.00558451	2.21916	15	0.011239	CYCB3;1/ATARCA/CYCA1;1/CYCA3;4/RACK1B/AEL3/RACK1C/KINbeta2/CYCD3/CYCB2;2/AT4G36390/ROC1/CYC1BAT/CYCA2;1/CYCA3;1
GO:0010928	regulation of auxin mediated signaling pathway	0.00483991	2.21594	13	0.0192405	ATMUM4/ATPIN3/ATPIN1/UMAMIT5/PIN6/ATRHM1/AtNUP62/ATRHM3/MYB77/SPK1/BG1/ABO1/ATMYB44
GO:0010102	lateral root morphogenesis	0.00819062	2.21157	22	0.0017041	NRP2/ARF11/ASB1/LACS2/ATLOX1/ATTADA/NRP1/LAX3/IAA8/AIR9/SRO1/AtAUX1/CuAO-zeta/AIR12/ATNEK5/ATLOX5/PCN/AMT1/NOXY2/ANQ1/AIL7/HSL2
GO:0033866	nucleoside bisphosphate biosynthetic process	0.00409531	2.21157	11	0.0323631	IAR4/PDH-E1/115D-4A/mtE2-3/ACLA-2/CAC3/ACLB-1/mtE2-2/LPD1/LTA2/AT4G35360
GO:0034030	ribonucleoside bisphosphate biosynthetic process	0.00409531	2.21157	11	0.0323631	IAR4/PDH-E1/115D-4A/mtE2-3/ACLA-2/CAC3/ACLB-1/mtE2-2/LPD1/LTA2/AT4G35360
GO:0034033	purine nucleoside bisphosphate biosynthetic process	0.00409531	2.21157	11	0.0323631	IAR4/PDH-E1/115D-4A/mtE2-3/ACLA-2/CAC3/ACLB-1/mtE2-2/LPD1/LTA2/AT4G35360
GO:0042446	hormone biosynthetic process	0.00744602	2.20874	20	0.00297693	ASB1/AtIDD16/BUM/AtIDD14/ATIPT1/CKRC1/ALF1/CYP79B3/ATNIT1/AtYUC2/AtTAR2/ATR4/ASMT/ANT/CYP79B2/AMT1/AtYUC4/AtYUC6/AtCOMT/ATTSB1
GO:0000154	rRNA modification	0.00446761	2.18819	12	0.0269898	AT1G10490/AT2G19870/RLUA2/AtCBF5/AT3G57940/ATFIB2/AtTRM7b/AtTRM4d/AT5G08180/CMAL/AtTRM4c/RID2
GO:0006633	fatty acid biosynthetic process	0.0171258	2.18598	46	4.07531e-06	KCS1/DAISY/ADS4/AOC4/LAG13/KCS4/PDH-E1/PKp3/115D-4A/LACS2/GRI/ACP2/ATLOX1/KAS/LACS3/mtACP2/FRK3/ATLOX6/ATKCR1/AtCER6/ENR1/AtOPR3/ATHPT/AT2G22230/AtFAD3/EMB3147/ADS2/AtNCER2/AtSSI2/ACLB-1/AtFaTA/AOC1/ATLOX2/ATTSC13/GLB1/CER2/KCS16/ELO4/KCS19/AtFAD8/BCCP/AT5G42150/AOS/FRK1/AT5G63380/ALX8
GO:0010101	post-embryonic root morphogenesis	0.00819062	2.18358	22	0.00199941	NRP2/ARF11/ASB1/LACS2/ATLOX1/ATTADA/NRP1/LAX3/IAA8/AIR9/SRO1/AtAUX1/CuAO-zeta/AIR12/ATNEK5/ATLOX5/PCN/AMT1/NOXY2/ANQ1/AIL7/HSL2
GO:0006164	purine nucleotide biosynthetic process	0.0130305	2.17806	35	6.96555e-05	PUR2/IAR4/APT1/PDH-E1/115D-4A/AT1G36280/mtE2-3/ACLA-2/AT1G63660/PUR4/AT1G79470/APT2/AT2G19680/ATP3/AT2G35040/AT2G37690/CAC3/ATAMPD/AtPRS4/ACLB-1/ADK1/mtE2-2/LPD1/LTA2/ATPURM/ADSS/ATNDK1/NDPK3/AT4G18440/ASE2/AT4G35360/ADK2/AT5G08680/AT5G08690/ATP5
GO:0005982	starch metabolic process	0.00744602	2.17806	20	0.00351478	AtBE2/AtAVP1/APL2/FRK3/SWEETIE/AtIDD14/APL4/FRK1/DPE2/NTRC/AKIN10/BE1/AtCCR4a/AT-BETA-AMY/AtBAM3/APL3/MEX1/ATSS1/ADG1/FRK1
GO:0016144	S-glycoside biosynthetic process	0.00558451	2.17806	15	0.0132342	ATSOT17/UGT74B1/FMO/ATSOT16/IGMT5/AKN1/ALF1/CYP79B3/IPMI/ATECS1/ATR4/AKN2/ATSDI1/AtATR1/AtMYB28
GO:0019758	glycosinolate biosynthetic process	0.00558451	2.17806	15	0.0132342	ATSOT17/UGT74B1/FMO/ATSOT16/IGMT5/AKN1/ALF1/CYP79B3/IPMI/ATECS1/ATR4/AKN2/ATSDI1/AtATR1/AtMYB28
GO:0019761	glucosinolate biosynthetic process	0.00558451	2.17806	15	0.0132342	ATSOT17/UGT74B1/FMO/ATSOT16/IGMT5/AKN1/ALF1/CYP79B3/IPMI/ATECS1/ATR4/AKN2/ATSDI1/AtATR1/AtMYB28
GO:0042023	DNA endoreduplication	0.00558451	2.17806	15	0.0132342	AtMYB124/CVP1/AT-GTL1/SCL28/AtTCP15/EMB1611/CDKB1;2/DAR2/ATRBR1/ICK3/DEL1/CDC2B/DAR1/AtMYB3R4/CYCA2;1
GO:0009116	nucleoside metabolic process	0.00372301	2.17806	10	0.0447664	AtTRM82/RSW10/AtTK1a/ADK1/AtTRM11/DUT1/AT3G48540/ADK2/NSH3/AtTK1b
GO:0019750	chloroplast localization	0.00372301	2.17806	10	0.0447664	FLL2/AT2G40480/AT3G51720/FMT/REC2/AT4G33390/AT5G42880/ATFTSZ1-1/KAC2/NCH1
GO:0055086	nucleobase-containing small molecule metabolic process	0.0439315	2.17193	118	2.14927e-14	AtFKGP/AtTRM82/c-NAD-MDH1/AXS2/iPGAM1/PUR2/AT1G14230/GER2/IAR4/APT1/AT1G29880/PDH-E1/HSR8/ATH/CTPS1/GLCNA.UT1/PKp3/115D-4A/AT1G36280/ATHKL1/ATMUM4/mtE2-3/UCK3/ACLA-2/NRS/ER/AT1G63660/ATNUDT1/RSW10/AtdNK/ENO1/PUR4/ATRHM1/AT1G79470/PGK/APT2/AT2G19680/ATHXK2/AT2G20420/ATRNR1/PFK5/ENO3/AT2G30720/ATP3/AT2G35040/ENO2/AT2G36580/AT2G37690/CAC3/ATAMPD/AtPRS4/ATPMM/ATRGP1/MEE31/AtUGP1/GAPC/EMB3119/ACLB-1/A…
GO:0010089	xylem development	0.00483991	2.16879	13	0.0222821	SACL3/EXGT-A1/AtXYP2/LHW/ATKINESIN-13A/XTH9/AHL3/ATHB-8/BDR1/ANAC083/AVB1/PXY/AtXYP1
GO:0007389	pattern specification process	0.023455	2.1666	63	5.91884e-08	BDL/CVP2/ATGPI8/SVB2/SCM/AtMYB124/TPL/ATGATL1/CVP1/ATHB9/ABCG14/AT-GTL1/ATNUC-L1/ATMEK4/ATHB-15/GCT/ATMAP70-1/AE7/JAG/CKRC1/ATPIN3/ATPIN1/AtPDS5B/ALDH5F1/AtRLP17/BRL2/HEN2/eL28z/LAX2/PGY1/ATX1/VCC/AS1/CDKB1;2/TTL3/OPS/ATMAP2K_ALPHA/GABA-T/ATL5/ATHD2A/eL24y/CDC2B/ATMYC1/PCN/EMB2597/ATTCX2/CRM2/AtTAR2/AHL3/ATMKK2/AtCTF7/LUG/AP2/EAL1/PEAR2/ATNFXL2/ATHD2/OLI7/ADL1/TET1/AVB1/AIL7/KCBP
GO:0030243	cellulose metabolic process	0.00781832	2.1666	21	0.0028945	ATCSLD5/ATCTL1/SHOU4L/RSW10/CSI3/CSI1/STL1/ATCSLD3/ATSEB1/CAGE2/ANY1/ATCESA2/ATCESA3/BDR1/CESA5/7TM1/BGLU42/GDPDL4/COB/GSCIIalpha/CESA6
GO:0000725	recombinational repair	0.0104244	2.15244	28	0.000527588	ATBARD1/ATRECQ4A/NRP2/AT1G27880/At-FANCM/ATMCM2/FAS1/NRP1/MCM5/MCM4/ATRAD54/ATRAD21.2/BRCA2(IV)/MCM7/AT4G02110/AT4G16970/ATBRCA1/AtCTF7/SMC6A/ATRPA70B/RECQSIM/AtRAD21.1/MCM6/ATRPA70C/MCM3/NAP1;3/ATRPA70D/FAS2
GO:0072330	monocarboxylic acid biosynthetic process	0.0249442	2.13556	67	3.71632e-08	KCS1/DAISY/ADS4/AOC4/LAG13/KCS4/PDH-E1/PKp3/115D-4A/LACS2/GRI/ACP2/ATLOX1/KAS/LACS3/mtACP2/FRK3/ATLOX6/ATKCR1/AtCER6/CKRC1/ENR1/AtOPR3/ATHPT/ALF1/AT2G22230/CYP79B3/AtFAD3/EMB3147/ADS2/ATPAL1/AtNCER2/BIO2/AtSSI2/ACLB-1/GABA-T/GAE6/AtFaTA/AOC1/ATICE1/CLE25/ATNIT1/ATLOX2/ATTSC13/GLB1/CER2/AtTAR2/GAE1/ATR4/KCS16/ELO4/EDS5/CYP79B2/KCS19/ATBIOF/AtFAD8/BCCP/RSE1/ATPHB3/AT5G42150/AOS/FRK1/ATTSB1/BIO1/AT5…
GO:0006163	purine nucleotide metabolic process	0.0275503	2.13322	74	5.56212e-09	c-NAD-MDH1/iPGAM1/PUR2/IAR4/APT1/PDH-E1/PKp3/115D-4A/AT1G36280/ATHKL1/mtE2-3/ACLA-2/AT1G63660/ATNUDT1/RSW10/ENO1/PUR4/AT1G79470/PGK/APT2/AT2G19680/ATHXK2/AT2G20420/PFK5/ENO3/AT2G30720/ATP3/AT2G35040/ENO2/AT2G36580/AT2G37690/CAC3/ATAMPD/AtPRS4/GAPC/EMB3119/ACLB-1/ADK1/SDP6/mtE2-2/LPD1/LTA2/AT3G49160/AtFBA8/AT3G52990/AtMDD2/ATPURM/ATCTIMC/ADSS/ATNDK1/NDPK3/FKP1/LOI1/AT4G18440/PFK3/E2-/ATHXK1/CER4/A…
GO:0009117	nucleotide metabolic process	0.0323902	2.13178	87	1.84683e-10	AtFKGP/c-NAD-MDH1/iPGAM1/PUR2/IAR4/APT1/AT1G29880/PDH-E1/ATH/CTPS1/PKp3/115D-4A/AT1G36280/ATHKL1/mtE2-3/UCK3/ACLA-2/AT1G63660/ATNUDT1/RSW10/AtdNK/ENO1/PUR4/AT1G79470/PGK/APT2/AT2G19680/ATHXK2/AT2G20420/ATRNR1/PFK5/ENO3/AT2G30720/ATP3/AT2G35040/ENO2/AT2G36580/AT2G37690/CAC3/ATAMPD/AtPRS4/GAPC/EMB3119/ACLB-1/ADK1/SDP6/mtE2-2/LPD1/LTA2/DUT1/AT3G49160/AtFBA8/AT3G52990/PYRR/AtMDD2/AT3G54470/ATPURM/ATC…
GO:0007010	cytoskeleton organization	0.0327625	2.12966	88	1.63142e-10	ATXIB/KTN80.1/TUB5/TNO1/ATSCAR3/ANP2/ATMAP70-1/CORD5/MUS/TUB1/PFN1/ATCLASP/ATXIG/CSI1/AtAUR2/SCAB1/RSW7/TBB7/ATVLN1/ATX1/AT2G36200/AAc1/ATSCAR2/ATVLN2/FH2/EDE1/ARAC9/ATN/FH11/ANP3/BPP6/BPP2/ATCDC48/AT3G16060/ATKINESIN-13A/POK2/ATNEK5/KINESIN-12B/AFH1/AT3G43610/ATNEK6/AtEB1a/ACT3/TRM7/CHO/ATK5/ATEHD2/TPXL2/TUA6/AFH3/AT4G15830/SPK1/IPGA1/TUB9/AT4G21820/CKL6/AtPRF2/ATVLN4/WDL5/AtAUR1/ATCAP1/ARO1/AtV…
GO:0001510	RNA methylation	0.00707372	2.12828	19	0.00591393	AtTRM82/AtTRM9/AT2G19870/AtTRM4b/AtTRM1a/EMB2016/THADA/EMB1691/AtTRM3/CRM2/ATFIB2/AtTRM7b/AtTRM4d/AtTRM5b/AtTRM4a/CMAL/ABO1/AtTRM4c/RID2
GO:0030244	cellulose biosynthetic process	0.00707372	2.12828	19	0.00591393	ATCSLD5/ATCTL1/SHOU4L/RSW10/CSI3/CSI1/STL1/ATCSLD3/ATSEB1/CAGE2/ANY1/ATCESA2/ATCESA3/BDR1/CESA5/7TM1/COB/GSCIIalpha/CESA6
GO:0033865	nucleoside bisphosphate metabolic process	0.00707372	2.12828	19	0.00591393	IAR4/PDH-E1/115D-4A/mtE2-3/ACLA-2/AT2G20420/AT2G30720/CAC3/ACLB-1/mtE2-2/LPD1/LTA2/AtMDD2/FKP1/LOI1/E2-/CER4/AT4G35360/E2-OGDH2
GO:0033875	ribonucleoside bisphosphate metabolic process	0.00707372	2.12828	19	0.00591393	IAR4/PDH-E1/115D-4A/mtE2-3/ACLA-2/AT2G20420/AT2G30720/CAC3/ACLB-1/mtE2-2/LPD1/LTA2/AtMDD2/FKP1/LOI1/E2-/CER4/AT4G35360/E2-OGDH2
GO:0034032	purine nucleoside bisphosphate metabolic process	0.00707372	2.12828	19	0.00591393	IAR4/PDH-E1/115D-4A/mtE2-3/ACLA-2/AT2G20420/AT2G30720/CAC3/ACLB-1/mtE2-2/LPD1/LTA2/AtMDD2/FKP1/LOI1/E2-/CER4/AT4G35360/E2-OGDH2
GO:0000096	sulfur amino acid metabolic process	0.00595681	2.12638	16	0.012797	AQC1/ATCPNIFS/SWEETIE/ARD/AtCGS1/ATMS2/ATSERAT2;2/AtSAMS3/ATNEK5/ATMAP2K_ALPHA/ATCS-C/MTHFR1/CYP20-3/EOL1/EDA9/ATCIMS
GO:0048467	gynoecium development	0.0107967	2.12514	29	0.000507607	SCM/HLL/ATHB9/AGC2-3/ATHB-15/BUM/JAG/MGP3/AtTCP15/CKRC1/MCTP15/CSI1/NGA1/ATL72/HEC2/eL24y/AtSAP130a/AtSAP130b/OVA1/ATNS1/HAT1/AtTAR2/AP2/APC1/AtMYB56/ATXIK/ADL1/ATMYA2/OVA2
GO:0016051	carbohydrate biosynthetic process	0.0368578	2.11515	99	1.82008e-11	ATCSLD5/AtBE2/ATCTL1/GATL3/RRT4/SHOU4L/GAUT11/ATGATL1/GATL8/APL2/HSR8/ATGCR1/AtMSR2/FRK3/GATL9/RSW10/XXT5/ATFUT3/DF1/CSI3/ATTPPB/OSU1/ATTPS1/PGK/ATFT1/RRT3/AKN1/AT2G15440/APL4/CSI1/AGP17/FRK1/ELMO1/GALS1/ATGSL08/GAUT7/NTRC/STL1/ATPMM/GAUT13/RRT2/GAUT9/ATCSLD3/GAPC/EMB3119/ATGSL10/BE1/AtMSR1/ATGLDH/CGR2/AtFBA8/ATCTIMC/AtCCR4a/GAUT15/GAUT1/GATL7/ATXT1/QUA3/MGP4/GATL6/ATGSL05/ATGSL01/TPPF/ATSEB1/AtB…
GO:0016579	protein deubiquitination	0.00521221	2.11105	14	0.0219135	ATUBP2/UBP15/ATUBP6/UCH2/UBP19/UBP25/OTU5/AT4G22960/UBP24/AtUBP12/AT5G23540/UBP21/UBP23/UBP17
GO:0032956	regulation of actin cytoskeleton organization	0.00409531	2.10369	11	0.0434676	ATSCAR3/PFN1/ATVLN1/ATSCAR2/FH2/ARAC9/AFH1/ATEHD2/SPK1/AtPRF2/AtVAB2
GO:0035967	cellular response to topologically incorrect protein	0.00409531	2.10369	11	0.0434676	SVB2/ATUTR3/AT1G27330/SVB/ATUTR1/PAWH1/BIP1/BIP/PAWH2/ATBAG1/ATBAG7
GO:0048506	regulation of timing of meristematic phase transition	0.00409531	2.10369	11	0.0434676	SPL11/SPL10/ATNUP160/AtTCP23/ACG1/FLR1/AtPAO5/SPL2/CLPP4/GAS41/ATHDA6
GO:0048510	regulation of timing of transition from vegetative to reproductive phase	0.00409531	2.10369	11	0.0434676	SPL11/SPL10/ATNUP160/AtTCP23/ACG1/FLR1/AtPAO5/SPL2/CLPP4/GAS41/ATHDA6
GO:0046434	organophosphate catabolic process	0.00967982	2.10172	26	0.00126437	iPGAM1/AT1G14230/PKp3/ATHKL1/ATNUDT1/ENO1/PGK/ATHXK2/PFK5/ENO3/ENO2/AT2G36580/GAPC/DUT1/NPC6/AT3G49160/AtFBA8/AT3G52990/ATCTIMC/PFK3/ATHXK1/AT5G08570/ATNUDT19/AtGDPD2/AT5G56350/PFK7
GO:0072596	establishment of protein localization to chloroplast	0.00558451	2.10028	15	0.0178644	ATTIC110/EMB1047/AtHsp90.5/AtTic21/AtTic55/ATOEP16-1/EMB2458/MAR1/MDH/ATCLPC/ARC1/HP20/TIC56/cpHsc70-2/EMB3144
GO:0072598	protein localization to chloroplast	0.00558451	2.10028	15	0.0178644	ATTIC110/EMB1047/AtHsp90.5/AtTic21/AtTic55/ATOEP16-1/EMB2458/MAR1/MDH/ATCLPC/ARC1/HP20/TIC56/cpHsc70-2/EMB3144
GO:0044772	mitotic cell cycle phase transition	0.00856292	2.09702	23	0.0026608	AT1G06590/CYCB3;1/CYCA1;1/CYCA3;4/AT1G77620/PPK1/APC2/CDC27b/BUBR1/CDKB1;2/SMO4/ATRBR1/BRU1/BUB3.1/APC8/CDC2B/ATORC1B/CYCD3/CYCB2;2/APC1/CYC1BAT/CYCA2;1/CYCA3;1
GO:0072522	purine-containing compound biosynthetic process	0.0130305	2.09493	35	0.000152541	PUR2/IAR4/APT1/PDH-E1/115D-4A/AT1G36280/mtE2-3/ACLA-2/AT1G63660/PUR4/AT1G79470/APT2/AT2G19680/ATP3/AT2G35040/AT2G37690/CAC3/ATAMPD/AtPRS4/ACLB-1/ADK1/mtE2-2/LPD1/LTA2/ATPURM/ADSS/ATNDK1/NDPK3/AT4G18440/ASE2/AT4G35360/ADK2/AT5G08680/AT5G08690/ATP5
GO:0006753	nucleoside phosphate metabolic process	0.0327625	2.09094	88	3.85295e-10	AtFKGP/c-NAD-MDH1/iPGAM1/PUR2/AT1G14230/IAR4/APT1/AT1G29880/PDH-E1/ATH/CTPS1/PKp3/115D-4A/AT1G36280/ATHKL1/mtE2-3/UCK3/ACLA-2/AT1G63660/ATNUDT1/RSW10/AtdNK/ENO1/PUR4/AT1G79470/PGK/APT2/AT2G19680/ATHXK2/AT2G20420/ATRNR1/PFK5/ENO3/AT2G30720/ATP3/AT2G35040/ENO2/AT2G36580/AT2G37690/CAC3/ATAMPD/AtPRS4/GAPC/EMB3119/ACLB-1/ADK1/SDP6/mtE2-2/LPD1/LTA2/DUT1/AT3G49160/AtFBA8/AT3G52990/PYRR/AtMDD2/AT3G54470/…
GO:0048646	anatomical structure formation involved in morphogenesis	0.0238273	2.09094	64	1.90359e-07	AtMYB124/MIOX1/ATNACK1/NRP2/ARF11/ASB1/AT-EXP10/AtMYB117/ATTCP24/LACS2/FU/TCP3/ATLOX1/4CL3/JAG/ATTADA/ATPIN1/NRP1/GALT5/ANAC031/ASHH2/LAX3/AtRLP17/ATEXP15/HEN2/MIOX2/ALE2/CSI1/IAA8/ATEXP6/TCP10/ATX1/AS1/AtAUX1/AtSPL9/CuAO-zeta/EDE1/DEX1/chr13/MEE35/ATNEK5/ATLOX5/GFAT/HEC2/CDC2B/ATTSC13/AtSEC23A/PCN/TCP2/CRM2/MIOX4/ATEXPB3/ATHXK1/AP2/ATMCB1/ATBRI1/AMT1/NOXY2/EMB3013/AtSCL23/ANQ1/PXY/AIL7/EAT3
GO:0015980	energy derivation by oxidation of organic compounds	0.0163812	2.09094	44	2.09205e-05	AtBE2/c-NAD-MDH1/SDH6/ATCYTC-A/APL2/ATPEPC1/ACLA-2/mtACP2/ACO3/AT2G20420/APL4/SDH4/FUM1/AtUGP1/ACLB-1/C1-FDX/IDH-VI/SDP6/ATPPC3/AT3G15640/BE1/HUP6/Cyc1-1/SDH2-1/AtKIN14h/E1-OGDH1/E2-/AT4G32470/IDH-I/APL3/AT5G08300/CI51/AT5G08680/AT5G08690/SDH3-1/ATP5/AtVDAC-3/HUP29/AtUGP2/AT5G23250/CI76/ADG1/E2-OGDH2/SDH1-1
GO:0006612	protein targeting to membrane	0.00595681	2.09094	16	0.0150006	Sec./NACA5/AT1G67680/AT1G69420/ATERDJ2A/AtSYT1/AT2G34250/SEC61/AT3G12390/AT4G10480/AT4G15080/ATERDJ2B/AT4G24920/NACA3/ATXYLT/AT5G61970
GO:0045786	negative regulation of cell cycle	0.00595681	2.09094	16	0.0150006	ATWEE1/CVP1/AT-GTL1/At-FANCM/AT1G77620/PPK1/ATCDT1A/BUBR1/EMB1611/ATRBR1/BUB3.1/DEL1/ATCDT1B/ATORC1B/AT4G36390/EAL1
GO:0072521	purine-containing compound metabolic process	0.0290395	2.08737	78	5.56212e-09	AtTRM82/c-NAD-MDH1/iPGAM1/PUR2/IAR4/APT1/PDH-E1/PKp3/115D-4A/AT1G36280/ATHKL1/mtE2-3/ACLA-2/AT1G63660/ATNUDT1/RSW10/ENO1/PUR4/AT1G79470/PGK/APT2/AT2G19680/ATHXK2/AT2G20420/PFK5/ENO3/AT2G30720/ATP3/AT2G35040/ENO2/AT2G36580/AT2G37690/CAC3/ATAMPD/AtPRS4/GAPC/EMB3119/ACLB-1/ADK1/SDP6/mtE2-2/LPD1/LTA2/AtTRM11/AT3G49160/AtFBA8/AT3G52990/AtMDD2/ATPURM/ATCTIMC/ADSS/ATNDK1/NDPK3/FKP1/LOI1/AT4G18440/PFK3/E…
GO:0036503	ERAD pathway	0.00632911	2.08277	17	0.0121537	AtCRT1b/EBS3/RPT4b/MANIB/AtCRT1a/AtHrd1B/UMP1a/EBS1/ATCDC48/PAWH1/AT5G07340/MUSE3/BIP1/BIP/RPT4A/PAWH2/ATCNX1
GO:0010393	galacturonan metabolic process	0.0174981	2.08208	47	1.27606e-05	PMEI-PME7/AT1G04680/ATPMEPCRA/GATL3/RRT4/AtAVP1/GAUT11/ATGATL1/GATL8/AtMSR2/GATL9/DF1/OSU1/RRT3/AGP17/BLH4/PME12/ELMO1/GALS1/GAUT7/GAUT13/RRT2/GAUT9/ATPME3/AtMSR1/UGD2/PME34/CGR2/AT3G53190/GAUT15/GAUT1/GATL7/QUA3/MGP4/GATL6/FLY1/AthA1-1/LUG/ATPME44/BLH2/AGP18/PMEI-PME51/GAUT14/UGD3/GAUT4/PMEI-PME94/CGR3
GO:0009743	response to carbohydrate	0.0197319	2.07787	53	3.2001e-06	ATKEA1/AtSOD1/AT1G12000/ATPWP2/ACR11/ATARCA/AtTMT1/AT1G20950/UGT74B1/TNO1/XLG3/ATGPT2/AT1G62480/ATHB13/CEPR2/APUM23/ATTPS1/PGK/SLO2/ATHXK2/CYP79B3/AtSOD2/ATOEP16-1/AKIN10/MEE31/GAPC/NANA/FLZ8/AKIN11/TRP3/CYP20-3/GLB1/MCM7/ATGSL05/PRL1/AT4G17670/AESP/ATECS1/ATHXK1/ATR4/CYCD3/ATB2/ASMT/ATMCB1/CYP79B2/SIRK1/GSM2/HHP1/ASUS1/ABCI21/AT5G47060/AtCOMT/PMEI-PME94
GO:0031399	regulation of protein modification process	0.00670141	2.07557	18	0.0100252	CYCB3;1/ATB/ATARCA/AT1G30470/CYCA1;1/CYCA3;4/RACK1B/AEL3/AthREP/RACK1C/KINbeta2/CYCD3/CYCB2;2/AT4G36390/ROC1/CYC1BAT/CYCA2;1/CYCA3;1
GO:0019827	stem cell population maintenance	0.00856292	2.07292	23	0.00310243	AQC1/ARR7/BUM/CKRC1/ALDH5F1/RPT2b/LHW/EMB1611/PLL1/POL/NSN1/ATRBR1/CLE25/EMB2597/BAM3/AtTAR2/RGFR3/ANT/ATHD1/CRN/RID2/SHA1/AIL7
GO:0098727	maintenance of cell number	0.00856292	2.07292	23	0.00310243	AQC1/ARR7/BUM/CKRC1/ALDH5F1/RPT2b/LHW/EMB1611/PLL1/POL/NSN1/ATRBR1/CLE25/EMB2597/BAM3/AtTAR2/RGFR3/ANT/ATHD1/CRN/RID2/SHA1/AIL7
GO:0000959	mitochondrial RNA metabolic process	0.00707372	2.06916	19	0.00818135	AT1G29880/TRZ3/MGP3/EMB2794/SLO2/AGS1/MEF22/OTP72/CFM9/ATSUV3/mS83/MTSF4/AT5G14580/AT5G15700/MEF18/AT5G39840/MORF4/GR-RBP3/MNU1
GO:0010090	trichome morphogenesis	0.00707372	2.06916	19	0.00818135	AT-GTL1/SVB/ENO1/AtRLP17/STI/ACG1/ATSKD1/MAU2/ATSCAR2/ATRBR1/ATKINESIN-13A/BLI/ATTSC13/ATRPS13A/IQD19/ATXIK/ADL1/ATMYA2/KCBP
GO:0070925	organelle assembly	0.0197319	2.06753	53	3.76545e-06	RPS15/RPL10/ATPWP2/eL6z/RPL10B/AtERG2/AT1G43860/atBRX1-2/AtMDN1/AtG3BP-4/AT1G71940/AP40/PAT1/RSW7/uS11z/AT2G36200/ATRPS5B/ATRPL23A/uL10z/SMO4/SINAT1/EDE1/RPSAb/uL10y/uL10x/uS11y/atBRX1-1/ARPF2/ATL5/AT3G43610/AtEB1a/TWD40-1/uS11x/RPL23A2/RH12/PUX4/ATK5/RH39/TPXL2/PUX5/AT4G15770/AT4G26990/ATGCP3/SMG7/AT5G27550/RRP7/OLI7/AtG3BP-2/AT5G49540/ATK3/eS19x/PPAN/eS28x
GO:0042325	regulation of phosphorylation	0.00558451	2.06343	15	0.0207222	CYCB3;1/ATARCA/CYCA1;1/CYCA3;4/RACK1B/AEL3/RACK1C/KINbeta2/CYCD3/CYCB2;2/AT4G36390/ROC1/CYC1BAT/CYCA2;1/CYCA3;1
GO:0009060	aerobic respiration	0.0122859	2.0536	33	0.000366746	c-NAD-MDH1/SDH6/ATCYTC-A/ATPEPC1/ACLA-2/mtACP2/ACO3/AT2G20420/SDH4/FUM1/ACLB-1/C1-FDX/IDH-VI/ATPPC3/AT3G15640/Cyc1-1/SDH2-1/AtKIN14h/E1-OGDH1/E2-/AT4G32470/IDH-I/AT5G08300/CI51/AT5G08680/AT5G08690/SDH3-1/ATP5/AtVDAC-3/AT5G23250/CI76/E2-OGDH2/SDH1-1
GO:0032970	regulation of actin filament-based process	0.00409531	2.0536	11	0.0495321	ATSCAR3/PFN1/ATVLN1/ATSCAR2/FH2/ARAC9/AFH1/ATEHD2/SPK1/AtPRF2/AtVAB2
GO:2000022	regulation of jasmonic acid mediated signaling pathway	0.00409531	2.0536	11	0.0495321	MTP10/JAZ5/AtJAZ1/JAZ9/JAZ6/JAZ2/AtSSI2/JAI3/JAO2/JAS1/ATMYB44
GO:0045488	pectin metabolic process	0.0171258	2.04936	46	2.09699e-05	PMEI-PME7/AT1G04680/ATPMEPCRA/GATL3/RRT4/AtAVP1/GAUT11/ATGATL1/GATL8/AtMSR2/GATL9/DF1/OSU1/RRT3/AGP17/BLH4/PME12/ELMO1/GALS1/GAUT7/GAUT13/RRT2/GAUT9/ATPME3/AtMSR1/UGD2/PME34/CGR2/AT3G53190/GAUT15/GAUT1/GATL7/QUA3/MGP4/GATL6/FLY1/AthA1-1/ATPME44/BLH2/AGP18/PMEI-PME51/GAUT14/UGD3/GAUT4/PMEI-PME94/CGR3
GO:0097435	supramolecular fiber organization	0.0178704	2.04549	48	1.53226e-05	ATXIB/KTN80.1/ATSCAR3/ANP2/CORD5/PFN1/ATCLASP/ATXIG/CSI1/SCAB1/RSW7/ATVLN1/ATSCAR2/ATVLN2/FH2/ARAC9/FH11/ANP3/BPP6/BPP2/AT3G16060/ATKINESIN-13A/ATNEK5/AFH1/AT3G43610/ATNEK6/AFH3/SPK1/IPGA1/CKL6/AtPRF2/ATVLN4/ATCAP1/AtVAB2/NEDD1/ATGCP3/KTN80.3/ATXIK/KTN80.4/AT5G33300/ATMYA2/FH9/AtFIM2/ATMAP65-3/CESA6/KCBP/PLP3b/ATFH6
GO:0072528	pyrimidine-containing compound biosynthetic process	0.00446761	2.04549	12	0.0413932	TPK1/CTPS1/UCK3/RSW10/DUT1/PYRR/AT3G54470/ATNDK1/NDPK3/PYRD/PYR6/THI1
GO:0170035	GO:0170035	0.00446761	2.04549	12	0.0413932	GAD2/ALDH5F1/ADC1/AtGLDP2/OMR1/GABA-T/AT-POX/E2-/AtGLDP1/SHM1/AtTAT2/E2-OGDH2
GO:0170040	GO:0170040	0.00446761	2.04549	12	0.0413932	GAD2/ALDH5F1/ADC1/AtGLDP2/OMR1/GABA-T/AT-POX/E2-/AtGLDP1/SHM1/AtTAT2/E2-OGDH2
GO:1901570	fatty acid derivative biosynthetic process	0.00446761	2.04549	12	0.0413932	KCS1/ADS4/LACS2/PES1/CYP96A15/AtCER6/PES2/ATTSC13/CER7/CER2/CER4/CER3
GO:0033043	regulation of organelle organization	0.0141474	2.04082	38	0.000131145	AT1G06590/ATWHY1/TNO1/ATSCAR3/At-FANCM/ATSAR1/PPK1/APC2/PFN1/CDC27b/ATCLASP/CSI1/ATVLN1/BUBR1/ATSCAR2/SINAT1/FH2/ARAC9/ASY3/ATN/ATRBR1/CMR1/BUB3.1/AFH1/AtEB1a/APC8/FMT/ATEHD2/TPXL2/SPK1/AESP/AtPRF2/AtVAB2/APC1/NEDD1/ATGCP3/NOXY2/ADL1
GO:0048767	root hair elongation	0.00744602	2.03663	20	0.00774771	AtGET3a/ATXIB/ATPIN3/XXT5/PIN6/ATXIG/AAc1/ATHAM1/AT3G43960/RHD4/ATHAM2/ATXT1/ATSEB1/ATVLN4/ATMCB1/ACT7/ATXIK/HLB1/ATMYA2/maMYB
GO:0043414	macromolecule methylation	0.0100521	2.03565	27	0.00162642	AtTRM82/ATPRMT10/AtTRM9/ATPRMT1A/AT2G19870/AtTRM4b/ATX1/AtTRM1a/EMB2016/ATPRMT4B/ATPRMT3/THADA/EMB1691/AtTRM3/CRM2/ATFIB2/AtTRM7b/AtTRM4d/AtTRM5b/ATPRMT11/AtTRM4a/CMAL/ABO1/ATPRMT4A/AT5G49560/AtTRM4c/RID2
GO:0009629	response to gravity	0.0104244	2.03286	28	0.00132799	TOR2/ATVAM2/FHY2/AtMYB124/AtIDD16/XLG3/AIN1/AtIDD14/CKRC1/CAR6/ATPIN3/ATPIN1/ATGSTU20/HY3/PLA2-BETA/ATRL2/SGR6/AtAUX1/CHIQL4/AT3G48550/TRP3/TUA6/SPK1/AtTAR2/EAL1/ATCHS/MEX1/TUA3
GO:0051604	protein maturation	0.0275503	2.0288	74	5.86035e-08	Plsp2A/AtCRT1b/CPN10/ATPDI5/CCT5/AtCRT1a/AT1G61770/AE7/AERO1/ATPDI6/EMB1047/AtHsp70-15/AtHsp70-14/DJA7/EMB2753/ATSPP/AtHsp90.5/CLPB-M/ARC2/AtFTSH3/HSP60/AERO2/ATPDI11/CCT6-2/CCT8/PUB63/AtHsp90-6/HSP70-3/CCT7/HSP60-3A/ATPDI4/DJA4/ATPREP1/ATTCP-1/HSP60/FKBP15-1/ATFKBP62/NCT/ATPDI1/AT3G55520/ROC2/CHO/CYP20-3/ATERDJ3B/AtHsp90-7/AR192/AT4G28480/SES1/AT4G32420/ATCYP1/CYP21-1/mtHsc70-1/ROC1/DHS/AT5G0734…
GO:0044042	glucan metabolic process	0.022338	2.02785	60	1.50466e-06	ATCSLD5/AtBE2/ATCTL1/AtAVP1/SHOU4L/APL2/FRK3/SWEETIE/AtIDD14/RSW10/XXT5/ATFUT3/CSI3/ATFT1/EXGT-A1/APL4/CSI1/FRK1/ATGSL08/AtXTH32/DPE2/NTRC/STL1/AKIN10/ATCSLD3/AtUGP1/ATGSL10/BE1/XTH16/AtCCR4a/ATXT1/XTH9/ATGSL05/ATGSL01/AT-BETA-AMY/ATSEB1/AtBAM3/CAGE2/ANY1/XTH7/APL3/ATCESA2/BGLC3/ATCESA3/BDR1/CESA5/ATGSL12/AtUGP2/MEX1/7TM1/ATSS1/BGLU42/ADG1/FRK1/GDPDL4/COB/ATGT18/GSCIIalpha/TBL14/CESA6
GO:0034470	ncRNA processing	0.0398362	2.02166	107	4.06896e-11	AtTRM82/RHON1/AT1G06720/DIG6/AT1G10490/ATPWP2/AtRH36/PCP2/TRUA1A/PUS10/AT1G23280/ALBA1/AT1G30240/atENP1/ATFAS4/AtTRM9/ATNUC-L1/TRZ3/atBRX1-2/AT1G63810/ATIPT1/ATTADA/AGO7/115J-4A/HDP1/APUM23/AT1G75200/RH29/RPL7A/RPL7B/CPZ/HEN2/ABH1/OTP51/EMB2762/AGS1/AT2G19870/HD2D/AtDRB2/TRUA2/PRORP1/SMA1/AT2G34357/ARRS1/uL29y/AtPEIP1/SMO4/EMB2777/uL30x/eL8z/EDA13/AtTRM1a/CLPS3/AT3G06530/AtRH57/AT3G10530/RRP5/ERI…
GO:0010564	regulation of cell cycle process	0.0134028	2.01626	36	0.000265165	ATWEE1/AT1G06590/AtMYB124/CVP1/AT-GTL1/At-FANCM/SCL28/iqd8/AT1G77620/PPK1/APC2/CDC27b/AtAUR2/ATCDT1A/BUBR1/EMB1611/CDKB1;2/DAR2/SMO4/ASY3/ATRBR1/CMR1/BUB3.1/ICK3/APC8/DEL1/CDC2B/ATCDT1B/TPXL2/ATORC1B/AESP/AtAUR1/DAR1/APC1/NEDD1/AtMYB3R4
GO:0044770	cell cycle phase transition	0.0104244	2.01421	28	0.00154844	ATWEE1/AT1G06590/AtMYB124/CYCB3;1/CYCA1;1/CYCA3;4/AT1G77620/PPK1/APC2/CDC27b/ATCDT1A/BUBR1/CDKB1;2/SMO4/ATRBR1/BRU1/BUB3.1/APC8/ATEBP1/CDC2B/ATCDT1B/ATORC1B/CYCD3/CYCB2;2/APC1/CYC1BAT/CYCA2;1/CYCA3;1
GO:0051302	regulation of cell division	0.00781832	2.00807	21	0.00725534	ABO4/AGC2-3/EDA25/CDC27b/ATCLASP/AtAUR2/AtPEIP1/SMO4/ATTSO1/BLI/ATEBP1/IRK/AtAUR1/ATNTRB/NEDD1/AtMYB3R4/AtMYB56/ATDPB2/ATPHB3/BASL/DOM1
GO:0051726	regulation of cell cycle	0.0212211	2.00421	57	3.94385e-06	ATWEE1/AT1G06590/ATPCNA1/AtMYB124/CYCB3;1/CVP1/AT-GTL1/At-FANCM/CYCA1;1/CYCA3;4/SCL28/FAS1/AE7/iqd8/AT;CDKD;1/AT1G77620/PPK1/APC2/CDC27b/ATRPN1A/AtAUR2/ATCDT1A/BUBR1/EMB1611/ATE2FA/CDKB1;2/DAR2/SMO4/ASY3/ATRBR1/CMR1/BUB3.1/ALY3/ICK3/ATTSO2/APC8/DEL1/CDC2B/ATCDT1B/TPXL2/ATORC1B/AESP/AtAUR1/CYCD3/CYCB2;2/AT4G36390/DAR1/EAL1/APC1/NEDD1/CYC1BAT/AtMYB3R4/ATXR6/CYCA2;1/CYCA3;1/ICK6/ATMSI1
GO:0070592	cell wall polysaccharide biosynthetic process	0.00967982	1.99869	26	0.00261397	GAUT11/ATGATL1/AtMSR2/XXT5/ATFUT3/CSI3/OSU1/ATFT1/AT2G15440/AGP17/ELMO1/STL1/GAUT13/AtMSR1/GAUT1/ATXT1/MGP4/ATSEB1/AGP18/BGLC3/BDR1/GAUT14/COB/ATGT18/TBL14/IRX15-L
GO:0046496	nicotinamide nucleotide metabolic process	0.0107967	1.99465	29	0.00144665	c-NAD-MDH1/iPGAM1/PKp3/ATHKL1/RSW10/ENO1/PGK/ATHXK2/PFK5/ENO3/ENO2/AT2G36580/GAPC/EMB3119/SDP6/AT3G49160/AtFBA8/AT3G52990/ATCTIMC/PFK3/ATHXK1/AT5G08570/ATNADP-ME2/GSM2/ATNUDT19/EMB2024/PGL5/AT5G56350/PFK7
GO:0009832	plant-type cell wall biogenesis	0.0189873	1.98951	51	1.63931e-05	ATCSLD5/FLA9/ATMYB58/HSR8/AtMSR2/ATMAP70-1/UMAMIT5/URGT1/CSI3/OSU1/ATTPS1/ATFT1/FLA7/EXGT-A1/AT2G15440/CSI1/AGP17/ELMO1/FEI2/PXC1/STL1/GAUT13/ATRGP1/ATCSLD3/ATKINESIN-13A/AtMSR1/CGR2/PHIP1/GAUT1/MGP4/XTH9/emb2448/PRL1/ATSEB1/ANY1/AGP18/ATCESA2/ATCESA3/BDR1/CESA5/PHGAP1/GAUT14/ATRGP2/RGP5/ADL1/AtFLA12/COB/TBL14/CESA6/CGR3/IRX15-L
GO:0007051	spindle organization	0.00632911	1.98951	17	0.0183206	AtAUR2/RSW7/AT2G36200/EDE1/ATCDC48/AT3G43610/AtEB1a/ATK5/TPXL2/AT4G21820/AtAUR1/NEDD1/ATGCP3/SMG7/AT5G27550/ATK3/AT5G60930
GO:0048366	leaf development	0.0409531	1.97824	110	7.45386e-11	ATBARD1/CVP2/DIG6/SCM/AtMYB124/AtAVP1/UBP15/ARF11/ATGATL1/AtIDD16/SPL10/ATTCP24/ABCG14/anac017/ATNUC-L1/ATHB-15/TCP3/ATPEPC1/ESP/PES1/S40-6/RPN12a/FAS1/UCH2/SWEETIE/AtIDD14/JAG/ATHB13/CKRC1/ATPIN1/AtPDS5B/ALDH5F1/ACG1/eL28z/PFN1/ATGLK1/LAX2/AtGRF1/CLF/BLH4/MAU2/TCP10/VCC/AS1/ATFER4/AtSPL9/LTPG14/TCP9/NGA1/AKIN10/A-PTF-1/NSN1/RER3/BPP2/OPS/ATRBR1/VCS/WAG2/ATPPC3/MEE35/GABA-T/BLI/ATL5/AtHDA9/CGR2/e…
GO:0015931	nucleobase-containing compound transport	0.0104244	1.97792	28	0.00199941	AT1G06470/UXT3/ATUTR3/ATNUP160/AT1G63810/GGLT1/URGT1/AT1G77610/AtTPR/ATUTR1/NUP133/UXT2/CTEXP/AtNUP62/ATNDT1/AAC1/AtNUP1/ATUTR6/ATGRP2/ATUTR2/UTr7/ATBT1/ABCD1/UUAT1/APC3/AT5G41760/APC1/ATFOLT1
GO:0019362	pyridine nucleotide metabolic process	0.0107967	1.9773	29	0.00165126	c-NAD-MDH1/iPGAM1/PKp3/ATHKL1/RSW10/ENO1/PGK/ATHXK2/PFK5/ENO3/ENO2/AT2G36580/GAPC/EMB3119/SDP6/AT3G49160/AtFBA8/AT3G52990/ATCTIMC/PFK3/ATHXK1/AT5G08570/ATNADP-ME2/GSM2/ATNUDT19/EMB2024/PGL5/AT5G56350/PFK7
GO:0051276	chromosome organization	0.0201042	1.96026	54	1.40785e-05	CTF18/AT1G06590/ATRECQ4A/ATWHY1/AT1G27880/ATMCM2/AtPDS5B/PPK1/APC2/NUP133/MCM5/MCM4/CDC27b/RSW7/ATCDT1A/CAP-H/BUBR1/AT2G36200/ASY3/ATSCC3/GYRB1/GYRA/ATRBR1/CMR1/CAP-H2/BUB3.1/AT3G44960/APC8/NDC80/ATCDT1B/CAP-D2/ATRAD21.2/MCM7/TPXL2/CAP-D3/AESP/AT4G31210/AtCTF7/AtPDS5C/NASP/GYRB2/APC1/SMC6A/ATRPA70B/AT5G10950/RECQSIM/CAP-G/AtRAD21.1/MCM6/ATRPA70C/MCM3/ATCAP-C/ATRPA70D/ATCAP-E1
GO:0009624	response to nematode	0.00819062	1.96026	22	0.00781508	AtTMT1/ATGPT2/URGT1/LAX2/AtGRF1/AtAUX1/PIP2;6/AT2G40460/TCP9/ATPME3/ABCC9/AthA1-1/LUG/EDS5/ATGCP3/DiT1/MEX1/PHT4;6/ATMAP65-3/AT5G52450/NOI/DCT
GO:0009561	megagametogenesis	0.00781832	1.96026	21	0.00962252	BIG3/CLO/AtRH36/ATNACK1/mS77/NRPA2/NFD3/FU/EDA25/APC2/EDA13/RPS9M/EDA7/ATRAD21.2/BRCA2(IV)/EDA8/ATSUV3/EDA9/BIP1/BIP/NRPC2
GO:0015748	organophosphate ester transport	0.00483991	1.96026	13	0.0440244	ALA4/ATGPT2/AtLtpI-5/ATNDT1/ATPPT2/AAC1/ATUTR2/ATBT1/ABCD1/APC3/ARAPPT/APC1/ATFOLT1
GO:0051640	organelle localization	0.0145197	1.94777	39	0.000285019	FLL2/ATXIB/AT1G13160/TNO1/SINE1/ATSAR1/AtMDN1/APUM23/ATXIG/AtSYT1/AT2G40480/PVA12/ATSCC3/ATSEC8/ATSYP32/AT3G49990/AT3G51720/FMT/NDC80/SEC15A/TRM7/SEC15B/PAKRP2/CAP-D3/AT4G21820/REC2/AT4G33390/AT5G05010/NOXY2/ATCRM1/RAN2/ATXIK/AT5G42880/ATMYA2/AGD9/AT5G47490/ATFTSZ1-1/KAC2/NCH1
GO:0098813	nuclear chromosome segregation	0.0100521	1.94227	27	0.00320957	AT1G06590/PPK1/APC2/CDC27b/RSW7/CAP-H/BUBR1/AT2G36200/ASY3/ATSCC3/ATRBR1/CAP-H2/BUB3.1/AT3G44960/APC8/NDC80/CAP-D2/TPXL2/CAP-D3/AESP/AtCTF7/APC1/SMG7/CAP-G/ATCAP-C/AT5G60930/ATCAP-E1
GO:0090696	post-embryonic plant organ development	0.0197319	1.94194	53	2.09699e-05	ATGSTU17/AtMYB124/NRP2/ARF11/ASB1/AtIDD16/AtLrgB/WPP2/LACS2/ATLOX1/RPN12a/AtIDD14/JAG/ATTADA/NRP1/PIN6/LAX3/HEN2/PFN1/IAA8/CHD3/PGY1/ATX1/AIR9/SRO1/AtAUX1/CuAO-zeta/NSN1/AIR12/chr13/AtPMT1/ATNEK5/ATLOX5/ATTSO1/MYB77/HEC2/PCN/SPK1/IPGA1/CRM2/AtTAR2/AtPRF2/UTr7/AP2/ATMCB1/ATBRI1/AMT1/NOXY2/ATPHB3/ANQ1/RID2/AIL7/HSL2
GO:0042445	hormone metabolic process	0.0137751	1.93412	37	0.000495437	ASB1/AtIDD16/ATSOFL1/SPL11/SPL10/APT1/ILL6/IAR3/AAE18/AT1G58460/BUM/AtIDD14/ATIPT1/ATSOFL2/CKRC1/UMAMIT5/ALF1/CYP79B3/UGT74D1/ARF1A1C/BUL1/BR6OX2/ATNIT1/AtYUC2/AtTAR2/ATR4/ASMT/EAL1/ANT/CYP79B2/AMT1/AtYUC4/ATCKX5/AtYUC6/SPL2/AtCOMT/ATTSB1
GO:0009749	response to glucose	0.00670141	1.9334	18	0.01951	AT1G12000/ATARCA/AtTMT1/AT1G20950/XLG3/ATGPT2/APUM23/PGK/ATOEP16-1/AKIN10/FLZ8/PRL1/AT4G17670/AESP/ATHXK1/GSM2/ASUS1/AT5G47060
GO:0016125	sterol metabolic process	0.00632911	1.93185	17	0.0232788	ATSMO1/HYD1/CVP1/DRY2/SMT3/CYP710A2/BUL1/BR6OX2/ELL1/ATSMO1-1/LOI1/CYP74B2/CYP707A1/ERG9/CPH/AOS/AACT2
GO:0140053	mitochondrial gene expression	0.00632911	1.93185	17	0.0232788	AT1G29880/TRZ3/MGP3/EMB2794/AGS1/AT3G02760/CFM9/AT4G02930/AT4G11120/ATSUV3/mS83/MTSF4/AT5G14580/AT5G15700/AT5G39840/OVA2/MNU1
GO:0071555	cell wall organization	0.0275503	1.92769	74	5.03587e-07	PMEI-PME7/ATPMEPCRA/AtAVP1/GAUT11/ATGATL1/UGT74B1/AT-EXP10/FEI1/TMEM18/PGX3/AtMSR2/ZET/PG2/CSI3/OSU1/ATEXP15/ATHPT/CSI1/CYP79B3/AGP17/ATCSLC08/PME12/ATEXP6/ELMO1/FEI2/ATGSL08/STL1/GAUT13/ATEXP13/AtUGP1/AtPAE12/ATGSL10/ATCSLC06/ATPME3/AtMSR1/ATCSLC04/ATEXP5/UGD2/PME34/CGR2/TRP3/GAUT1/AtPAE6/QUA3/MGP4/SRF3/ATGSL05/ATCSLC12/PRL1/ATSEB1/ATECS1/ATEXPB3/FLY1/ATR4/ATCSLC05/AthA1-1/ATPME44/SLP2/AGP18/ATE…
GO:0010948	negative regulation of cell cycle process	0.00521221	1.92587	14	0.0413932	ATWEE1/CVP1/AT-GTL1/At-FANCM/AT1G77620/PPK1/ATCDT1A/BUBR1/EMB1611/ATRBR1/BUB3.1/DEL1/ATCDT1B/ATORC1B
GO:0090626	plant epidermis morphogenesis	0.00967982	1.92327	26	0.00445111	AtMYB124/GAUT11/AT-GTL1/EPF2/SVB/ENO1/MUS/AtRLP17/STI/ACG1/ATSKD1/MAU2/ATSCAR2/ATRBR1/ATKINESIN-13A/BLI/CDC2B/ATTSC13/ATRPS13A/IQD19/ATXIK/ADL1/ATMYA2/SPCH/GDPDL4/KCBP
GO:0071806	protein transmembrane transport	0.00893522	1.92025	24	0.00674111	ATTIC110/Sec./EMB1860/EMB1047/ATPEX2/AtHsp90.5/AtTic21/ATOEP16-1/AT2G34250/ATTIM44-2/SEC61/EMB2458/TOM40/MAR1/MDH/ATCLPC/ARC1/AT4G24920/AR192/TIC56/AtmtOM64/MGE1/ATXYLT/EMB3144
GO:0005976	polysaccharide metabolic process	0.0424423	1.91819	114	1.81605e-10	ATCSLD5/PMEI-PME7/AtBE2/AT1G04680/ATCTL1/ATPMEPCRA/GATL3/RRT4/AtAVP1/SHOU4L/GAUT11/ATGATL1/GATL8/APL2/HSR8/AtMSR2/FRK3/SWEETIE/AtIDD14/GATL9/RSW10/XXT5/ATFUT3/DF1/CSI3/AT1G78060/OSU1/ATFT1/RRT3/EXGT-A1/AT2G15440/AtMAN2/APL4/CSI1/AGP17/BLH4/PME12/FRK1/ELMO1/GALS1/ATGSL08/AtXTH32/GAUT7/DPE2/NTRC/STL1/GAUT13/AKIN10/RRT2/GAUT9/ATCSLD3/AtUGP1/ATGSL10/ATPME3/BE1/AtMSR1/XTH16/UGD2/PME34/CGR2/AT3G53190/A…
GO:0032787	monocarboxylic acid metabolic process	0.0446761	1.91245	120	7.84323e-11	KCS1/CYP86A4/DAISY/ATCTL1/ADS4/iPGAM1/ATGLX1/AOC4/AT1G13460/LAG13/KCS4/IAR4/PDH-E1/PKp3/115D-4A/AAD6/ILL6/LACS2/ATHKL1/ATBG1/GRI/mtE2-3/ACP2/ATLOX1/KAS/LACS3/mtACP2/FRK3/ATLOX6/ATKCR1/AtCER6/CKRC1/EDA17/ENO1/LACS9/ALDH5F1/PGK/ATPEX2/AtLPEAT1/ENR1/AtOPR3/HY3/ATHPT/ATHXK2/ALF1/AT2G22230/CYP79B3/PFK5/ENO3/AT2G29710/AtFAD3/EMB3147/ADS2/ENO2/AT2G36580/ATPAL1/AtNCER2/BIO2/AtSSI2/CYP86A8/GAPC/EMB3004/AC…
GO:0034284	response to monosaccharide	0.00744602	1.91245	20	0.0152631	AT1G12000/ATARCA/AtTMT1/AT1G20950/XLG3/ATGPT2/APUM23/PGK/ATHXK2/ATOEP16-1/AKIN10/MEE31/FLZ8/PRL1/AT4G17670/AESP/ATHXK1/GSM2/ASUS1/AT5G47060
GO:0005984	disaccharide metabolic process	0.00707372	1.90999	19	0.0181022	ATBETAFRUCT4/AtAVP1/SWEETIE/ATSUS6/ATTPPB/ATTPS1/ATSUC3/DPE2/AtUGP1/GABA-T/AtCCR4a/A/N-InvI/TPPF/AtBAM3/TPPG/ATTRE1/MEX1/ASUS1/TPPJ
GO:0009746	response to hexose	0.00707372	1.90999	19	0.0181022	AT1G12000/ATARCA/AtTMT1/AT1G20950/XLG3/ATGPT2/APUM23/PGK/ATHXK2/ATOEP16-1/AKIN10/FLZ8/PRL1/AT4G17670/AESP/ATHXK1/GSM2/ASUS1/AT5G47060
GO:1901137	carbohydrate derivative biosynthetic process	0.0416977	1.90086	112	4.34436e-10	AtFKGP/AtBE2/AQC1/AXS2/GALT29A/ATGPI8/PUR2/EBS3/GER2/ATSOT17/UGT74B1/IAR4/APT1/PDH-E1/HSR8/ATH/CTPS1/GLCNA.UT1/115D-4A/AT1G36280/MANIB/ATMUM4/mtE2-3/UCK3/ACLA-2/ARTUMES/FMO/NRS/ER/AT1G63660/RSW10/EBS1/ATSOT16/ATFUT3/GALT5/AT1G75200/OST1b/IGMT5/ATRHM1/AT1G79470/APT2/AKN1/AT2G19680/GCS/ALF1/ATRNR1/CYP79B3/AT2G26100/AT2G32430/ATP3/AT2G35040/AT2G37690/CAC3/ATAMPD/AtPRS4/IPMI/AT2G44660/ATPMM/AT2G48030…
GO:0090558	plant epidermis development	0.0275503	1.8962	74	1.00259e-06	AtGET3a/ATXIB/ATCTL1/SVB2/SCM/AtMYB124/GAUT11/TNO1/AtIDD16/AT-GTL1/EPF2/SCD1/ATHKL1/ATMEK4/SVB/AtEGL3/FAS1/ATPIN3/ENO1/XXT5/GALT5/MUS/PRAF1/PIN6/AtRLP17/STI/FOCL1/HY3/ACG1/ATXIG/ALE2/ATSKD1/MAU2/AAc1/AtAUX1/ATSCAR2/CDKB1;2/ATHAM1/ATRBR1/ATPME3/ATKINESIN-13A/ATTSO1/BLI/ATICE1/AT3G43960/RHD4/CDC2B/ATTSC13/ATHAM2/ATXT1/ATRPS13A/ATMYC1/IQD19/ATTCX2/ATSEB1/PFK3/ATVLN4/UTr7/CYCD3/ATMCB1/ACT7/AT5G19420/…
GO:0009813	flavonoid biosynthetic process	0.00744602	1.8894	20	0.0169502	UGT89C1/UGT78D1/ATMUM4/RPN12a/AtTCP15/ATRHM1/ATMYB7/CYP98A3/ATRHM3/F3'H/A11/ATMYB11/GLB1/ATDTX35/AtCHIL/CYP75B1/ATFLS1/ATCHS/ATFLS6/AtCOMT
GO:0051174	regulation of phosphorus metabolic process	0.00744602	1.8894	20	0.0169502	CYCB3;1/ATB/ATARCA/AT1G30470/CYCA1;1/CYCA3;4/ATGCR1/RACK1B/AEL3/RACK1C/KINbeta2/CYCD3/CYCB2;2/AT4G36390/ROC1/CYC1BAT/CYCA2;1/ATPAP26/CYCA3;1/TAP46
GO:0000280	nuclear division	0.0163812	1.88527	44	0.000230985	AT1G06590/JASON/AT1G20720/At-FANCM/FU/PPK1/AT2G01990/RSW7/CAP-H/AT2G33400/BUBR1/AT2G36200/ASY3/ATSCC3/AT3G02930/ATGSL10/ATRBR1/CAP-H2/ATRAD54/BUB3.1/KINESIN-12B/AT3G44960/APC8/NDC80/PHIP1/CAP-D2/TPXL2/CAP-D3/AESP/AT4G27595/AtCTF7/ATMLH3/BIN5/PHGAP1/SMG7/CAP-G/ADL1/AT5G44040/ATCAP-C/ATMAP65-3/SHOC1/ANQ1/ATCAP-E1/PLP3b
GO:0045333	cellular respiration	0.0134028	1.88185	36	0.00098162	c-NAD-MDH1/SDH6/ATCYTC-A/ATPEPC1/ACLA-2/mtACP2/ACO3/AT2G20420/SDH4/FUM1/ACLB-1/C1-FDX/IDH-VI/SDP6/ATPPC3/AT3G15640/HUP6/Cyc1-1/SDH2-1/AtKIN14h/E1-OGDH1/E2-/AT4G32470/IDH-I/AT5G08300/CI51/AT5G08680/AT5G08690/SDH3-1/ATP5/AtVDAC-3/HUP29/AT5G23250/CI76/E2-OGDH2/SDH1-1
GO:0048285	organelle fission	0.0197319	1.88043	53	4.85762e-05	AT1G06590/JASON/ATSNF4/ADL1C/AT1G20720/At-FANCM/FU/APG13/PPK1/AT2G01990/RSW7/CAP-H/AT2G33400/BUBR1/AT2G36200/ASY3/ATSCC3/AT3G02930/ATGSL10/ATRBR1/CAP-H2/ATRAD54/BUB3.1/KINESIN-12B/AT3G44960/APC8/NDC80/PHIP1/CAP-D2/PEX11E/TPXL2/CAP-D3/AESP/ARC1/AT4G27595/AtCTF7/ATMLH3/BIN5/MSL2/PHGAP1/SMG7/CAP-G/ADL1/ARC6/AT5G44040/ATCAP-C/ATMAP65-3/SHOC1/PDV1/ATFTSZ1-1/ANQ1/ATCAP-E1/PLP3b
GO:0006417	regulation of translation	0.00595681	1.87248	16	0.0353874	FHY2/ATARCA/ATELF5A-2/RACK1B/GCN1/uL13z/AT3G07810/ATPK1/APUM24/uL13y/RH12/uL13x/AT4G26650/ATB2/NOT10/SOT1
GO:0061077	chaperone-mediated protein folding	0.00595681	1.87248	16	0.0353874	CPN10/DJA7/HSP70-3/DJA4/FKBP15-1/ATFKBP62/AT3G55520/AT4G28480/SES1/mtHsc70-1/HSC70-5/ATCPN21/BIP1/BIP/cpHsc70-2/AtHsp90.2
GO:0048527	lateral root development	0.0134028	1.86938	36	0.00111953	ATGSTU17/AtMYB124/NRP2/ARF11/ASB1/AtLrgB/WPP2/LACS2/ATLOX1/ATTADA/NRP1/PIN6/LAX3/PFN1/IAA8/CHD3/ATX1/AIR9/SRO1/AtAUX1/CuAO-zeta/AIR12/ATNEK5/ATLOX5/MYB77/PCN/AtTAR2/AtPRF2/UTr7/AMT1/NOXY2/ATPHB3/ANQ1/RID2/AIL7/HSL2
GO:0006119	oxidative phosphorylation	0.00558451	1.86691	15	0.0428703	ATCYTC-A/mtACP2/SDH4/C1-FDX/AT3G15640/Cyc1-1/SDH2-1/AT4G32470/CI51/AT5G08680/AT5G08690/SDH3-1/ATP5/CI76/SDH1-1
GO:0006661	phosphatidylinositol biosynthetic process	0.00558451	1.86691	15	0.0428703	ATGPI8/PIP5K7/ATPIP5K1/FAB1D/ATPI4K/PIP5K8/FAB1C/PGP1/AT2G48030/AT3G01380/FAB1B/AT5G17250/AT5G19130/AHL/HYC2
GO:0006790	sulfur compound metabolic process	0.0331348	1.86591	89	1.18862e-07	TPK1/AAO4/AQC1/ATCPNIFS/ATGSTU17/ATSOT17/ATDHAR1/UGT74B1/IAR4/PDH-E1/115D-4A/MSA1/AT1G44790/ATBG1/ESP/mtE2-3/ACLA-2/AT1G61730/APR2/FMO/SWEETIE/ATSOT16/IGMT5/DF1/ATGSTU20/AKN1/AT2G20420/ALF1/CYP79B3/AtGRF1/ARD/AT2G30720/ATGSTF7/MAT3/CAC3/IPMI/BIO2/BGLU28/AtCGS1/ATMS2/ACLB-1/ATSERAT2;2/mtE2-2/ESM1/LPD1/AtSAMS3/ATNEK5/ATMAP2K_ALPHA/GABA-T/ATSAHH2/LTA2/AtHB34/AtMDD2/ATCS-C/MTHFR1/CYP20-3/EOL1/APR/FKP…
GO:0048528	post-embryonic root development	0.0145197	1.86463	39	0.000698828	ATGSTU17/AtMYB124/NRP2/ARF11/ASB1/AtLrgB/WPP2/LACS2/ATLOX1/RPN12a/ATTADA/NRP1/PIN6/LAX3/PFN1/IAA8/CHD3/ATX1/AIR9/SRO1/AtAUX1/CuAO-zeta/AIR12/AtPMT1/ATNEK5/ATLOX5/MYB77/PCN/AtTAR2/AtPRF2/UTr7/ATMCB1/AMT1/NOXY2/ATPHB3/ANQ1/RID2/AIL7/HSL2
GO:0006302	double-strand break repair	0.0122859	1.86154	33	0.00202102	ATBARD1/ATLIG1/ATRECQ4A/NRP2/AT1G20720/AT1G27880/At-FANCM/ATMCM2/FAS1/NRP1/MCM5/MCM4/AtTK1a/ATRAD54/ATRAD21.2/BRCA2(IV)/MCM7/AT4G02110/APP/AT4G16970/ATBRCA1/AtCTF7/BIN5/SMC6A/ATRPA70B/RECQSIM/AtRAD21.1/MCM6/ATRPA70C/MCM3/NAP1;3/ATRPA70D/FAS2
GO:0009914	hormone transport	0.0119136	1.85861	32	0.00251467	DIG6/LAG13/AtMYB124/AtAVP1/ALA4/AtIDD16/PATL4/ABCG14/ATMUM4/AXR4/AtIDD14/CKRC1/ATPIN3/ATPIN1/UMAMIT5/PIN6/LAX3/ATRHM1/NDL3/USL1/AtAUX1/WAG2/ATRHM3/PCN/PATL5/EMB2597/ATMKK2/SAV4/NDL2/BG1/ATCHS/D6PKL2
GO:0070542	response to fatty acid	0.0197319	1.85524	53	6.96555e-05	GAI/TPL/MTP10/JAZ5/AtPEPR2/ATMPK8/AtJAZ1/ATDHAR1/ILL6/GRI/ESP/ATLOX1/ACO2/AtEGL3/RGL/JAZ9/THI2.1/JAZ6/ATSOT16/JAZ2/HY3/NDL3/ATOEP16-1/AtBBE16/CuAO-zeta/AtSSI2/COS1/RGL2/ACBP4/AtJAC1/JAI3/CuAOgamma2/ATLOX2/AT3G51450/ATECS1/CORI3/JAO2/AtUBP12/PROPEP4/NDL2/JAS1/ATCHS/AtRGL3/NSH3/ATVSP2/ATVSP1/AtGSH2/GORK/AOS/AtKH28/EPS1/ATMYB44/ATBT4
GO:0009753	response to jasmonic acid	0.0193596	1.85333	52	8.26666e-05	GAI/TPL/MTP10/JAZ5/AtPEPR2/ATMPK8/AtJAZ1/ATDHAR1/ILL6/GRI/ESP/ATLOX1/AtEGL3/RGL/JAZ9/THI2.1/JAZ6/ATSOT16/JAZ2/HY3/NDL3/ATOEP16-1/AtBBE16/CuAO-zeta/AtSSI2/COS1/RGL2/ACBP4/AtJAC1/JAI3/CuAOgamma2/ATLOX2/AT3G51450/ATECS1/CORI3/JAO2/AtUBP12/PROPEP4/NDL2/JAS1/ATCHS/AtRGL3/NSH3/ATVSP2/ATVSP1/AtGSH2/GORK/AOS/AtKH28/EPS1/ATMYB44/ATBT4
GO:0031123	RNA 3'-end processing	0.00632911	1.85135	17	0.0325074	TRZ3/CSTF64/CPZ/CLPS3/ERI-1/AtCBF5/CER7/ATSUV3/MTSF4/IRP9/ATFIB2/ESP4/FY/AT5G14580/ATCPSF100/AtRRP6L2/AT5G39840
GO:0048438	floral whorl development	0.0197319	1.847	53	7.66428e-05	SCM/HLL/ATHB9/APFI/AGC2-3/ATHB-15/BUM/JAG/MGP3/AtTCP15/CKRC1/MCTP15/ASHH2/AtTPR/GAPCP-1/ARPN/AtOPR3/CSI1/CIK2/AtSPL9/NGA1/ATL72/chr13/BAM2/HEC2/eL24y/AtSAP130a/AtSAP130b/OVA1/SPL15/AtSEC23A/AFB1/SPK1/ATNS1/HAT1/IPGA1/AtTAR2/ATDTX35/AtCTF7/AP2/ATMCB1/ATBRI1/APC1/AtMYB56/ATXIK/ATXR6/ADL1/SPL2/ATMYA2/CIK4/OVA2/BAM1/SHI
GO:0071367	cellular response to brassinosteroid stimulus	0.00744602	1.84495	20	0.0213603	AT1G13460/14-3-3PHI/ATGCR1/14-3-3OMEGA/BRL2/BSL3/ASKdZeta/TTL3/OPS/HERK1/BEH1/BSL1/EXO/ROC1/BBX20/ATBRI1/AtMYB56/BSK2/THE1/BSK5
GO:1901657	glycosyl compound metabolic process	0.0145197	1.84217	39	0.000894778	AtTRM82/AAO4/ATSOT17/UGT74B1/ATBG1/ESP/AT1G61730/FMO/RSW10/ATSOT16/AT1G75200/IGMT5/DF1/AKN1/ALF1/CYP79B3/AtGRF1/IPMI/BGLU28/AtTK1a/ADK1/ESM1/AtTRM11/AtHB34/DUT1/AT3G48540/ATECS1/GGP1/ATR4/CYP81F4/ANT/AKN2/ADK2/AtHNL/NSH3/AtTK1b/ATSDI1/AtATR1/AtMYB28
GO:0060918	auxin transport	0.0115413	1.84145	31	0.00341354	DIG6/LAG13/AtMYB124/AtAVP1/ALA4/AtIDD16/PATL4/ATMUM4/AXR4/AtIDD14/CKRC1/ATPIN3/ATPIN1/UMAMIT5/PIN6/LAX3/ATRHM1/NDL3/USL1/AtAUX1/WAG2/ATRHM3/PCN/PATL5/EMB2597/ATMKK2/SAV4/NDL2/BG1/ATCHS/D6PKL2
GO:0009742	brassinosteroid mediated signaling pathway	0.00707372	1.83925	19	0.025377	AT1G13460/14-3-3PHI/ATGCR1/14-3-3OMEGA/BRL2/BSL3/ASKdZeta/TTL3/OPS/HERK1/BEH1/BSL1/EXO/ROC1/BBX20/ATBRI1/BSK2/THE1/BSK5
GO:0043401	steroid hormone mediated signaling pathway	0.00707372	1.83925	19	0.025377	AT1G13460/14-3-3PHI/ATGCR1/14-3-3OMEGA/BRL2/BSL3/ASKdZeta/TTL3/OPS/HERK1/BEH1/BSL1/EXO/ROC1/BBX20/ATBRI1/BSK2/THE1/BSK5
GO:0071383	cellular response to steroid hormone stimulus	0.00707372	1.83925	19	0.025377	AT1G13460/14-3-3PHI/ATGCR1/14-3-3OMEGA/BRL2/BSL3/ASKdZeta/TTL3/OPS/HERK1/BEH1/BSL1/EXO/ROC1/BBX20/ATBRI1/BSK2/THE1/BSK5
GO:0048193	Golgi vesicle transport	0.0163812	1.83513	44	0.000422615	AtSEC23B/AT1G08400/ADL6/ATSEC22/SEC5B/AERD2/epsilon1-COP/b?1-COP/ATSAR1/AP1G1/AP1M2/alpha1-COP/COG5/AT1G79990/ATSLY1/a2-COP/ATNPSN11/AT2G36300/p24beta2/ATSEC8/b?2-COP/AtSEC23E/ATSYP32/CEF/MAG2/SEC15A/SEC31B/AtSEC23A/SEC15B/NSF/AT4G08520/ATBET12/beta2-COP/gamma2-COP/AT5G05010/ACT7/COG1/AT5G17190/ERMO1/AtSEC23G/AGD9/AT5G47490/AT5G48660/AtTRS130
GO:0010074	maintenance of meristem identity	0.00632911	1.82599	17	0.0365689	CKRC1/ALDH5F1/RPT2b/LHW/EMB1611/PLL1/POL/NSN1/CLE25/BAM3/AtTAR2/RGFR3/ANT/CRN/RID2/SHA1/AIL7
GO:0010075	regulation of meristem growth	0.00632911	1.82599	17	0.0365689	FAF2/AQC1/ATMCM2/ATHB-15/ATPIN3/CIK2/ASKdZeta/HB-3/ATMAP2K_ALPHA/BAM2/BAM3/AtHsp90-7/RGFR3/CRN/CIK4/RGI4/BAM1
GO:0010817	regulation of hormone levels	0.0241996	1.82024	65	1.7531e-05	DIG6/LAG13/AtMYB124/AtAVP1/ALA4/ASB1/AtIDD16/ATSOFL1/SPL11/SPL10/APT1/PATL4/ABCG14/ILL6/IAR3/ATMUM4/AXR4/AAE18/AT1G58460/BUM/AtIDD14/ATIPT1/ATSOFL2/CKRC1/ATPIN3/ATPIN1/UMAMIT5/PIN6/LAX3/ATRHM1/NDL3/ALF1/CYP79B3/UGT74D1/USL1/AtAUX1/ARF1A1C/BUL1/WAG2/ATRHM3/BR6OX2/ATNIT1/PCN/PATL5/AtYUC2/EMB2597/AtTAR2/ATMKK2/ATR4/ASMT/EAL1/ANT/CYP79B2/AMT1/SAV4/AtYUC4/NDL2/BG1/ATCHS/ATCKX5/AtYUC6/SPL2/D6PKL2/AtCOM…
GO:0072524	pyridine-containing compound metabolic process	0.0107967	1.81912	29	0.00575544	c-NAD-MDH1/iPGAM1/PKp3/ATHKL1/RSW10/ENO1/PGK/ATHXK2/PFK5/ENO3/ENO2/AT2G36580/GAPC/EMB3119/SDP6/AT3G49160/AtFBA8/AT3G52990/ATCTIMC/PFK3/ATHXK1/AT5G08570/ATNADP-ME2/GSM2/ATNUDT19/EMB2024/PGL5/AT5G56350/PFK7
GO:0034248	regulation of amide metabolic process	0.00595681	1.81821	16	0.0440244	FHY2/ATARCA/ATELF5A-2/RACK1B/GCN1/uL13z/AT3G07810/ATPK1/APUM24/uL13y/RH12/uL13x/AT4G26650/ATB2/NOT10/SOT1
GO:0035670	plant-type ovary development	0.00595681	1.81821	16	0.0440244	SCM/HLL/ATHB9/AGC2-3/ATHB-15/MGP3/ATL72/HEC2/AtSAP130a/AtSAP130b/OVA1/ATNS1/AP2/APC1/AtMYB56/OVA2
GO:0019220	regulation of phosphate metabolic process	0.00707372	1.81682	19	0.0279551	CYCB3;1/ATB/ATARCA/AT1G30470/CYCA1;1/CYCA3;4/ATGCR1/RACK1B/AEL3/RACK1C/KINbeta2/CYCD3/CYCB2;2/AT4G36390/ROC1/CYC1BAT/CYCA2;1/CYCA3;1/TAP46
GO:0009664	plant-type cell wall organization	0.014892	1.81295	40	0.00100981	AtAVP1/GAUT11/AT-EXP10/FEI1/PGX3/AtMSR2/ZET/PG2/CSI3/OSU1/ATEXP15/CSI1/AGP17/ATEXP6/ELMO1/FEI2/STL1/GAUT13/ATEXP13/AtMSR1/ATEXP5/UGD2/CGR2/GAUT1/QUA3/MGP4/PRL1/ATSEB1/ATEXPB3/FLY1/AthA1-1/SLP2/AGP18/ATEXLA2/BDR1/GAUT14/UGD3/GDPDL4/COB/CGR3
GO:0046488	phosphatidylinositol metabolic process	0.00781832	1.80947	21	0.0220192	CVP2/ATGPI8/PIP5K7/ATPIP5K1/FAB1D/ATPI4K/PIP5K8/FRA3/FAB1C/PGP1/AT2G48030/AT3G01380/SAC2/FAB1B/PGAP1/RHD4/5PTASE2/AT5G17250/AT5G19130/AHL/HYC2
GO:0010224	response to UV-B	0.00632911	1.80132	17	0.0410008	AtSOD1/RPL10/RPL10B/ACG1/AtSOD2/ATPAL1/F3'H/A11/ATMYB11/ABC1/ELIP2/CYP84A1/ATBRI1/ATRPA70B/ATCHS/ATXPB2/ULI3
GO:0034655	nucleobase-containing compound catabolic process	0.0201042	1.79413	54	0.000138945	NOT2a/iPGAM1/ECT11/AT1G14230/EF-1alpha/PKp3/ATHKL1/AIN1/ECT4/ATNUDT1/ENO1/AtRRP44B/PAT1/PGK/HEN2/ABH1/ATHXK2/PFK5/ENO3/ENO2/AT2G36580/GAPC/VCR/VCS/DUT1/AT3G48540/AT3G49160/AtFBA8/AT3G52990/ATCTIMC/AtCCR4a/AtCCR4b/CER7/ATSUV3/AT4G20325/CRM2/PFK3/ATHXK1/AtTudor1/AT5G08570/HBS1/AT5G14580/NSH3/SMG7/ATNUDT19/DPD1/NOT10/AtRRP6L2/AT5G39840/AT5G56350/PFK7/ECT3/AtTudor2/ALX8
GO:0006631	fatty acid metabolic process	0.0238273	1.79223	64	3.25609e-05	KCS1/CYP86A4/DAISY/ADS4/AOC4/AT1G13460/LAG13/KCS4/PDH-E1/PKp3/115D-4A/AAD6/ILL6/LACS2/GRI/ACP2/ATLOX1/KAS/LACS3/mtACP2/FRK3/ATLOX6/ATKCR1/AtCER6/EDA17/LACS9/ATPEX2/AtLPEAT1/ENR1/AtOPR3/ATHPT/AT2G22230/AtFAD3/EMB3147/ADS2/AtNCER2/AtSSI2/CYP86A8/ACLB-1/ATMFP2/DECR/AtFaTA/AOC1/ATLOX2/SFAR4/ATTSC13/GLB1/CYP74B2/CER2/KCS16/ELO4/ABCD1/KCS19/AtFAD8/AtHNL/NOXY2/BCCP/AT5G42150/AOS/AACT2/KAT5/FRK1/AT5G6338…
GO:1905039	carboxylic acid transmembrane transport	0.00781832	1.7898	21	0.0237593	AT1G25530/AT1G47670/ATGPT2/LAX3/LAX2/BASS2/CAT5/AtAUX1/AT2G39130/UMAMIT14/ATPPT2/AtAvt6C/MPC3/ABCD1/DIC3/DiT1/ARAPPT/AAP6/ATGDU3/DCT/ATFOLT1
GO:1901136	carbohydrate derivative catabolic process	0.0122859	1.78451	33	0.00399684	ATCTL1/iPGAM1/PKp3/ATHKL1/MANIB/ATBG1/ESP/ATNUDT1/ENO1/PGK/ATHXK2/PFK5/ENO3/ENO2/AT2G36580/BGLU28/GAPC/ESM1/AT3G24180/DUT1/AT3G48540/AT3G49160/AtFBA8/AT3G52990/ATCTIMC/GCD3/PFK3/ATHXK1/AT5G08570/AtHNL/NSH3/AT5G56350/PFK7
GO:0009311	oligosaccharide metabolic process	0.00744602	1.78205	20	0.028494	ATBETAFRUCT4/AtAVP1/SWEETIE/ATSUS6/ATTPPB/ATTPS1/ATSUC3/DPE2/AtUGP1/GABA-T/AtSIP2/AtCCR4a/A/N-InvI/TPPF/AtBAM3/TPPG/ATTRE1/MEX1/ASUS1/TPPJ
GO:0042546	cell wall biogenesis	0.0219657	1.77931	59	8.08567e-05	ATCSLD5/FLA9/ATMYB58/HSR8/AtMSR2/ATMAP70-1/ATFUT3/UMAMIT5/URGT1/CSI3/OSU1/ATTPS1/ATFT1/FLA7/EXGT-A1/AT2G15440/CSI1/AGP17/ELMO1/GALS1/FEI2/PXC1/AtXTH32/STL1/GAUT13/ATRGP1/ATCSLD3/ATKINESIN-13A/AtMSR1/XTH16/CGR2/PHIP1/GAUT1/QUA3/MGP4/XTH9/emb2448/PRL1/ATSEB1/ANY1/AGP18/XTH7/ATCESA2/ATCESA3/BDR1/CESA5/PHGAP1/GAUT14/ATRGP2/RGP5/ADL1/AtRABA1c/AtFLA12/COB/TBL14/CESA6/AtRABA4a/CGR3/IRX15-L
GO:0009926	auxin polar transport	0.00893522	1.77533	24	0.0170063	DIG6/LAG13/AtMYB124/AtAVP1/ALA4/AtIDD16/PATL4/AXR4/AtIDD14/CKRC1/ATPIN3/ATPIN1/PIN6/LAX3/NDL3/USL1/AtAUX1/WAG2/PCN/PATL5/EMB2597/NDL2/ATCHS/D6PKL2
GO:0090407	organophosphate biosynthetic process	0.0301564	1.77409	81	3.8367e-06	AtFKGP/TPK1/ATGPI8/PUR2/PIP5K7/AAPT1/ATPIP5K1/IAR4/APT1/AT1G29880/PDH-E1/ATH/CTPS1/FAB1D/115D-4A/AT1G36280/ATGCR1/AtPMEAMT/ATPI4K/GFPPS3/mtE2-3/UCK3/ACLA-2/PIP5K8/AT1G63660/FAB1C/AtdNK/PUR4/AT1G79470/APT2/AT2G19680/ATRNR1/ATP3/AT2G35040/AT2G37690/CAC3/ATAMPD/PECT1/PGP1/AtPRS4/AT2G48030/AT3G01380/ACLB-1/ATPAH1/ADK1/mtE2-2/FAB1B/LPD1/AtPMT1/LPAT5/LTA2/DUT1/PYRR/AtMDD2/AT3G54470/ATPURM/ATCTIMC/ADSS/…
GO:0045229	external encapsulating structure organization	0.0305287	1.76639	82	3.87017e-06	PMEI-PME7/ATPMEPCRA/AtAVP1/GAUT11/ATGATL1/UGT74B1/AT-EXP10/HSR8/FEI1/TMEM18/PGX3/AtMSR2/ZET/4CL3/PG2/GALT5/CSI3/OSU1/ATEXP15/ATHPT/CSI1/CYP79B3/AGP17/ATCSLC08/PME12/ATEXP6/ELMO1/FEI2/ATGSL08/STL1/GAUT13/ATEXP13/AtUGP1/AtPAE12/ATGSL10/ATCSLC06/AIR12/DEX1/ATPME3/AtMSR1/GFAT/ATCSLC04/ATEXP5/UGD2/PME34/CGR2/TRP3/GAUT1/AtPAE6/QUA3/MGP4/AtSEC23A/SRF3/ATGSL05/ATCSLC12/PRL1/ATSEB1/ATECS1/ATEXPB3/FLY1/ATR…
GO:0006897	endocytosis	0.00744602	1.76203	20	0.0319063	ADK1/AtEH2/CLC1/AtSYT1/TPLATE/AEL3/AtCHC2/AtCHC1/AEL2/ATEHD2/AUXILIN-LIKE2/CKL6/EPS1/AT5G22780/TWD40-2/ERMO1/ADL1/ckl7/ckl12/TML
GO:0080147	root hair cell development	0.00893522	1.75874	24	0.018755	AtGET3a/ATXIB/ATHKL1/ATPIN3/XXT5/GALT5/PIN6/ATXIG/AAc1/ATHAM1/ATPME3/AT3G43960/RHD4/ATHAM2/ATXT1/ATSEB1/ATVLN4/UTr7/ATMCB1/ACT7/ATXIK/HLB1/ATMYA2/maMYB
GO:0009611	response to wounding	0.022338	1.75545	60	0.000102151	DAISY/JAZ5/AtPEPR2/ATMPK8/AtJAZ1/ARF11/ATELF5A-2/4CL.1/IAR3/F-ATMBP/ATLOX1/ATLOX6/JAZ9/AtWSCP/JAZ6/ATSOT16/JAZ2/ATSUC3/AtOPR3/AtSYT1/CYP79B3/CLF/ATOEP16-1/ATC4H/AtBBE16/ATPAL1/CuAO-zeta/AT2G43530/PIL1/AtJAC1/JAI3/4CL2/ATPERK1/ATFKBP62/CuAOgamma2/ATLOX2/AT3G51450/RHD4/AtPP2-A13/AtTPK3/CYP74B2/ATCPL1/CORI3/LUG/ATHD1/AtDAHP1/AMT1/ACT7/AtHNL/JAS1/ATCHS/NSH3/ATVSP2/AOS/anac096/atnudt8/AT5G53750/RID2/A…
GO:0072594	establishment of protein localization to organelle	0.022338	1.75545	60	0.000102151	ATTIC110/ATVAM2/NUP54/TNO1/TOM20-2/NTF2B/Sec./EMB1860/AT1G67680/AtTPR/EMB1047/ATPEX2/ATERDJ2A/AtHsp90.5/NUP133/AtTic21/ATTRN1/AtTic55/ATOEP16-1/EMA1/USL1/AT2G34250/ATTIM44-2/AtNUP62/SEC61/XPO2/EMB2458/PUB63/AIMP/AT3G08943/AT3G08947/KA120/MEE67/PLANTKAP/TOM40/MAR1/MDH/MAG2/ATCLPC/AT3G59020/ATRANGAP1/ATIMPALPHA3/IMPA-2/ATERDJ2B/ARC1/AT4G24920/HP20/AR192/TIC56/AtmtOM64/EPS1/RAN2/TOM20-4/CIP1/cpHsc70…
GO:0048653	anther development	0.00707372	1.7527	19	0.0380397	APFI/JAG/ASHH2/GAPCP-1/ARPN/CSI1/CIK2/AtSPL9/BAM2/SPL15/AtSEC23A/ATDTX35/AtCTF7/ATBRI1/ATXR6/SPL2/CIK4/BAM1/SHI
GO:1903825	organic acid transmembrane transport	0.00781832	1.75172	21	0.0289114	AT1G25530/AT1G47670/ATGPT2/LAX3/LAX2/BASS2/CAT5/AtAUX1/AT2G39130/UMAMIT14/ATPPT2/AtAvt6C/MPC3/ABCD1/DIC3/DiT1/ARAPPT/AAP6/ATGDU3/DCT/ATFOLT1
GO:0048507	meristem development	0.0275503	1.7477	74	1.71429e-05	FAF2/ATBARD1/CVP2/AQC1/emb2411/SCM/TPL/SPL11/SPL10/ATHB9/ATNUP160/AtTCP23/115D-4A/ATMCM2/ATHB-15/BUM/FAS1/CKRC1/ATPIN3/ANAC031/ALDH5F1/TPR1/ACG1/CDC27b/RPT2b/ALE2/CIK2/AtFtsH4/LHW/ASKdZeta/HB-3/EMB1611/PLL1/POL/NSN1/FLR1/VCS/TPR4/BRU1/ATMAP2K_ALPHA/ATTSO1/CLE25/BAM2/ATBTAF1/RBL/PCN/HAT1/BAM3/AtHsp90-7/AtTAR2/RGFR3/AtPAO5/LUG/ATHB-8/AP2/ANT/AtYUC4/CRN/MIA/TPR3/SPL2/CLPP4/GAS41/CIK4/TET1/RGI4/RID2/…
GO:0010383	cell wall polysaccharide metabolic process	0.0137751	1.7477	37	0.00314704	GAUT11/ATGATL1/AtMSR2/XXT5/ATFUT3/CSI3/AT1G78060/OSU1/ATFT1/EXGT-A1/AT2G15440/AtMAN2/AGP17/ELMO1/AtXTH32/STL1/GAUT13/AtMSR1/XTH16/GAUT1/ATXT1/MGP4/XTH9/ATSEB1/AGP18/XTH7/BGLC3/BDR1/ATBX3/BXL6/GAUT14/GDPDL4/COB/ATGT18/TBL14/ATBXL4/IRX15-L
GO:0051321	meiotic cell cycle	0.0152643	1.74719	41	0.00179733	JASON/AtMYB124/GAI/AT1G20720/At-FANCM/FU/PPK1/AT2G01990/AT2G33400/ATE2FA/ATGSL08/ASY3/ATSCC3/AT3G02930/ATGSL10/ATRBR1/CAP-H2/ATRAD54/KINESIN-12B/AT3G43610/AT3G44960/CAP-D2/CAP-D3/AT4G21820/AESP/AT4G27595/AtCTF7/AtPDS5C/ATMLH3/AGP18/BIN5/ATGCP3/ATRPA70B/EMB3013/SMG7/AT5G44040/ATRPA70C/TET1/SHOC1/ANQ1/ATRPA70D
GO:0010015	root morphogenesis	0.0286672	1.73994	77	1.37182e-05	AtGET3a/ATXIB/ATCTL1/AQC1/ABO4/SCM/NRP2/ARF11/TNO1/ASB1/XLG3/ATMCM2/LACS2/ATHKL1/ATLOX1/ATTADA/CKRC1/ATPIN3/XXT5/NRP1/GALT5/PIN6/LAX3/CDC27b/RPT2b/ATXIG/CSI1/IAA8/LHW/MAU2/ASKdZeta/ATX1/AIR9/SRO1/AAc1/AtAUX1/CuAO-zeta/ATHAM1/AIR12/VCS/ATPME3/ATNEK5/ATMAP2K_ALPHA/ATLOX5/ATL5/CLE25/AT3G43960/RHD4/ATHAM2/ATXT1/PCN/ATSEB1/BAM3/AtTAR2/PFK3/RGFR3/ATVLN4/UTr7/ATMCB1/AMT1/ACT7/NOXY2/CRN/7TM1/ATXIK/DGR2/H…
GO:0048545	response to steroid hormone	0.00707372	1.73232	19	0.0416458	AT1G13460/14-3-3PHI/ATGCR1/14-3-3OMEGA/BRL2/BSL3/ASKdZeta/TTL3/OPS/HERK1/BEH1/BSL1/EXO/ROC1/BBX20/ATBRI1/BSK2/THE1/BSK5
GO:0060560	developmental growth involved in morphogenesis	0.034624	1.7321	93	1.7905e-06	AtGET3a/ATXIB/KTN80.1/SEC5B/AT-EXP10/FEI1/TMEM18/AIN1/AtCER6/MGP3/ATPIN3/SEC6/AtWSCP/XXT5/UMAMIT5/TUB1/PIN6/CSI3/ATEXP15/EXGT-A1/ACG1/PLA2-BETA/PFN1/CDC27b/ATCLASP/ATXIG/RSW7/ATEXP6/eL20y/PLL1/FEI2/MAT3/AAc1/ATHAM1/GAUT13/ATEXP13/AthREP/ATGSL10/ATERDJ3A/ATCDC48/ATSEC8/ATPME3/AtPMT1/ATMAP2K_ALPHA/GABA-T/ATEXP5/AT3G43960/HERK1/ATPCB/CGR2/GMD2/RHD4/CDC2B/SEC15A/SIP2/ATCS-C/ATHAM2/ATXT1/SEC15B/ATBET1…
GO:0007059	chromosome segregation	0.0126582	1.73114	34	0.00567797	AT1G06590/PPK1/APC2/CDC27b/RSW7/CAP-H/BUBR1/AT2G36200/EDE1/ASY3/ATSCC3/ATRBR1/CAP-H2/BUB3.1/AT3G43610/AT3G44960/AtEB1a/APC8/NDC80/CAP-D2/ATK5/TPXL2/CAP-D3/AESP/AtCTF7/APC1/ATGCP3/SMG7/AT5G27550/CAP-G/ATCAP-C/ATK3/AT5G60930/ATCAP-E1
GO:0033365	protein localization to organelle	0.0238273	1.73043	64	8.66543e-05	AtGET3a/ATTIC110/ATVAM2/NUP54/TNO1/TOM20-2/NTF2B/Sec./AERD2/EMB1860/AT1G67680/AtTPR/EMB1047/ATPEX2/ATERDJ2A/AtHsp90.5/NUP133/AtTic21/ATTRN1/AtTic55/ATOEP16-1/EMA1/USL1/AT2G34250/ATTIM44-2/AtNUP62/SEC61/XPO2/EMB2458/PUB63/AIMP/AT3G08943/AT3G08947/KA120/MEE67/PLANTKAP/TOM40/MAR1/MDH/MAG2/ATCLPC/AT3G59020/ATRANGAP1/ATIMPALPHA3/IMPA-2/ATERDJ2B/ARC1/AT4G24920/HP20/AR192/TIC56/AtmtOM64/EPS1/RAN2/TOM20-…
GO:0051246	regulation of protein metabolic process	0.0152643	1.7284	41	0.00218331	AT1G04810/FHY2/CYCB3;1/ATB/ATARCA/EMB2719/ATELF5A-2/AT1G30470/CYCA1;1/CYCA3;4/RACK1B/ATUBP6/GCN1/ATRPN1A/AT2G32730/AEL3/AthREP/uL13z/AT3G07810/ATPK1/APUM24/RACK1C/uL13y/RH12/AT4G08455/uL13x/KINbeta2/PAWH1/AT4G26650/ATRPN1B/CYCD3/ATB2/CYCB2;2/AT4G36390/ROC1/CYC1BAT/CYCA2;1/NOT10/CYCA3;1/SOT1/PAWH2
GO:0030036	actin cytoskeleton organization	0.00967982	1.72768	26	0.0174539	ATXIB/ATSCAR3/PFN1/ATXIG/SCAB1/ATVLN1/ATX1/ATSCAR2/ATVLN2/FH2/ARAC9/FH11/AFH1/ATEHD2/AFH3/SPK1/AtPRF2/ATVLN4/ATCAP1/ARO1/AtVAB2/ATXIK/ATMYA2/FH9/AtFIM2/ATFH6
GO:0071669	plant-type cell wall organization or biogenesis	0.0264334	1.71825	71	4.32069e-05	ATCSLD5/FLA9/AtAVP1/ATMYB58/GAUT11/AT-EXP10/HSR8/FEI1/PGX3/AtMSR2/ZET/ATMAP70-1/PG2/UMAMIT5/URGT1/CSI3/OSU1/ATTPS1/ATEXP15/ATFT1/FLA7/EXGT-A1/AT2G15440/CSI1/AGP17/ATEXP6/ELMO1/FEI2/PXC1/STL1/GAUT13/ATRGP1/ATCSLD3/ATEXP13/ATKINESIN-13A/AtMSR1/ATEXP5/UGD2/CGR2/PHIP1/GAUT1/QUA3/MGP4/XTH9/emb2448/PRL1/ATSEB1/ATEXPB3/FLY1/ANY1/AthA1-1/SLP2/AGP18/ATEXLA2/ATCESA2/ATCESA3/BDR1/CESA5/PHGAP1/GAUT14/UGD3/AT…
GO:0009812	flavonoid metabolic process	0.00856292	1.71756	23	0.0269898	UGT89C1/UGT78D1/ATMUM4/RPN12a/AtTCP15/EBS1/ATRHM1/ATMYB7/CYP98A3/ATRHM3/F3'H/A11/ATMYB11/GLB1/ATDTX35/UGT79B2/AtCHIL/CYP75B1/ATFLS1/ABO1/ATCHS/ATFLS6/AtCOMT
GO:0090627	plant epidermal cell differentiation	0.0163812	1.71644	44	0.001671	AtGET3a/ATXIB/ATCTL1/SCM/AtMYB124/GAUT11/TNO1/EPF2/ATHKL1/AtEGL3/ATPIN3/XXT5/GALT5/PIN6/ATXIG/MAU2/AAc1/AtAUX1/AtLtpI-5/CDKB1;2/ATHAM1/ATRBR1/ATPME3/AT3G43960/ATNEK6/RHD4/CDC2B/ATHAM2/ATXT1/ATSEB1/PFK3/ATVLN4/UTr7/CYCD3/ATMCB1/BIN5/ACT7/ATXIK/HLB1/ADL1/ATMYA2/maMYB/SPCH/GDPDL4
GO:0009411	response to UV	0.0107967	1.7097	29	0.0133203	AtSOD1/PHR1/RPL10/RAD23A/RPL10B/4CL.1/4CL3/ACG1/AtSOD2/ATPAL1/AtTK1a/DRT100/4CL2/ELIP/F3'H/A11/ATMYB11/ABC1/ELIP2/CYP84A1/ATBRI1/CYP75B1/ATRPA70B/ATCHS/FEN1/ATXPB2/FSD2/MGE1/ULI3
GO:0010038	response to metal ion	0.0201042	1.70732	54	0.00049602	c-NAD-MDH1/AtSOD1/PAB1/ATDHAR1/ATPDI5/TNO1/MSA1/AT1G62480/MLP328/CSI1/ATNRAMP3/AtSOD2/ATCNGC15/ATGSTF7/ATGSL08/ATFER4/MTM2/CCT6-2/MEE31/ATLTL1/ATPRMT4B/uL10y/ATMSD1/chr13/ATPME3/ATRAD54/AtCAM7/ATCTIMC/ATFER3/IQD13/AT4G02930/AtSBP1/PBD2/ATECS1/ATCBL3/PBA1/LUG/AtGLDP1/ATWRKY13/ATFER1/MDAR2/ATNADP-ME2/ATCIMS/CLT1/MCO3/ATVSP2/AtYUC6/AtGGCT2;1/PAA1/GORK/ACAM-1/AtHsp90-3/AtTudor2/TPPJ
GO:0010498	proteasomal protein catabolic process	0.0238273	1.70689	64	0.000130857	AT1G04810/AT1G06590/AtCRT1b/RAD23A/PAB1/EBS3/ASK4/PBC1/RPT4b/AT1G51350/MANIB/ATUBP6/RPT1A/ATPAE1/AtCRT1a/MUD1/RPN12a/AtHrd1B/UMP1a/EBS1/PBC2/BRG2/CDC27b/RPT2b/ATRPN1A/PAG1/AT2G32730/ATCDC48/BRG3/PA200/PAC1/PBB1/AT3G27640/APC8/PAD1/PBF1/AFB1/PUX4/AT4G08455/PBD2/PUX5/PAWH1/AT4G24820/FLY1/ATRPN1B/PBA1/ATMCB1/APC1/AE3/AT5G07340/MUSE3/AT5G20000/AT5G23540/BIP1/PAA1/BIP/ARS5/RPT4A/PAWH2/emb1441/ATBAG1/R…
GO:0006399	tRNA metabolic process	0.014892	1.70457	40	0.00322418	AtTRM82/TWN2/TRUA1A/PUS10/AT1G29880/AtTRM9/TRZ3/AT1G66530/ATIPT1/ATTADA/AT1G75200/CPZ/OTP51/AGS1/TRUA2/PRORP1/AtTRM1a/AT3G02760/CLPS3/ATKRS-1/AtTRM11/ATHRS1/THADA/OVA1/CER7/AtProRS-Cyt/EMB2369/AT4G10320/ATNS1/AtTRM3/emb1027/AtTRM5b/AT4G39280/ABO1/AT5G26710/AT5G26830/AT5G27470/AtRRP6L2/OVA2/EMB2755
GO:0072657	protein localization to membrane	0.00856292	1.70136	23	0.0292865	AtGET3a/TOM20-2/Sec./NACA5/AT1G67680/AT1G69420/ATERDJ2A/AtSYT1/AT2G34250/SEC61/MEE67/AT3G12390/NSF/AT4G10480/AT4G15080/ATERDJ2B/AT4G24920/HP20/NACA3/TOM20-4/ATXYLT/AtGET3c/AT5G61970
GO:0090150	establishment of protein localization to membrane	0.00856292	1.70136	23	0.0292865	AtGET3a/TOM20-2/Sec./NACA5/AT1G67680/AT1G69420/ATERDJ2A/AtSYT1/AT2G34250/SEC61/MEE67/AT3G12390/NSF/AT4G10480/AT4G15080/ATERDJ2B/AT4G24920/HP20/NACA3/TOM20-4/ATXYLT/AtGET3c/AT5G61970
GO:0000902	cell morphogenesis	0.0387193	1.69536	104	1.09018e-06	SCM/KTN80.1/GAUT11/SEC5B/TNO1/AT-EXP10/FEI1/AT-GTL1/TMEM18/AIN1/SVB/APG13/AtCER6/MGP3/ATPIN3/SEC6/AtWSCP/ENO1/UMAMIT5/TUB1/CSI3/AtRLP17/STI/ATEXP15/EXGT-A1/ACG1/PLA2-BETA/PFN1/CDC27b/ATCLASP/ATSKD1/RSW7/ATEXP6/MAU2/eL20y/PLL1/FEI2/MAT3/ATSCAR2/ARAC9/ATHAM1/GAUT13/ATEXP13/AthREP/ATGSL10/ATERDJ3A/ATCDC48/ATSEC8/ATRBR1/ATPME3/ATKINESIN-13A/AtPMT1/ATMAP2K_ALPHA/GABA-T/BLI/ATEXP5/HERK1/ATPCB/CGR2/GMD2…
GO:0016143	S-glycoside metabolic process	0.0100521	1.69366	27	0.0191313	AAO4/ATSOT17/UGT74B1/ATBG1/ESP/AT1G61730/FMO/ATSOT16/IGMT5/DF1/AKN1/ALF1/CYP79B3/AtGRF1/IPMI/BGLU28/ESM1/AtHB34/ATECS1/GGP1/ATR4/CYP81F4/ANT/AKN2/ATSDI1/AtATR1/AtMYB28
GO:0019757	glycosinolate metabolic process	0.0100521	1.69366	27	0.0191313	AAO4/ATSOT17/UGT74B1/ATBG1/ESP/AT1G61730/FMO/ATSOT16/IGMT5/DF1/AKN1/ALF1/CYP79B3/AtGRF1/IPMI/BGLU28/ESM1/AtHB34/ATECS1/GGP1/ATR4/CYP81F4/ANT/AKN2/ATSDI1/AtATR1/AtMYB28
GO:0019760	glucosinolate metabolic process	0.0100521	1.69366	27	0.0191313	AAO4/ATSOT17/UGT74B1/ATBG1/ESP/AT1G61730/FMO/ATSOT16/IGMT5/DF1/AKN1/ALF1/CYP79B3/AtGRF1/IPMI/BGLU28/ESM1/AtHB34/ATECS1/GGP1/ATR4/CYP81F4/ANT/AKN2/ATSDI1/AtATR1/AtMYB28
GO:0051128	regulation of cellular component organization	0.0230827	1.688	62	0.000235432	AT1G06590/KTN80.1/ATWHY1/TNO1/ATELF5A-2/ATSCAR3/AT-GTL1/At-FANCM/RPT4b/ATSAR1/AtWSCP/PPK1/APC2/PLA2-BETA/PFN1/CDC27b/ATCLASP/ALF1/CSI1/ATVLN1/BUBR1/ATSCAR2/SINAT1/FH2/ARAC9/ASY3/ATN/ATGSL10/ATRBR1/CMR1/ATPME3/BUB3.1/ATMAP2K_ALPHA/AFH1/HERK1/AtEB1a/APC8/CGR2/ATEBP1/FMT/ATEHD2/TPXL2/AUXILIN-LIKE2/SPK1/AESP/CKL6/AtPRF2/LUG/AtVAB2/APC1/NEDD1/ATGCP3/KTN80.3/NOXY2/KTN80.4/ADL1/RPT4A/TAP46/THE1/RGI4/ALX…
[truncated: 71 more rows]

## Sheet: 5_GO_BP_Downregulated_DEGs
ID	Description	GeneRatio	FoldEnrichment	Count	p.adjusted	geneID
[truncated: 241 more rows]

[truncated: 1 more sheets: 6_Auxin Biosynt]
