# Supplementary material for: SPOROCYTELESS/NOZZLE cooperates with MADS-domain transcription factors to regulate an auxin-dependent network controlling Megaspore-Mother-Cell differentiation
Source: Nat Commun. 2025 Dec 14;17:683. doi: 10.1038/s41467-025-67343-x (PMC12820212; doi:10.1038/s41467-025-67343-x)
Supplement: Supplementary file 9 — Source Data [file 41467_2025_67343_MOESM9_ESM.xlsx]

## Sheet: Figure 1I
		GFP LIFETIME				GFP LIFETIME
		SEP3Δ-GFP	SEP3Δ-GFP + SPL/NZZΔ-mCHERRY	SEP3Δ-GFP_mCHERRY		STK-GFP	STK-GFP + SPL/NZZΔ-mCHERRY
		2.192	1.994	1.899		2.796	2.118
		2.229	1.895	1.856		2.723	2.294
		2.205	1.863	1.954		2.626	1.98
		2.729	1.816	1.842		2.512	2.054
		2.143	1.662	1.907		2.714	2.227
		TTEST	SEP3Δ-GFP vs SEP3Δ-GFP + SPL/NZZΔ-mCHERRY	SEP3Δ-GFP vs SEP3Δ-GFP_mCHERRY		2.516
		p-value	0.00568334	0.00598599		2.47
						2.524
						2.39
						2.385
						TTEST	STK-GFP vs STK-GFP + SPL/NZZΔ-mCHERRY
						p-value	7.29944e-05

## Sheet: Figure 2F
	wild type	ovules with the MMC	total ovules visible in the pistil	% of ovules with the MMC		spl-1	ovules with the MMC	total ovules visible in the pistil	% of ovules with the MMC		pSPL::MADSas L1	ovules with the MMC	total ovules visible in the pistil	% of ovules with the MMC		pSPL::MADSas L2	ovules with the MMC	total ovules visible in the pistil	% of ovules with the MMC		pSPL::MADSas L1	ovules with the MMC	total ovules visible in the pistil	% of ovules with the MMC
	Pistil 1	26	26	100		Pistil 1	20	20	100		Pistil 1	23	25	92		Pistil 1	11	37	29.7297		Pistil 1	11	16	68.75
	Pistil 2	28	28	100		Pistil 2	19	19	100		Pistil 2	16	25	64		Pistil 2	10	20	50		Pistil 2	9	17	52.9412
	Pistil 3	22	22	100		Pistil 3	24	24	100		Pistil 3	24	27	88.8889		Pistil 3	4	19	21.0526		Pistil 3	10	24	41.6667
	Pistil 4	21	21	100		Pistil 4	22	22	100		Pistil 4	12	17	70.5882		Pistil 4	7	14	50		Pistil 4	6	10	60
	Pistil 5	25	25	100		Pistil 5	25	25	100		Pistil 5	11	19	57.8947		Pistil 5	13	18	72.2222				67
			122					110					113			Pistil 6	25	32	78.125
																Pistil 7	10	13	76.9231		mean			55.8395
	mean			100		mean			100		mean			74.6744		Pistil 8	29	36	80.5556		st.dev			11.4493
	st.dev			0		st.dev			0		st.dev			15.1197		Pistil 9	14	19	73.6842		st.e			5.72466
	st.e			0		st.e			0		st.e			6.76175				208
																mean			59.1436
																st.dev			22.3625
																st.e			7.45418
	RESULTS OF one-way ANOVA WITH post-Hoc Tukey HSD test
	treatments	Tukey HSD	Tukey HSD	Tukey HSD
	pair	Q statistic	p-value	inferfence
	A vs B	147159	0.0010053	** p<0.01
	A vs C	37084	0.0990298	insignificant
	A vs D	68043	0.0010053	** p<0.01
	A vs E	61047	0.0021586	** p<0.01
	B vs C	110075	0.0010053	** p<0.01
	B vs D	98820	0.0010053	** p<0.01
	B vs E	77696	0.0010053	** p<0.01
	C vs D	25994	0.3781898	insignificant
	C vs E	26084	0.3747694	insignificant
	D vs E	0.4991	0.8999947	insignificant
	A	wild type
	B	spl-1
	C	pSPL::MADSas L1
	D	pSPL::MADSas L2
	E	pSPL::MADSas L3

## Sheet: Figure 3M
	PIN1-GFP signal intensity
	2-I		2-III
	wild type	spl-1	wild type	spl-1
ovule 1	119.241	141.22	185.531	117.589	ovule 1
ovule 2	151.567	160.543	93.797	65.208	ovule 2
ovule 3	147.969	243.749	132.223	36.965	ovule 3
ovule 4	112.392	58.674	105.156	79.132	ovule 4
ovule 5	94.508	192.782	304.984	73.384	ovule 5
			325.064	78.205	ovule 6
	TTEST	wild type vs spl-1	255.583	170.837	ovule 7
	p-value	0.32195	130.776	51.232	ovule 8
			232.222	30.518	ovule 9
			239.173	28.583	ovule 10
			399.036		ovule 11
			316.175		ovule 12
			TTEST	wild type vs spl-1
			p-value	0.000193887

## Sheet: Figure 3N
		DR5v2 signal intensity
		2-I		2-III
		wild type	spl-1	wild type	spl-1
	ovule 1	29.847	25.215	245.205	3.897	ovule 1
	ovule 2	48.205	5.315	436.95	10.041	ovule 2
	ovule 3	27.819	69.668	580.721	17.529	ovule 3
	ovule 4	100.702	34.191	459.909	12.842	ovule 4
	ovule 5	23.653		371.994	2.79	ovule 5
		112.505
				TTEST	wild type vs spl-1
		TTEST	wild type vs spl-1	p-value	7.38415e-05
		p-value	0.33143

## Sheet: Figure 4P
	wild type	ovules with the MMC	total ovules visible in the pistil	% of ovules with the MMC		spl-1	ovules with the MMC	total ovules visible in the pistil	% of ovules with the MMC		spl-1 pSPL/NZZ::PIN1 L1	ovules with the MMC	total ovules visible in the pistil	% of ovules with the MMC		spl-1 pSPL/NZZ::PIN1 L2	ovules with the MMC	total ovules visible in the pistil	% of ovules with the MMC		spl-1 pSPL/NZZ::PIN1 L3	ovules with the MMC	total ovules visible in the pistil	% of ovules with the MMC		spl-1 pSPL/NZZ::PIN1 L4	ovules with the MMC	total ovules visible in the pistil	% of ovules with the MMC
	Pistil 1	29	29	100		Pistil 1	0	26	0		Pistil 1	26	27	96.2963		Pistil 1	32	32	100		Pistil 1	34	34	100		1	29	32	90.625
	Pistil 2	22	22	100		Pistil 2	0	23	0		Pistil 2	27	35	77.1429		Pistil 2	36	36	100		Pistil 2	37	37	100		2	31	33	93.9394
	Pistil 3	24	24	100		Pistil 3	0	47	0		Pistil 3	25	32	78.125		Pistil 3	38	38	100		Pistil 3	41	41	100		3	35	35	100
	Pistil 4	23	23	100		Pistil 4	0	37	0		Pistil 4	27	33	81.8182		Pistil 4	20	20	100		Pistil 4	46	46	100		4	47	53	88.6792
	Pistil 5	26	26	100		Pistil 5	0	34	0		Pistil 5	47	48	97.9167		Pistil 5	33	34	97.0588		Pistil 5	33	33	100		5	45	46	97.8261
	Pistil 6	27	27	100		Pistil 6	0	36	0		Pistil 6	18	18	100		Pistil 6	35	36	97.2222		Pistil 6	27	27	100		6	46	48	95.8333
	Pistil 7	35	35	100		Pistil 7	0	35	0		Pistil 7	52	52	100				196			Pistil 7	24	24	100		7	43	45	95.5556
	Pistil 8	16	16	100				238			Pistil 8	49	49	100							Pistil 8	30	32	93.75		8	46	47	97.8723
			202										294										274			9	24	25	96
																												364
	mean			100		mean			0		mean			91.4124		mean			99.0468		mean			99.2188		mean			95.1479
	st.dev			0		st.dev			0		st.dev			10.4172		st.dev			1.47753		st.dev			2.20971		st.dev			3.59272
	st.e			0		st.e			0		st.e			3.68303		st.e			0.6032		st.e			0.78125		st.e			1.19757
	RESULTS OF one-way ANOVA WITH post-Hoc Tukey HSD test
	treatments	Tukey HSD	Tukey HSD	Tukey HSD
	pair	Q statistic	p-value	inferfence
	A vs B	57.3529	0.0010053	** p<0.01
	A vs C	5.0981	0.010324	* p<0.05
	A vs D	0.5239	0.899995	insignificant
	A vs E	0.4638	0.899995	insignificant
	A vs F	2.964	0.31002	insignificant
	B vs C	52.4277	0.0010053	** p<0.01
	B vs D	52.8446	0.0010053	** p<0.01
	B vs E	56.9049	0.0010053	** p<0.01
	B vs F	56.0424	0.0010053	** p<0.01
	C vs D	4.1961	0.053121	insignificant
	C vs E	4.6343	0.0246625	* p<0.05
	C vs F	2.2819	0.583032	insignificant
	D vs E	0.0945	0.899995	insignificant
	D vs F	2.1959	0.616913	insignificant
	E vs F	2.4868	0.50236	insignificant
	A	wild type
	B	spl-1
	C	spl-1 pSPL/NZZ::PIN1 L1
	D	spl-1 pSPL/NZZ::PIN1 L2
	E	spl-1 pSPL/NZZ::PIN1 L3
	F	spl-1 pSPL/NZZ::PIN1 L4

## Sheet: Figure 5M
	wild type	ovules with the MMC	total ovules visible in the pistil	% of ovules with the MMC		spl MMC	ovules with the MMC	total ovules visible in the pistil	% of ovules with the MMC		pSPL/NZZ::shy2.6 L1	ovules with the MMC	total ovules visible in the pistil	% of ovules with the MMC		pSPL/NZZ::shy2.6 L2	ovules with the MMC	total ovules visible in the pistil	% of ovules with the MMC		pSPL/NZZ::shy2.6 L3	ovules with the MMC	total ovules visible in the pistil	% of ovules with the MMC
		40	40	100		1	0	33	0		1	11	39	28.2051		1	26	53	49.0566		1	30	57	52.6316
		32	32	100		2	0	43	0		2	10	41	24.3902		2	34	41	82.9268		2	20	30	66.6667
		41	41	100		3	0	38	0		3	10	46	21.7391		3	17	34	50		3	30	45	66.6667
						4	0	43	0		4	10	45	22.2222		4	20	45	44.4444		4	20	30	66.6667
	mean		113	100				157			5	7	45	15.5556		5	16	38	42.1053		5	23	40	57.5
	st.dev			0		mean			0		6	15	43	34.8837		6	31	48	64.5833
	st.e			0		st.dev			0		7	10	56	17.8571		7	24	41	58.5366		mean			62.0263
						st.e			0		8	11	41	26.8293		8	19	39	48.7179		st.dev		202	6.58307
																9	17	39	43.5897		st.e			2.94404
											mean		356	23.9603
											st.dev			6.1132		mean			53.7734
											st.e			2.16134		st.dev		378	13.1263
																st.e			4.37542
	RESULTS OF one-way ANOVA WITH post-Hoc Tukey HSD test
	treatments	Tukey HSD	Tukey HSD	Tukey HSD
	pair	Q statistic	p-value	inferfence
	A vs B	21.3021	0.0010053	** p<0.01
	A vs C	18.2739	0.0010053	** p<0.01
	A vs D	11.2814	0.0010053	** p<0.01
	A vs E	8.4599	0.0010053	** p<0.01
	B vs C	6.3659	0.0012692	** p<0.01
	B vs D	14.5589	0.0010053	** p<0.01
	B vs E	15.0436	0.0010053	** p<0.01
	C vs D	9.9823	0.0010053	** p<0.01
	C vs E	10.8637	0.0010053	** p<0.01
	D vs E	2.4073	0.452793	insignificant
	A	wt
	B	spl
	C	pSPL/NZZ::shy2.6 L1
	D	pSPL/NZZ::shy2.6 L2
	E	pSPL/NZZ::shy2.6 L3

## Sheet: Figure 6I
	wild type	ovules with the MMC	total ovules visible in the pistil	% of ovules with the MMC		spl-1	ovules with the MMC	total ovules visible in the pistil	% of ovules with the MMC		spl-1 pSPL/NZZ::MP L1	ovules with the MMC	total ovules visible in the pistil	% of ovules with the MMC		spl-1 pSPL/NZZ::MP L2	ovules with the MMC	total ovules visible in the pistil	% of ovules with the MMC
	Pistil 1	27	27	100		Pistil 1	0	36	0		Pistil 1	4	40	10		Pistil 1	2	22	9.09091
	Pistil 2	32	32	100		Pistil 2	0	44	0		Pistil 2	3	28	10.7143		Pistil 2	3	38	7.89474
	Pistil 3	27	27	100		Pistil 3	0	36	0		Pistil 3	7	28	25		Pistil 3	2	34	5.88235
	Pistil 4	33	33	100		Pistil 4	0	54	0		Pistil 4	3	44	6.81818		Pistil 4	1	34	2.94118
	Pistil 5	31	31	100		Pistil 5	0	37	0		Pistil 5	4	42	9.52381		Pistil 5	2	28	7.14286
			150			Pistil 6	0	32	0		Pistil 6	2	28	7.14286		Pistil 6	4	32	12.5
						Pistil 7	0	33	0		Pistil 7	2	18	11.1111		Pistil 7	2	33	6.06061
	mean			100		Pistil 8	0	32	0		Pistil 8	1	13	7.69231		Pistil 8	2	28	7.14286
	st.dev			0				304			Pistil 9	2	25	8		Pistil 9	1	21	4.7619
	st.e			0							Pistil 10	3	45	6.66667				270
						mean			0		Pistil 11	2	28	7.14286
						st.dev			0		Pistil 12	3	23	13.0435		mean			7.04638
						st.e			0				362			st.dev			2.71704
																st.e			0.905681
											mean			10.238
											st.dev			5.0672
	RESULTS OF one-way ANOVA WITH post-Hoc Tukey HSD test										st.e			1.46278
	treatments	Tukey HSD	Tukey HSD	Tukey HSD
	pair	Q statistic	p-value	inferfence
	A vs B	73.5256	0.0010053	** p<0.01
	A vs C	70.6844	0.0010053	** p<0.01
	A vs D	69.8536	0.0010053	** p<0.01
	B vs C	9.4019	0.0010053	** p<0.01
	B vs D	6.0784	0.0010053	** p<0.01
	C vs D	3.0338	0.162297	insignificant
	A	wild type
	B	spl-1
	C	spl-1 pSPL/NZZ::MP L1
	D	spl-1 pSPL/NZZ::MP L2

## Sheet: Figure 6J
	wild type	ovules with the MMC	total ovules visible in the pistil	% of ovules with the MMC		spl-1	ovules with the MMC	total ovules visible in the pistil	% of ovules with the MMC		spl-1 pSPL/NZZ::ARF9 L1	ovules with the MMC	total ovules visible in the pistil	% of ovules with the MMC		spl-1 pSPL/NZZ::ARF9 L2	ovules with the MMC	total ovules visible in the pistil	% of ovules with the MMC		spl-1 pSPL/NZZ::ARF9 L3	ovules with the MMC	total ovules visible in the pistil	% of ovules with the MMC
	Pistil 1	30	30	100		Pistil 1	0	30	0		Pistil 1	49	52	94.2308		Pistil 1	26	37	70.2703		Pistil 1	40	41	97.561
	Pistil 2	39	39	100		Pistil 2	0	32	0		Pistil 2	32	33	96.9697		Pistil 2	26	31	83.871		Pistil 2	42	45	93.3333
	Pistil 3	40	40	100		Pistil 3	0	42	0		Pistil 3	35	35	100		Pistil 3	7	15	46.6667		Pistil 3	44	46	95.6522
	Pistil 4	48	48	100		Pistil 4	0	27	0		Pistil 4	40	41	97.561		Pistil 4	27	32	84.375		Pistil 4	41	45	91.1111
			157					131			Pistil 5	29	32	90.625				115					177
													193
	mean			100		mean			0							mean			71.2957		mean			94.4144
	st.dev			0		st.dev			0		mean			95.8773		st.dev			17.6715		st.dev			2.79961
	st.e			0		st.e			0		st.dev			3.58199		st.e			8.83575		st.e			1.3998
											st.e			1.60191
	RESULTS OF one-way ANOVA WITH post-Hoc Tukey HSD test
	treatments	Tukey HSD	Tukey HSD	Tukey HSD
	pair	Q statistic	p-value	inferfence
	A vs B	25.1517	0.0010053	** p<0.01
	A vs C	1.093	0.899995	insignificant
	A vs D	7.2196	0.0010053	** p<0.01
	A vs E	1.4049	0.83923	insignificant
	B vs C	25.4192	0.0010053	** p<0.01
	B vs D	17.9321	0.0010053	** p<0.01
	B vs E	23.7469	0.0010053	** p<0.01
	C vs D	6.5171	0.0023259	** p<0.01
	C vs E	0.3878	0.899995	insignificant
	D vs E	5.8147	0.0062977	** p<0.01
	A	wild type
	B	spl-1
	C	spl-1 pSPL/NZZ::ARF9 L1
	D	spl-1 pSPL/NZZ::ARF9 L2
	A	spl-1 pSPL/NZZ::ARF9 L3

## Sheet: Supplementary Figure 5B
				sample						sample
			ct	wild type_1	wild type_2	wild type_3				NTC_1	NTC_2
		Target	ACTIN8	17.3824	17.4369	17.4268		Target	ACTIN8	N/A	N/A
			pSPL/NZZ::MADSas	N/A	N/A	N/A			pSPL/NZZ::MADSas	N/A	N/A
				sample
			ct	spl-1_1	spl-1_2	spl-1_3
		Target	ACTIN8	18.2983	18.319	18.2122
			pSPL/NZZ::MADSas	N/A	40.1657	N/A
				sample
			ct	pSPL/NZZ::MADSas L1_1	pSPL/NZZ::MADSas L1_2	spSPL/NZZ::MADSas L1_3
		Target	ACTIN8	15.2454	15.278	15.2211
			pSPL/NZZ::MADSas	34.4853	34.1399	N/A
				sample
			ct	pSPL/NZZ::MADSas L2_1	pSPL/NZZ::MADSas L2_2	spSPL/NZZ::MADSas L2_3
		Target	ACTIN8	17.4852	17.4423	17.4735
			pSPL/NZZ::MADSas	35.2021	32.3703	32.1996
				sample
			ct	pSPL/NZZ::MADSas L3_1	pSPL/NZZ::MADSas L3_2	pSPL/NZZ::MADSas L3_3
		Target	ACTIN8	17.2581	17.2687	17.2413
			pSPL/NZZ::MADSas	35.4065	N/A	33.6834

## Sheet: Supplementary Figure 7I
		nucellar dTOMATO/VENUS ratio
		wild type	spl-1
	Ovule 1	4.31611	23.7088	Ovule 1		TTEST	wild type vs spl-1
		8.30746	14.2054			p-value	2.1066e-05
		12.9181	29.9469
		8.7417	48.4157
		4.31611	35.638
		6.12416	31.6846
		11.8199	49.5586
	Ovule 2	33.7499	30.052
		13.5376	54.6487
		10.2142	15.8022
		7.25669	11.8256
		5.11364	7.57001
		15.4853	7.26302
		10.7193	3.99092
		9.91909	4.72034	Ovule 2
		5.88735	11.5919
	Ovule 3	20.9934	7.57402
		6.21565	9.67553
		6.95328	23.1789
		4.6328	38.6639
		8.2434	14.9552
		2.45619	15.5775
		5.06462	19.2677	Ovule 3
		7.05702	17.9022
		8.51526	22.9542
		9.23065	18.8335
		5.22973	9.91228
		11.1014	15.3608
			11.0997
			11.4127
			12.1668
			9.6292
			29.6656
			12.1147
			19.9053
			42.2206
			10.6078	Ovule4
			12.2085
			14.2474
			23.6208
			25.1527
			43.4041
			37.0475
			19.6633
			36.604

[truncated: 6 more sheets: Supplementary Figure 9A, Supplementary Figure 10B, Supplementary Figure 11A, Supplementary Figure 14A, Supplementary Figure 14B, Supplementary Figure 15A]
